# Supplementary material for: Identification of key genes of human bone marrow stromal cells adipogenesis at an early stage
Source: PeerJ. 2020 Jul 21;8:e9484. doi: 10.7717/peerj.9484 (PMC7380279; doi:10.7717/peerj.9484)
Supplement: Supplemental Information 1 [file peerj-08-9484-s001.xlsx]

## Sheet: GO Terms analysis of DEGs 
GO Terms analysis of all DEGs
Category	Term	Count	%	PValue	Genes	List Total	Pop Hits	Pop Total	Fold Enrichment	Bonferroni	Benjamini	FDR
GOTERM_BP_DIRECT	GO:0051301~cell division	111	4.21893	8.60355e-19	KIFC1, KNTC1, AURKA, PTTG1, CDCA8, CDCA7, OIP5, MIS18A, CDCA2, CCNA2, CDCA5, CDCA4, CDCA3, LIG1, TACC3, NCAPD3, NCAPD2, DCLRE1A, MAD2L1, TIMELESS, SPAG5, ZWINT, CDCA7L, ANAPC16, NEK2, TIPIN, NEDD9, CHEK2, ENSA, CCNG1, SPC24, SPC25, VRK1, TUBB, SAC3D1, NCAPG2, FBXO5, SKA3, CLASP1, SKA2, SKA1, HELLS, ERCC6L, SETDB2, SYCE3, NUF2, CDC20, NDC80, PMF1, REEP3, FAM64A, SMC1A, MAD1L1, STOX1, BORA, FAM83D,…	2259	350	16792	2.35744	5.10793e-15	5.10793e-15	1.66691e-15
GOTERM_BP_DIRECT	GO:0006260~DNA replication	66	2.50855	1.24057e-18	CLSPN, DBF4, MCM10, CDT1, MCM8, CDC45, MCM7, ORC6, ORC1, RBMS1, CDC7, CDK1, DTL, LIG1, RMI2, TOPBP1, MCM2, MCM3, RNASEH2A, MCM4, RMI1, MCM5, RBBP8, MCM6, RFC5, RFC3, RFC4, TIMELESS, RFC1, RFC2, RRM2, RRM1, DSCC1, BLM, TIPIN, KIAA0101, POLA1, CHEK1, NFIX, POLA2, RPA3, DTD1, RPA2, POLE2, FEN1, RECQL4, EXO1, GINS2, SSRP1, GINS3, FAM111A, GINS4, BRIP1, TREX1, CDC25C, BRCA1, CDC25A, POLD3, POLD1, POLD…	2259	155	16792	3.16518	7.36524e-15	3.68262e-15	2.40355e-15
GOTERM_BP_DIRECT	GO:0007067~mitotic nuclear division	83	3.15469	1.35315e-15	KIF22, STOX1, BORA, KNTC1, PKMYT1, AURKA, PTTG1, AURKB, FAM83D, KIF2C, OIP5, INCENP, MIS18A, CDCA2, CDCA5, CCNA2, ASPM, TUBB3, CDCA3, ZW10, CDK1, KIF11, KIF15, CCNF, TPX2, PBK, HMGA2, RBBP8, DCLRE1A, TIMELESS, BUB1B, HAUS8, CHFR, ANAPC16, TRIOBP, HAUS6, NEK2, HAUS2, HAUS1, TIPIN, BRSK2, NEDD9, ANLN, ENSA, CEP55, CCNG1, SPC24, SPC25, VRK1, SAC3D1, NCAPG2, FIGN, BUB1, SKA3, FBXO5, SKA2, SKA1, LMLN,…	2259	248	16792	2.48778	7.90967e-12	2.63656e-12	2.57572e-12
GOTERM_BP_DIRECT	GO:0000082~G1/S transition of mitotic cell cycle	45	1.71038	1.59963e-13	BCAT1, CAMK2G, DBF4, IQGAP3, POLA1, PKMYT1, POLA2, MCM10, RPA4, RPA3, CDT1, PRIM1, CCNE2, RPA2, TYMS, CDC45, MCM8, MCM7, POLE2, CDKN2C, CDKN2D, PRIM2, FBXO5, RANBP1, ORC6, CDCA5, ORC1, CDC7, CDK1, CDK6, MCM2, PIM2, MCM3, CDKN3, MCM4, MCM5, CDC25A, RBBP8, MCM6, DHFR, PLK2, CUL4A, RRM2, PCNA, ID4	2259	102	16792	3.27943	9.4982e-10	2.37455e-10	3.09963e-10
GOTERM_BP_DIRECT	GO:0006335~DNA replication-dependent nucleosome assembly	23	0.874192	1.02055e-12	HIST1H3J, HIST1H4L, HIST1H4K, HIST2H4B, HIST1H4A, HIST1H4B, HIST1H3B, HIST1H4E, HIST1H4F, HIST1H3D, HIST1H4C, HIST1H4D, HIST1H3E, HIST1H3F, ASF1B, HIST1H4I, CHAF1A, CHAF1B, HIST1H4J, HIST1H3G, HIST1H3H, HIST1H3I, HIST1H4H	2259	32	16792	5.34274	6.05881e-09	1.21176e-09	1.97722e-09
GOTERM_BP_DIRECT	GO:0051290~protein heterotetramerization	26	0.988217	3.64045e-12	HIST1H4L, HIST1H4K, PDSS1, HIST2H4B, HIST1H4A, HIST1H4B, HIST1H4E, HIST1H4F, HIST1H4C, HIST1H4D, HIST1H4I, HIST1H4J, INSR, HIST1H4H, HIST1H3J, NLGN1, RRM2, RRM1, HIST1H3B, HIST1H3D, HIST1H3E, HIST1H3F, HIST1H3G, LRP4, HIST1H3H, HIST1H3I	2259	42	16792	4.60161	2.16132e-08	3.6022e-09	7.05319e-09
GOTERM_BP_DIRECT	GO:0007062~sister chromatid cohesion	43	1.63436	5.47984e-12	MAD1L1, KIF22, KNTC1, RANGAP1, AURKB, SPC24, SPC25, KIF2C, CDCA8, RPS27, CENPA, INCENP, BUB1, SKA2, CLASP1, SKA1, ZWILCH, CDCA5, BUB3, ZW10, ERCC6L, CENPO, CENPN, CENPM, CENPL, DSN1, CENPQ, NUF2, KIF18A, CENPF, NDC80, CENPE, CDC20, BIRC5, PMF1, CENPK, CENPH, MAD2L1, PLK1, ZWINT, BUB1B, NUP107, SMC1A	2259	103	16792	3.10325	3.25338e-08	4.64769e-09	1.0617e-08
GOTERM_BP_DIRECT	GO:0000722~telomere maintenance via recombination	22	0.836184	1.33947e-11	XRCC3, LIG1, POLA1, BRCA2, POLA2, RAD51, RPA3, RFC5, POLD3, PRIM1, RPA2, RFC3, RFC4, RFC1, POLE2, RFC2, POLD1, PRIM2, POLD2, PCNA, TEP1, FEN1	2259	32	16792	5.11045	7.95245e-08	9.94056e-09	2.59518e-08
GOTERM_BP_DIRECT	GO:0032200~telomere organization	20	0.760167	1.95449e-11	HIST1H3J, HIST1H4L, HIST1H4K, HIST2H4B, HIST1H4A, HIST1H4B, HIST1H3B, HIST1H4E, HIST1H4F, HIST1H3D, HIST1H4C, HIST1H4D, HIST1H3E, HIST1H3F, HIST1H4I, HIST1H4J, HIST1H3G, HIST1H3H, HIST1H4H, HIST1H3I	2259	27	16792	5.50621	1.16038e-07	1.28931e-08	3.78676e-08
GOTERM_BP_DIRECT	GO:0034080~CENP-A containing nucleosome assembly	25	0.950209	6.5613e-11	HIST1H4L, HIST1H4K, HIST2H4B, HIST1H4A, HIST1H4B, HJURP, CENPA, OIP5, MIS18A, HIST1H4E, HIST1H4F, HIST1H4C, HIST1H4D, HIST1H4I, HIST1H4J, HIST1H4H, CENPO, CENPN, CENPM, CENPL, CENPQ, CENPK, CENPH, CENPW, MIS18BP1	2259	43	16792	4.32173	3.89544e-07	3.89544e-08	1.27123e-07
GOTERM_BP_DIRECT	GO:0000183~chromatin silencing at rDNA	23	0.874192	7.50453e-11	HIST2H3A, HIST1H3J, HIST1H4L, HIST1H4K, SUV39H1, HIST2H4B, HIST2H3D, HIST1H4A, HIST1H4B, HIST1H3B, HIST1H4E, HIST1H4F, HIST1H3D, HIST1H4C, HIST1H4D, HIST1H3E, HIST1H3F, HIST1H4I, HIST1H4J, HIST1H3G, HIST1H3H, HIST1H3I, HIST1H4H	2259	37	16792	4.62075	4.45544e-07	4.0504e-08	1.45398e-07
GOTERM_BP_DIRECT	GO:0006271~DNA strand elongation involved in DNA replication	14	0.532117	3.67339e-10	GINS1, GINS2, GINS3, GINS4, POLA1, POLA2, PRIM1, POLD3, RFC3, RFC4, POLD1, PRIM2, POLD2, PCNA	2259	15	16792	6.93782	2.18089e-06	1.81741e-07	7.11707e-07
GOTERM_BP_DIRECT	GO:0045814~negative regulation of gene expression, epigenetic	26	0.988217	6.06478e-10	HIST1H4L, HIST1H4K, EZH2, HIST2H4B, HIST1H4A, HIST1H4B, HIST1H4E, HIST1H4F, HIST1H4C, HIST1H4D, HIST1H4I, DNMT3B, HIST1H4J, HIST1H4H, HIST2H3A, HIST1H3J, HIST2H3D, PHF19, HIST1H3B, DNMT1, HIST1H3D, HIST1H3E, HIST1H3F, HIST1H3G, HIST1H3H, HIST1H3I	2259	50	16792	3.86536	3.60065e-06	2.76974e-07	1.17503e-06
GOTERM_BP_DIRECT	GO:0006270~DNA replication initiation	20	0.760167	1.55611e-09	CDC7, GINS4, POLA1, TOPBP1, POLA2, MCM2, MCM10, MCM3, MCM4, MCM5, RPA4, MCM6, PRIM1, CCNE2, CDC45, MCM7, POLE2, PRIM2, ORC6, ORC1	2259	32	16792	4.64586	9.23855e-06	6.599e-07	3.0149e-06
GOTERM_BP_DIRECT	GO:0030198~extracellular matrix organization	57	2.16648	1.79512e-08	PDGFA, POSTN, TNFRSF11B, CD44, HPSE, FOXF2, FGF2, RECK, MATN3, OLFML2A, VCAN, MFAP2, LAMC1, HSD17B12, COL3A1, ITGA11, ITGB4, CDH1, ITGB2, DCN, SOX9, ABI3BP, VCAM1, COL7A1, CRISPLD2, COL27A1, COL6A3, COL6A2, COL6A1, FBN2, LAMB1, COL8A1, COL8A2, SPP1, COL18A1, COL4A4, HAPLN1, COL4A1, COL13A1, CCDC80, ITGA3, NID1, NID2, COL5A3, ECM2, COL5A2, COL5A1, COL4A5, LAMA2, ATP7A, CSGALNACT1, LAMA4, COL14A1, …	2259	196	16792	2.16175	0.000106571	7.10507e-06	3.47799e-05
GOTERM_BP_DIRECT	GO:0044267~cellular protein metabolic process	40	1.52033	3.70169e-08	HIST1H4L, SNCAIP, HIST1H4K, ADORA2B, ADORA2A, IGFBP6, ITM2B, ABCA3, MMP1, HIST2H4B, HIST1H4A, GATA6, SAA1, PAPPA, HIST1H4B, HIST1H4E, HIST1H4F, HIST1H4C, HIST1H4D, HIST1H4I, PRL, HIST1H4J, HIST1H4H, ZDHHC2, HIST2H3A, HIST1H3J, CST3, MFGE8, IGF2, HIST2H3D, HIST1H3B, HIST1H3D, HIST1H3E, HIST1H3F, IGFBP2, HIST1H3G, HIST1H3H, IGFBP4, DMBT1, HIST1H3I	2259	118	16792	2.51979	0.000219745	1.37355e-05	7.17189e-05
GOTERM_BP_DIRECT	GO:0006334~nucleosome assembly	40	1.52033	4.79906e-08	TSPY3, HIST1H4L, HMGB2, HIST1H4K, NAP1L5, SOX9, HIST2H4B, TSPYL2, HIST1H2BK, HIST1H4A, HIST1H4B, CENPA, HIST1H4E, HIST1H4F, H2AFX, HIST1H4C, HIST1H4D, ASF1B, HIST1H4I, HIST1H4J, HIST1H4H, HIST2H3A, HIST1H3J, HIST1H1E, HIST1H1D, HIST1H2BE, HIST1H1C, HIST1H1B, HIST1H2BF, ANP32E, MCM2, HIST2H3D, HIST2H2BF, HIST1H3B, HIST1H3D, HIST1H3E, HIST1H3F, HIST1H3G, HIST1H3H, HIST1H3I	2259	119	16792	2.49861	0.000284879	1.67599e-05	9.298e-05
GOTERM_BP_DIRECT	GO:0000070~mitotic sister chromatid segregation	16	0.608134	7.01559e-08	KIFC1, NEK2, DSN1, NUSAP1, NDC80, ESPL1, SMC4, MAD2L1, CEP57, PLK1, CENPA, SPAG5, ZWINT, SMC1A, BUB3, ZW10	2259	25	16792	4.75736	0.000416429	2.31395e-05	0.000135925
GOTERM_BP_DIRECT	GO:0008284~positive regulation of cell proliferation	105	3.99088	7.75873e-08	HRAS, PRC1, PDGFA, PGF, OSMR, ARNT2, TTK, GDNF, IL11, TGFB2, S1PR3, TIAM1, CTGF, PDGFC, SLC25A27, INSR, IRS2, CST3, LIFR, IRS1, VEGFC, TNS3, PDGFRA, PDGFRB, HAS2, CDCA7L, CAV3, TIPIN, CNTFR, GREM1, SOX9, TIMP1, LIF, RAC2, COL18A1, ODC1, NTF3, CDC20, S100A13, NTRK3, HDAC4, NOTCH1, ATF3, SFRP2, NTRK2, GRK5, FTMT, FGF5, NAMPT, STOX1, FGF7, AKR1C3, TNFRSF11A, OSR2, HLX, PAK1, FGF1, NRG1, FGF2, FOSL1,…	2259	466	16792	1.6749	0.000460529	2.42437e-05	0.000150323
GOTERM_BP_DIRECT	GO:0042493~response to drug	76	2.88864	8.07461e-08	HNF1B, STAR, PTGS2, PGF, PPARG, TGFB2, FOS, TNFRSF11B, MCM7, APOD, GATA6, CCNO, FOSL1, HTR1F, MAP2K6, CDK1, PTPRM, EMX2, GRIN2A, CST3, RPH3AL, FOSB, PPARGC1A, RAD51, VEGFC, NPC1, CD86, CA9, ABAT, WFDC1, MDM2, PAM, HMGB2, ADORA2A, CYTB, OXTR, CDH1, TIMP4, ABCA3, ADA, PFAS, TYMS, ACSL1, PLIN2, BCHE, BCL2, ABCD3, PTN, DNMT3B, COL18A1, TXNIP, LPL, IL6, SLC8A1, ANXA1, FZD1, CENPF, ITGA3, ACACB, AK4, R…	2259	304	16792	1.85834	0.000479275	2.39692e-05	0.000156443
GOTERM_BP_DIRECT	GO:0007059~chromosome segregation	27	1.02623	2.74311e-07	NEK2, CTCF, SPC25, OIP5, HJURP, INCENP, MIS18A, CDCA2, SKA3, SKA2, SKA1, CDK5RAP2, TOP2A, CENPN, KIF11, SETDB2, DSN1, NUF2, NEK10, CENPF, NDC80, CENPE, PMF1, ESCO2, BRCA1, SPAG5, CENPW	2259	68	16792	2.95149	0.00162726	7.75487e-05	0.000531467
GOTERM_BP_DIRECT	GO:0045653~negative regulation of megakaryocyte differentiation	13	0.494109	2.87218e-07	HIST1H4L, HIST1H4K, PF4, HIST2H4B, HIST1H4A, HIST1H4B, HIST1H4E, HIST1H4F, HIST1H4C, HIST1H4D, HIST1H4I, HIST1H4J, HIST1H4H	2259	18	16792	5.36855	0.00170376	7.75067e-05	0.000556473
GOTERM_BP_DIRECT	GO:0001525~angiogenesis	59	2.24249	3.61417e-07	SAT1, PTGS2, PGF, PDGFA, LEPR, CSPG4, PDE3B, FGF10, RORA, JAG1, TNFSF12, TGFB2, NOV, SHB, ARHGAP22, HEY1, UNC5B, APOD, CTGF, FAP, RHOB, ANGPT1, TMEM100, FGF1, DAB2IP, MMP19, MFGE8, ARHGAP24, MMP14, THY1, VEGFC, PDCL3, HIF1A, PROK1, PLXDC1, EMCN, CAV1, CCL2, CYP1B1, TNFRSF12A, MEIS1, EPHB1, EPHB2, HOXA7, TEK, PLXND1, COL8A1, COL8A2, C1GALT1, SCG2, ANGPTL4, COL18A1, FZD8, EPAS1, COL15A1, ECM1, SRPX…	2259	223	16792	1.96668	0.00214343	9.32885e-05	0.000700231
GOTERM_BP_DIRECT	GO:0071456~cellular response to hypoxia	33	1.25428	4.8678e-07	E2F1, PTGS2, MST1, BNIP3, RORA, PMAIP1, SLC29A1, PTGIS, GATA6, BCL2, PTN, FAM162A, PRKAA1, NDRG1, CCNA2, IRAK1, SLC8A1, STC2, EPAS1, LMNA, SUV39H1, PPARGC1A, KCNK2, KCNK3, SUV39H2, PCK1, CCNB1, FMN2, HIF1A, HIPK2, BNIP3L, MDM2, STC1	2259	96	16792	2.55522	0.00288584	0.00012041	0.000943115
GOTERM_BP_DIRECT	GO:0000731~DNA synthesis involved in DNA repair	18	0.684151	5.89467e-07	EXO1, RAD51D, XRCC3, RAD51AP1, BLM, POLA1, BRCA2, BRIP1, RMI2, RMI1, BRCA1, RAD51, RBBP8, POLD3, RFC3, CDKN2D, POLD1, BARD1	2259	35	16792	3.82288	0.00349355	0.000139977	0.00114207
GOTERM_BP_DIRECT	GO:0000086~G2/M transition of mitotic cell cycle	41	1.55834	1.02219e-06	CEP72, HAUS6, NEK2, HAUS2, FOXM1, BORA, HAUS1, BRSK2, PKMYT1, AURKA, CHEK1, CHEK2, ENSA, HMMR, TUBB, CEP57, CLASP1, CDK5RAP2, TUBA1A, TUBB4B, CDK1, CEP135, PCNT, TPX2, CEP41, TPD52L1, BIRC5, CDC25C, CEP152, YWHAE, CDC25A, CDC25B, CCNB1, AJUBA, PLK4, CCNB2, PLK1, HAUS8, CIT, CALM2, MELK	2259	137	16792	2.22459	0.00605037	0.000233386	0.00198044
GOTERM_BP_DIRECT	GO:0060326~cell chemotaxis	25	0.950209	1.63851e-06	CXCL1, HMGB2, CCL3, CCL2, CXCL2, FPR1, KIT, CXCL6, FPR2, CXCL12, EPHB1, SEMA5A, AZU1, VCAM1, NOV, AGTR1, SAA2, C5AR1, SAA4, EPHA2, DOCK4, CCL13, PDGFRA, HBEGF, PDGFRB	2259	65	16792	2.85899	0.00968068	0.000360225	0.00317451
GOTERM_BP_DIRECT	GO:0045815~positive regulation of gene expression, epigenetic	24	0.912201	2.44597e-06	HIST2H3A, HIST1H3J, HIST1H4L, KAT2B, HIST1H4K, DEK, HIST2H4B, HIST2H3D, HIST1H4A, HIST1H4B, HIST1H3B, HIST1H4E, HIST1H4F, HIST1H3D, HIST1H4C, HIST1H4D, HIST1H3E, HIST1H3F, HIST1H4I, HIST1H4J, HIST1H3G, HIST1H3H, HIST1H4H, HIST1H3I	2259	62	16792	2.87744	0.0144168	0.000518499	0.00473887
GOTERM_BP_DIRECT	GO:0050918~positive chemotaxis	17	0.646142	3.48673e-06	BMP4, PTPRJ, HMGB2, CCL3, FGF7, NTF3, MET, FGF10, SAA4, CXCL12, SEMA5A, VEGFC, SAA2, SAA1, ANGPT1, FGF2, SCG2	2259	35	16792	3.6105	0.020488	0.000713565	0.00675521
GOTERM_BP_DIRECT	GO:0010628~positive regulation of gene expression	63	2.39453	4.57976e-06	E2F1, STOX1, NOG, HRAS, STAR, PAX6, IQGAP3, PTPN22, CTCF, TLR4, TGFB2, CITED2, ACTG2, APOB, OSR2, WNT3, ANK2, CTGF, ANK3, NFIL3, PID1, CDK1, ACTA2, CDK6, HMGA2, PPM1F, HIF1A, HOXD3, MDM2, PRDM1, UBAP2, CCL3, CAV1, ERBB3, CSF1, MST1, PF4, KIT, EPB41L4B, IL7R, DTNBP1, CALCOCO1, AZU1, EZR, C1QTNF1, HNRNPD, PIP, PRKAA1, FOXD1, DNMT3B, PLAG1, IL6, ITGA3, MAPK11, RNF207, PTGFR, BRCA1, DDX58, NTRK3, RPS…	2259	262	16792	1.78742	0.0268238	0.000905926	0.00887276
GOTERM_BP_DIRECT	GO:0007165~signal transduction	209	7.94375	4.96177e-06	DLC1, MOK, HRAS, PGF, FST, RANGAP1, SHB, MAP3K6, STAC, PPP1R1B, PPP1R1A, NSMAF, MAP2K6, TYRO3, PTPRM, C5AR1, DEPDC1, VEGFC, NPC1, KRT17, CD33, ROR2, CAMK1, PDGFRB, GRB14, ERBB3, OR52N5, RAC2, CDC42EP3, ABR, NTF3, IL1RL1, ECM1, SFRP5, CLTCL1, ZNF219, FGF7, SLC20A1, PPARG, RASSF8, KCNIP3, TNFRSF11B, TNFRSF11A, IL4R, ARHGAP11B, ARHGAP11A, FGF1, FGF2, AGAP3, RAP2B, TLE3, PDE10A, CLIC1, TLE2, ARRDC2, …	2259	1161	16792	1.33814	0.0290284	0.00094981	0.00961282
GOTERM_BP_DIRECT	GO:0042769~DNA damage response, detection of DNA damage	17	0.646142	5.49444e-06	DTL, USP1, HMGA2, RPA3, RFC5, POLD3, RPA2, RFC3, RFC4, RFC1, CUL4A, RFC2, POLD1, POLD2, PCNA, RAD18, PARP1	2259	36	16792	3.51021	0.0320942	0.00101887	0.0106447
GOTERM_BP_DIRECT	GO:0001666~response to hypoxia	46	1.74838	6.01103e-06	PAM, ATP1B1, CAV1, CCL2, PGF, ARNT2, TGFB3, BNIP3, CYTB, EGLN1, POSTN, WTIP, CXCL12, ADA, CITED2, TGFB2, VCAM1, PLOD1, TEK, PRKAA1, LIMD1, PAK1, CD24, CASP1, DNMT3B, ANGPTL4, KCNMA1, PLAT, NOX4, ND4, EPAS1, ND5, CST3, NR4A2, MMP14, CAPN2, ADIPOQ, ITPR1, DDIT4, AJUBA, VEGFC, HIF1A, CA9, ADM, PSEN2, ABAT	2259	172	16792	1.988	0.0350583	0.00108086	0.0116455
GOTERM_BP_DIRECT	GO:0016233~telomere capping	13	0.494109	1.08698e-05	HIST1H4L, HIST1H4K, ACD, HIST1H4A, HIST1H4B, HIST1H4E, HIST1H4F, HIST1H4C, HIST1H4D, HIST1H4I, HIST1H4J, HIST2H4B, HIST1H4H	2259	23	16792	4.20147	0.0624964	0.00189628	0.0210578
GOTERM_BP_DIRECT	GO:0030336~negative regulation of cell migration	30	1.14025	1.17569e-05	DLC1, NOG, CYP1B1, IFITM1, TPM1, KANK1, CITED2, WNT4, MIA3, ROBO1, BCL2, PTN, RHOB, RECK, RAP2B, PTPRJ, RAP2A, BST2, NF2, SCAI, PTPRU, ADIPOQ, SLIT2, THY1, ALOX15B, SFRP2, STC1, ARAP3, SRGAP1, TP53INP1	2259	95	16792	2.34738	0.0674205	0.00199232	0.0227761
GOTERM_BP_DIRECT	GO:0009612~response to mechanical stimulus	22	0.836184	1.4019e-05	TXNIP, CCL2, COL3A1, PPARG, RCAN1, BDKRB1, POSTN, SUN1, FOSB, BDKRB2, DCN, MMP14, GLI2, CXCL12, KCNK2, CITED2, INHBB, CCNB1, BTG2, IGFBP2, FOSL1, PIEZO2	2259	59	16792	2.77177	0.0798618	0.00230931	0.0271578
GOTERM_BP_DIRECT	GO:0030574~collagen catabolic process	23	0.874192	1.66787e-05	COL4A4, COL18A1, COL4A1, ADAMTS14, COL13A1, COL3A1, MMP19, COL15A1, MMP7, MMP16, COL5A3, MMP14, COL5A2, MMP1, COL5A1, COL4A5, CTSK, COL7A1, COL6A3, COL6A2, COL6A1, COL8A1, COL8A2	2259	64	16792	2.67137	0.0942776	0.0026727	0.0323095
GOTERM_BP_DIRECT	GO:0006281~DNA repair	56	2.12847	2.16111e-05	RAD51D, KIF22, CLSPN, XRCC3, MORF4L2, PTTG1, FANCI, FANCG, FANCA, FANCC, CDK1, NUDT1, GEN1, LIG1, TOPBP1, RBBP8, RAD51, RFC5, UHRF1, RFWD3, EYA2, BTG2, FANCD2, DDB2, RAD18, UBE2T, BLM, ENDOV, FOXM1, POLA1, CHEK1, RRM2B, RPA3, POLE2, POLQ, FEN1, RECQL4, EXO1, MSH6, SSRP1, RAD51AP1, MSH2, PIF1, TREX1, RAD54L, BRCA1, NSMCE4A, TDP1, POLD1, PARP4, SMC1A, PARP1, CHAF1A, PARP2, ZBTB1, CHAF1B	2259	235	16792	1.77136	0.120416	0.00337079	0.0418624
GOTERM_BP_DIRECT	GO:0007093~mitotic cell cycle checkpoint	15	0.570125	2.64641e-05	MAD1L1, HRAS, KNTC1, TTK, CHEK1, MAD2L1, PLK2, ZWINT, BUB1, BUB1B, ZWILCH, CHFR, SMC1A, ZW10, DLG1	2259	32	16792	3.4844	0.145398	0.00402059	0.0512607
GOTERM_BP_DIRECT	GO:0000187~activation of MAPK activity	31	1.17826	5.13845e-05	WNT5A, ADORA2B, DRD4, FPR1, TGFB3, IQGAP3, CSPG4, MAPKAPK3, FGF10, TLR4, KIT, SAA1, PRKAA1, NRG1, FGF1, INSR, FGF2, MAP2K6, IRAK2, IRAK1, CDK1, C5AR1, NTF3, MAPK11, MAPK10, TAB2, AVPI1, PTPN11, NTRK3, PLCE1, PROK1	2259	107	16792	2.1536	0.262934	0.00759793	0.0995087
GOTERM_BP_DIRECT	GO:0006336~DNA replication-independent nucleosome assembly	13	0.494109	5.25036e-05	HIST1H4L, HIST1H4K, HIST2H4B, HIST1H4A, HIST1H4B, HIST1H4E, HIST1H4F, HIST1H4C, HIST1H4D, ASF1B, HIST1H4I, HIST1H4J, HIST1H4H	2259	26	16792	3.71669	0.267815	0.00757415	0.101675
GOTERM_BP_DIRECT	GO:0000732~strand displacement	13	0.494109	5.25036e-05	RAD51D, EXO1, XRCC3, RAD51AP1, BLM, BRCA2, BRIP1, RMI2, RMI1, BRCA1, RAD51, RBBP8, BARD1	2259	26	16792	3.71669	0.267815	0.00757415	0.101675
GOTERM_BP_DIRECT	GO:0007052~mitotic spindle organization	14	0.532117	5.80882e-05	STIL, KIF11, PCNT, TTK, NDC80, AURKA, CCNB1, SPC25, PLK2, WDR62, GPSM2, CLASP1, STMN1, SMC1A	2259	30	16792	3.46891	0.291694	0.00817779	0.112484
GOTERM_BP_DIRECT	GO:0008285~negative regulation of cell proliferation	82	3.11669	6.06312e-05	DLC1, HRAS, RARRES1, PTGS2, E2F7, IGFBP6, TGFB3, FGF10, COPS8, ZEB1, MXI1, TGFB2, SPRY1, CDKN2C, CDKN2D, FGF2, FOSL1, PTPRJ, DAB2IP, CLMN, ZNF503, CDK6, PTPRU, PIM2, HMGA1, VEGFC, SSTR2, ADAMTS8, BTG2, ADM, ALOX15B, CD33, ROR2, EMP3, HIST1H2AB, CXCL1, HIST1H2AC, CYP1B1, IFITM1, ADORA2A, HIST1H2AE, ZBTB16, FTH1, LIF, CD9, BCHE, BCL6, NDRG1, QSOX1, CEBPA, COL18A1, BMP4, NOX4, TP53I11, IL6, KAT2B, N…	2259	396	16792	1.53923	0.302308	0.00833664	0.117405
GOTERM_BP_DIRECT	GO:0006954~inflammatory response	79	3.00266	6.64031e-05	PTGS2, F2RL1, PTGS1, IL17RE, TLR4, CXCL12, S1PR3, FOS, TNFRSF11B, TNFRSF11A, SEMA7A, SERPINA3, MGLL, CIITA, IRAK2, DAB2IP, PTGER2, C5AR1, PTGER3, C4B, CHST2, NLRP3, CDO1, CHST1, TNFAIP6, SDC1, CCR7, KLRG1, TNFRSF10D, AOC3, CAMK1D, CXCL1, TNFRSF21, CCL3, CCL2, NMI, TNFRSF25, C3, ADORA2A, CXCL3, CSF1, CXCL2, FPR1, BDKRB1, PF4, ITGB2, GPR68, CXCL6, BDKRB2, KIT, FPR2, PF4V1, AZU1, IL17D, HRH1, SCN9A,…	2259	379	16792	1.54944	0.325813	0.00892017	0.128575
GOTERM_BP_DIRECT	GO:0007155~cell adhesion	92	3.49677	7.37939e-05	CTNNAL1, MTSS1, ATP1B1, FERMT1, POSTN, CXCL12, WISP2, WISP1, SRPX, CD44, ROBO1, CTGF, FAP, CNTNAP3, RHOB, KIRREL2, BOC, SPON1, SPECC1L, TYRO3, PTPRF, PCDHB2, MFGE8, PTPRU, SSPN, THY1, AMBP, TNFAIP6, CD36, HAS1, CD33, LSAMP, VCAN, RELN, HAS3, CNTN3, LAMC1, AOC3, CCL2, CYP1B1, ITGB4, ITGA11, NEDD9, KITLG, ITGB2, SPOCK1, CDH2, FPR2, PCDHB11, VCAM1, ISLR, SEMA5A, CD9, RGMB, LPXN, COL7A1, SORBS1, SORB…	2259	459	16792	1.48991	0.354759	0.009689	0.142876
GOTERM_BP_DIRECT	GO:0045893~positive regulation of transcription, DNA-templated	101	3.83884	7.72681e-05	GDF6, ARNT2, TGFB3, FOXO1, FGF10, RORA, CITED2, WNT4, GATA6, FOXF2, ATOH8, ASPH, PITX3, CCNA2, INSR, CIITA, PCBD2, PCBD1, PIM2, PPARGC1A, TRERF1, AHR, BTBD8, HIF1A, RFC1, ROR2, HAS3, WNT5A, HMGB2, BLM, TFEB, CHEK2, MYBL1, SOX9, TASP1, LHX2, HNRNPD, ARNTL2, TCF3, RUNX3, ZNF423, BMP4, YEATS4, BRCA2, ATAD2, BRCA1, DVL1, CDKN1C, HDAC4, NOTCH1, NUP62, NOTCH4, HIVEP3, KLF2, ZFHX3, KLF4, E2F1, HNF1B, FG…	2259	515	16792	1.45781	0.367932	0.00992345	0.149598
GOTERM_BP_DIRECT	GO:0034097~response to cytokine	19	0.722159	8.65052e-05	OSMR, COL3A1, SYNJ1, MAPKAPK3, LIFR, ACP5, OXTR, TIMP4, IL6R, TIMP1, FOS, TYMS, IFI27, TNFRSF11A, BCL2, CXCL16, CD274, ITIH4, FOSL1	2259	52	16792	2.71604	0.401664	0.0108682	0.167468
GOTERM_BP_DIRECT	GO:0008283~cell proliferation	76	2.88864	0.000104743	STIL, FGF5, HRAS, ZAK, E2F8, DTYMK, CSPG4, ZEB1, AURKB, MCM10, GLI2, CITED2, TGFB2, GPC4, FAM83D, KIF2C, MCM7, BOK, CREG1, FGF1, BHLHE41, NRG1, ROS1, PRL, CDK1, IRS2, NANOG, BST2, KIF15, TPX2, SIX2, PIM2, TACC3, DDIT4, TACC2, GLUL, PLCE1, UHRF1, BUB1B, TXNRD1, FOXC1, MELK, BCAT1, CXCL1, TSPY3, CKS1B, CDK5R1, CSF1, HDGF, POLA1, KITLG, TRAIP, TYMS, RPS27, CSE1L, BCL2, CKLF, BUB1, TFDP1, POLR3G, CRI…	2259	366	16792	1.54354	0.463073	0.0128725	0.202741
GOTERM_BP_DIRECT	GO:0031047~gene silencing by RNA	31	1.17826	0.000107491	HIST1H4L, HIST1H4K, TSNAX, ERI1, NUP93, HIST2H4B, HIST1H4A, HIST1H4B, HIST1H4E, HIST1H4F, HIST1H4C, HIST1H4D, PIWIL4, HIST1H4I, NUP35, HIST1H4J, HIST1H4H, HIST2H3A, HIST1H3J, HIST2H3D, TARBP2, NUP62, NUP205, HIST1H3B, HIST1H3D, NUP107, HIST1H3E, HIST1H3F, HIST1H3G, HIST1H3H, HIST1H3I	2259	111	16792	2.07599	0.471763	0.0129403	0.208055
GOTERM_BP_DIRECT	GO:0043524~negative regulation of neuron apoptotic process	35	1.33029	0.000109906	HRAS, CCL2, GCLC, STAR, ADORA2A, ERBB3, LGMN, CPEB4, CRLF1, TGFB3, CNTFR, GDNF, BDNF, UNC5B, APOE, BCL2, ANGPT1, KIF14, TYRO3, C5AR1, NTF3, MSH2, AXL, NR4A2, BIRC5, NR4A3, PPARGC1A, FAM134B, DLX1, LRP1, BTG2, FYN, HIPK2, NTRK2, NRBP2	2259	132	16792	1.97097	0.479282	0.0129661	0.212724
GOTERM_BP_DIRECT	GO:0006297~nucleotide-excision repair, DNA gap filling	12	0.4561	0.000117027	RFC5, POLD3, RPA2, RFC3, RFC4, RFC1, RFC2, LIG1, POLD1, POLD2, PCNA, RPA3	2259	24	16792	3.71669	0.500842	0.0135318	0.226493
GOTERM_BP_DIRECT	GO:0019985~translesion synthesis	15	0.570125	0.000125973	DTL, KIAA0101, RPA3, RFC5, POLD3, RPA2, RFC3, RFC4, RFC1, RFC2, POLD1, POLD2, PCNA, ZBTB1, REV3L	2259	36	16792	3.09724	0.526663	0.0142806	0.243785
GOTERM_BP_DIRECT	GO:0060968~regulation of gene silencing	8	0.304067	0.000158217	HIST1H3J, HIST1H3B, HIST1H3D, HIST1H3E, HIST1H3F, HIST1H3G, HIST1H3H, HIST1H3I	2259	11	16792	5.40609	0.609142	0.0175686	0.306095
GOTERM_BP_DIRECT	GO:0051726~regulation of cell cycle	33	1.25428	0.000166157	RAD51D, E2F2, NANOS3, MOK, FOXM1, LIN9, PRR11, KIAA0101, PKMYT1, CCNG1, MYBL2, CCNE2, ZNF703, PER2, CABLES2, FGF2, CABLES1, TRNP1, DTL, CCNF, RBL1, CENPF, CLIC1, CDC25C, CDC25A, CCNB1, CCNB2, CDKL1, PLK1, HIPK2, IRF1, GRK5, GADD45B	2259	124	16792	1.97824	0.627141	0.0181037	0.321432
GOTERM_BP_DIRECT	GO:1901796~regulation of signal transduction by p53 class mediator	33	1.25428	0.000166157	CDK5R1, BLM, TAF9B, AURKA, CHEK1, AURKB, CHEK2, RPA3, RPA2, PRKAA1, DYRK2, EXO1, SSRP1, TPX2, BRIP1, RMI2, MAPK11, TOPBP1, TRIM24, SMYD2, PPP1R13L, RMI1, BRCA1, RBBP8, TP53RK, RFC5, RFC3, RFC4, RFC2, HIPK2, MDM2, TP53INP1, BARD1	2259	124	16792	1.97824	0.627141	0.0181037	0.321432
GOTERM_BP_DIRECT	GO:0000281~mitotic cytokinesis	13	0.494109	0.000191026	CKAP2, KIF23, KIF4A, ANK3, CENPA, PLK1, NUSAP1, ANLN, STMN1, ZNF365, CEP55, RACGAP1, KIF20A	2259	29	16792	3.3322	0.67833	0.0204112	0.369457
GOTERM_BP_DIRECT	GO:0045740~positive regulation of DNA replication	16	0.608134	0.000223077	CDK1, IL6, UCN, HRAS, PDGFA, TGFB3, CST3, KITLG, FGF10, GLI2, IGF1R, CACYBP, PCNA, PDGFRA, PDGFC, INSR	2259	42	16792	2.83176	0.734078	0.0233752	0.431319
GOTERM_BP_DIRECT	GO:0032496~response to lipopolysaccharide	40	1.52033	0.000226321	CXCL1, TNFRSF21, HMGB2, PTGS2, TNFRSF25, CXCL3, CXCL2, MAPKAPK3, ACP5, FGF10, PTPN22, TLR4, TIMP4, BDKRB1, PF4, DCN, CXCL6, PF4V1, VCAM1, FOS, APOB, TNFRSF11B, TNFRSF11A, FMO1, CNR1, LBP, CASP1, IRAK1, PTGER2, C5AR1, ABR, ELANE, PTGFR, FOXP1, PCK1, NOTCH1, CCR7, ADM, TNFRSF10D, MGST1	2259	164	16792	1.81302	0.739153	0.0233001	0.43758
GOTERM_BP_DIRECT	GO:0043627~response to estrogen	21	0.798176	0.00022825	CAV1, STAR, PPARG, DTYMK, TGFB3, RCAN1, MMP14, BRCA1, CITED2, ARPC1B, KRT19, TNFRSF11B, GSTM3, GATA6, IL4R, TEK, ARSA, PDGFRB, ABCC2, CD24, IGFBP2	2259	65	16792	2.40155	0.742124	0.023096	0.441301
GOTERM_BP_DIRECT	GO:0042060~wound healing	24	0.912201	0.000247867	WNT5A, DCBLD2, IL6, NOG, ERBB3, PDGFA, COL3A1, ARHGEF19, TGFB3, FGF10, EPB41L4B, DCN, SDC4, TPM1, TIMP1, TGFB2, MIA3, SDC1, PDGFRA, DSP, PDGFRB, PAK1, NRG1, FGF2	2259	80	16792	2.23001	0.770481	0.0246367	0.479143
GOTERM_BP_DIRECT	GO:0007568~aging	40	1.52033	0.000258589	CCL2, GCLC, NPY2R, COL3A1, MMP7, TGFB3, ITGB2, DCN, AURKB, ADA, TIMP1, VCAM1, TYMS, FOS, APOD, CTGF, AGT, CNR1, CACYBP, FBXO4, FGF2, CIITA, IRAK1, IL6, NUDT1, ND4, PDE4D, SERPING1, PPARGC1A, PCK1, CDKN1C, CD86, LRP1, ADM, COX1, KRT14, ATP8A2, ABAT, IGFBP2, HTR2A	2259	165	16792	1.80203	0.78464	0.025266	0.499819
GOTERM_BP_DIRECT	GO:0031100~organ regeneration	17	0.646142	0.000263238	CDK1, CCL2, C5AR1, MKI67, PGF, PPARG, AXL, CYTB, PTPRU, NR4A3, CXCL12, NOTCH1, ADM, IGF2R, CCNA2, PRPS1, NNMT	2259	47	16792	2.68867	0.790504	0.0252983	0.508784
GOTERM_BP_DIRECT	GO:0022617~extracellular matrix disassembly	23	0.874192	0.000301234	SH3PXD2B, A2M, EXOC8, ELANE, MMP19, MMP7, CDH1, NID1, MMP16, DCN, MMP14, CAPN2, MMP1, TIMP1, CTSK, LAMA3, CD44, HTRA1, CAPG, LAMC1, FBN2, SPP1, TLL1	2259	76	16792	2.24957	0.832822	0.0284377	0.582017
GOTERM_BP_DIRECT	GO:0007507~heart development	43	1.63436	0.000301603	RBP4, PAM, ERBB3, PPARG, COL3A1, PDLIM3, OXTR, BICC1, FGF12, GLI2, TGFB2, CITED2, MTHFD1, ECE2, ROBO1, TEK, GYS1, PTN, STRA6, PCSK5, SH3PXD2B, SMG9, CRIP1, FOXL1, ARMC4, ITGA3, SMYD2, TAB2, DVL1, PTPN11, NTRK3, NOTCH1, PLCE1, CDKL1, XIRP1, ADM, RPS6KA2, PCNA, HOPX, FOXC2, FOXC1, ADAM19, HDAC9	2259	183	16792	1.74664	0.833188	0.0280266	0.58273
GOTERM_BP_DIRECT	GO:0043065~positive regulation of apoptotic process	63	2.39453	0.000316327	ZAK, PTGS2, ZMAT3, TGFB3, FOXO1, BNIP3, PMAIP1, PRMT2, TIAM1, BOK, RHOB, NSMAF, TOP2A, FOSL1, MAP2K6, NET1, KCNMA1, DAB2IP, GRIN2A, HMGA2, ECT2, BCL2L11, SLIT2, ADM, IGF2R, PSEN2, PDGFRB, GADD45B, MELK, CAMK1D, ING3, CYP1B1, TNFRSF12A, ZBTB16, CNR1, ALDH1A3, PLEKHG5, TGM2, PYCARD, PTN, BCL6, FAM162A, FGD4, BMP4, NOX4, TXNIP, IL6, ABR, KLF11, SYCE3, SAP18, NR4A1, FRZB, NTRK3, NOTCH1, ITGA6, DUSP1,…	2259	300	16792	1.56101	0.847155	0.0289224	0.611095
GOTERM_BP_DIRECT	GO:0030199~collagen fibril organization	15	0.570125	0.000337871	FMOD, CYP1B1, ADAMTS14, COL3A1, COL5A3, GREM1, COL5A2, COL5A1, TGFB2, ATP7A, COL14A1, P4HA1, SFRP2, FOXC2, FOXC1	2259	39	16792	2.85899	0.865511	0.0303943	0.652585
GOTERM_BP_DIRECT	GO:0030335~positive regulation of cell migration	43	1.63436	0.000340928	CCL3, HRAS, PDGFA, DIAPH1, CSF1, F2RL1, KIT, LRRC15, GTSE1, SEMA5A, IGF1R, ZNF703, TIAM1, SEMA7A, PDGFC, HSPA5, PAK1, LAMB1, FGF1, INSR, PIK3R1, COL18A1, BMP4, IRS2, STX4, NTF3, PODXL, MMP14, SNAI2, NTRK3, TNFAIP6, NOTCH1, SYNE2, ITGA6, ITGA5, CXCL16, CD274, PDGFRA, ROR2, PDGFRB, HBEGF, HAS2, MYLK	2259	184	16792	1.73715	0.867931	0.0302076	0.658471
GOTERM_BP_DIRECT	GO:0007420~brain development	44	1.67237	0.000354564	SYT1, CDK5R1, SHROOM2, CADM1, STAR, UBE3A, STK36, ARNT2, SYNJ1, IMMP2L, CD9, ECE2, HNMT, APOD, BOK, PAFAH1B3, CDK5RAP2, SPATA5, SMG9, IRS2, COL4A1, ABR, PTPRG, MDGA1, CST3, BRCA2, AFF2, AK4, ARL6, ABCB6, KCNK3, SLC7A11, BCL2L11, DDIT4, PTPN11, PCDH18, DLX2, PHGDH, FOXC1, RELN, STMN1, VCY, ZFHX3, CLN5	2259	190	16792	1.72141	0.878206	0.0309356	0.684723
GOTERM_BP_DIRECT	GO:0042276~error-prone translesion synthesis	10	0.380084	0.00036541	RFC5, RPA2, RFC3, RFC4, POLE2, RFC1, RFC2, PCNA, RPA3, REV3L	2259	19	16792	3.9123	0.885804	0.0314056	0.705598
GOTERM_BP_DIRECT	GO:0050731~positive regulation of peptidyl-tyrosine phosphorylation	24	0.912201	0.000367936	IL6, CCK, FGF7, NTF3, ENPP2, CSPG4, KITLG, FGF10, IGF2, IL6R, ADIPOQ, IL11, LIF, VEGFC, CD36, CD44, ITGA5, AGT, RELN, ANGPT1, NRG1, LRP4, HTR2A, EHD4	2259	82	16792	2.17562	0.887504	0.0311683	0.710459
GOTERM_BP_DIRECT	GO:0032869~cellular response to insulin stimulus	23	0.874192	0.000368906	IRS2, KAT2B, CCL2, GCLC, STAR, PPARG, PDE3B, RHOQ, FOXO1, ADIPOQ, IRS1, PCK1, INHBB, SORBS1, EEF2K, PCSK9, PAK1, VAMP2, PARP1, HDAC9, ERRFI1, INSR, PIK3R1	2259	77	16792	2.22036	0.888151	0.0308097	0.712326
GOTERM_BP_DIRECT	GO:0000083~regulation of transcription involved in G1/S transition of mitotic cell cycle	11	0.418092	0.000407015	CDK1, TYMS, CDC45, DHFR, RRM2, KLF11, PCNA, POLA1, FBXO5, ORC1, CDT1	2259	23	16792	3.55509	0.910806	0.0334685	0.785635
GOTERM_BP_DIRECT	GO:0007565~female pregnancy	25	0.950209	0.000523267	NAMPT, SLC38A2, CLDN4, PGF, TGFB3, OXTR, FOS, PAPPA, AGT, BCL2, ADRA2C, PRL, FOSL1, OVGP1, UCN, PSG2, PSG3, PSG1, FOSB, AMBP, ADM, PSG5, CLIC5, SLC38A1, IGFBP2	2259	89	16792	2.08803	0.955285	0.0422409	1.00895
GOTERM_BP_DIRECT	GO:0050873~brown fat cell differentiation	13	0.494109	0.0005635	CEBPA, ALDH6A1, PTGS2, BNIP3, PPARGC1A, ADIPOQ, ADRB2, LAMA4, ITGA6, RGS2, FABP4, METRNL, ARL4A	2259	32	16792	3.01981	0.964791	0.0448068	1.08613
GOTERM_BP_DIRECT	GO:0001974~blood vessel remodeling	13	0.494109	0.0005635	EPAS1, AXL, FGF10, JAG1, TGFB2, ATP7A, LIF, RSPO3, AGT, TGM2, FOXC2, MDM2, FOXC1	2259	32	16792	3.01981	0.964791	0.0448068	1.08613
GOTERM_BP_DIRECT	GO:0007088~regulation of mitotic nuclear division	11	0.418092	0.000614148	MKI67, NEK2, BORA, KIF20B, FBXO43, FBXO5, PKMYT1, OBSL1, MAP9, CDC25C, CDK13	2259	24	16792	3.40696	0.973939	0.0480931	1.1832
GOTERM_BP_DIRECT	GO:0050679~positive regulation of epithelial cell proliferation	19	0.722159	0.00064853	BMP4, STOX1, IL6, HRAS, NOG, C5AR1, FGF7, FGF10, NR4A3, SOX9, FOXP1, GLUL, NOTCH1, OSR2, HTRA1, LAMC1, FGF1, LAMB1, BMP6	2259	60	16792	2.3539	0.978754	0.0500579	1.24905
GOTERM_BP_DIRECT	GO:0001503~ossification	23	0.874192	0.000657777	MINPP1, THRA, IFITM1, IGF2, LRRC17, SUN1, SOX9, ECM1, SLC26A2, COL5A2, CHRDL2, TNFRSF11A, CTGF, KAZALD1, BCL2, RASSF2, SORT1, FOXC2, FOXC1, STC1, RUNX3, SPP1, CDH11	2259	80	16792	2.1371	0.979889	0.0501027	1.26675
GOTERM_BP_DIRECT	GO:0014068~positive regulation of phosphatidylinositol 3-kinase signaling	20	0.760167	0.000664169	UBE3A, PLXNB1, ERBB3, PDGFA, F2RL1, KIT, DCN, SOX9, TGFB2, UNC5B, FYN, AGT, TEK, NTRK2, PDGFRA, PDGFRB, RELN, PDGFC, ANGPT1, NRG1	2259	65	16792	2.28719	0.980639	0.0499371	1.27898
GOTERM_BP_DIRECT	GO:0051384~response to glucocorticoid	20	0.760167	0.000664169	PAM, IL6, UCN, PTGS2, PTPRU, CDO1, TRIM63, ADIPOQ, ABCA3, TYMS, SDC1, HNMT, PTGDS, ADM, DUSP1, PAPPA, BCHE, BCL2, IGFBP2, BMP6	2259	65	16792	2.28719	0.980639	0.0499371	1.27898
GOTERM_BP_DIRECT	GO:0006296~nucleotide-excision repair, DNA incision, 5'-to lesion	14	0.532117	0.000693653	RPA3, RFC5, POLD3, RPA2, RFC3, RFC4, RFC1, CUL4A, RFC2, POLD1, POLD2, DDB2, PCNA, PARP1	2259	37	16792	2.81263	0.98375	0.0514454	1.3354
GOTERM_BP_DIRECT	GO:0007080~mitotic metaphase plate congression	14	0.532117	0.000693653	KIF14, CCNB1, KIFC1, KIF22, KIF2C, CDCA8, CHMP1B, CHMP6, PSRC1, KIF18A, CENPE, CEP55, CDCA5, ZW10	2259	37	16792	2.81263	0.98375	0.0514454	1.3354
GOTERM_BP_DIRECT	GO:1900264~positive regulation of DNA-directed DNA polymerase activity	6	0.22805	0.00072583	RFC5, RFC3, RFC4, RFC2, CHTF18, DSCC1	2259	7	16792	6.37147	0.986577	0.0531052	1.39693
GOTERM_BP_DIRECT	GO:0006268~DNA unwinding involved in DNA replication	7	0.266059	0.000758836	MCM7, MCM2, HMGA1, MCM4, TOP2A, RAD51, MCM6	2259	10	16792	5.20336	0.988968	0.0547789	1.46001
GOTERM_BP_DIRECT	GO:0003184~pulmonary valve morphogenesis	7	0.266059	0.000758836	BMP4, NOTCH1, HEY1, HEYL, STRA6, JAG1, TGFB2	2259	10	16792	5.20336	0.988968	0.0547789	1.46001
GOTERM_BP_DIRECT	GO:0045944~positive regulation of transcription from RNA polymerase II promoter	167	6.3474	0.000803953	RNASEL, HRAS, NOG, THRA, LMO2, F2RL1, MORF4L2, ARNT2, TGFB3, FGF10, FOXO1, TLR4, JAG1, RORA, GDNF, CBFB, IL11, CITED2, BATF, NLRC5, MAMSTR, GATA6, FOXF2, PSIP1, H2AFZ, PITX3, PITX1, PID1, CIITA, DAB2IP, RXRA, RBL1, SIX2, ELL3, PPARGC1A, AHR, SPAG8, UHRF1, HIF1A, CAMK1, SLC40A1, WNT5A, MAVS, CAMTA1, HMGB2, TAF9B, TFEB, CYTL1, MYBL1, MYBL2, GREM1, SOX9, MEIS1, LIF, AHRR, MEIS3, LHX2, HOXA7, AUTS2, …	2259	981	16792	1.26542	0.991562	0.0572465	1.54618
GOTERM_BP_DIRECT	GO:0045892~negative regulation of transcription, DNA-templated	93	3.53478	0.000885418	E2F1, THRA, EZH2, PPARG, HR, FOXO1, CTCF, ZEB1, CBX1, LGR4, CITED2, CBX5, WNT4, PRMT2, HEY1, GATA6, FOXF2, ATP8B1, ZNF396, ATOH8, DAP, BCL7A, NRG1, MYB, BHLHE41, PITX1, CIITA, DAB2IP, BEND5, DEPDC1, SPEN, TLE2, HMGA2, HMGA1, MXD3, AHR, PPM1F, TIMELESS, MDM2, COMMD7, RASD1, WNT5A, CDK5R1, HMGB2, GCLC, GLIS2, FOXM1, ZBTB16, GREM1, SOX9, ZNF703, NR1D2, ZNF224, HOXA7, PER2, ZNF425, PER1, BCL6, LIMD1,…	2259	499	16792	1.38538	0.9948	0.0621214	1.70158
GOTERM_BP_DIRECT	GO:0033683~nucleotide-excision repair, DNA incision	14	0.532117	0.000925979	RPA3, RFC5, POLD3, RPA2, RFC3, RFC4, RFC1, CUL4A, RFC2, POLD1, POLD2, DDB2, PCNA, PARP1	2259	38	16792	2.73861	0.995914	0.0641182	1.77887
GOTERM_BP_DIRECT	GO:0018108~peptidyl-tyrosine phosphorylation	36	1.3683	0.000978497	FGF5, FGF7, ERBB3, FGF10, TTK, KIT, EPHB1, EPHB2, SGK223, TEK, DYRK2, NRG1, FGF1, INSR, FGF2, NRG2, MAP2K6, TYRO3, MET, EFEMP1, AXL, PKDCC, TRIM24, EPHA2, NTRK3, EPHA4, FYN, NTRK2, PDGFRA, ROR2, PDGFRB, HBEGF, RELN, JAK3, ABL2, MELK	2259	153	16792	1.74903	0.997009	0.0668531	1.87886
GOTERM_BP_DIRECT	GO:1904837~beta-catenin-TCF complex assembly	15	0.570125	0.00104134	TCF7, HIST1H4L, HIST1H4K, TLE3, TLE2, HIST2H4B, HIST1H4A, HIST1H4B, HIST1H4E, HIST1H4F, HIST1H4C, HIST1H4D, HIST1H4I, HIST1H4J, HIST1H4H	2259	43	16792	2.59304	0.997941	0.0701879	1.99838
GOTERM_BP_DIRECT	GO:0001501~skeletal system development	33	1.25428	0.00109296	NOG, COL3A1, TCOF1, POSTN, ZBTB16, GLI2, SOX9, TGFB2, TNFRSF11B, ACD, TEAD4, PITX1, SH3PXD2B, EBP, MATN3, HAPLN1, CMKLR1, USP1, PKDCC, IGF2, NPR3, FRZB, COL5A2, EPHA2, CDKN1C, HDAC4, RASSF2, FOXC1, VCAN, IGFBP4, TLL1, BMP6, CDH11	2259	137	16792	1.79052	0.998485	0.0727143	2.09644
GOTERM_BP_DIRECT	GO:0010001~glial cell differentiation	8	0.304067	0.0011364	FGF5, METRN, DNER, RELN, KLF15, CDH2, FGF2, MMP24	2259	14	16792	4.24764	0.99883	0.0746593	2.17889
GOTERM_BP_DIRECT	GO:0014066~regulation of phosphatidylinositol 3-kinase signaling	22	0.836184	0.00116337	FGF5, IRS2, FGF7, ERBB3, PDGFA, KITLG, PTPN13, FGF10, KIT, IRS1, PTPN11, CD86, C3ORF58, FYN, PDGFRA, HBEGF, PDGFRB, FGF1, NRG1, NRG2, FGF2, PIK3R1	2259	78	16792	2.09659	0.999003	0.0755287	2.23005
GOTERM_BP_DIRECT	GO:0006303~double-strand break repair via nonhomologous end joining	19	0.722159	0.00122069	HIST1H4L, HIST1H4K, POLA1, WHSC1, BRCA1, HIST2H4B, DCLRE1A, DCLRE1B, HIST1H4A, HIST1H4B, HIST1H4E, HIST1H4F, HIST1H4C, H2AFX, HIST1H4D, HIST1H4I, HIST1H4J, BARD1, HIST1H4H	2259	63	16792	2.24181	0.999291	0.0782482	2.33871
GOTERM_BP_DIRECT	GO:0042127~regulation of cell proliferation	41	1.55834	0.00142125	SAT1, TNFRSF21, TNFRSF25, ERBB3, CXCL3, FOXM1, EZH2, CXCL2, PTGS1, TGFB3, CHEK1, PF4, JAG1, KIT, CXCL6, SOX9, PF4V1, RPA3, AGTR1, TNFRSF11B, CDCA7, AGT, IL4R, BCL6, NDRG1, FANCA, TXNIP, PTGER2, TCF7, SGK3, TRNP1, ANXA1, DUSP22, RBBP9, BRCA1, TIMELESS, TNFRSF10D, FYN, ACE2, DNMT1, ABL2	2259	185	16792	1.6474	0.999785	0.0895548	2.71796
GOTERM_BP_DIRECT	GO:0036297~interstrand cross-link repair	16	0.608134	0.00142274	RAD51D, XRCC3, RAD51AP1, USP1, RAD51, RPA3, RPA2, DCLRE1A, DCLRE1B, FANCI, FANCD2, FANCE, FANCG, FANCA, UBE2T, FANCC	2259	49	16792	2.42723	0.999787	0.0887048	2.72078
GOTERM_BP_DIRECT	GO:0000724~double-strand break repair via homologous recombination	21	0.798176	0.00143259	RAD51D, XRCC3, RAD51AP1, MMS22L, BLM, TONSL, GEN1, BRCA2, RAD54L, BRCA1, RAD51, RPA3, RBBP8, RPA2, MCM8, RNF138, RAD54B, H2AFX, PARP1, POLQ, FEN1	2259	74	16792	2.10947	0.999799	0.0883643	2.73936
GOTERM_BP_DIRECT	GO:0001775~cell activation	7	0.266059	0.00147958	LYPD1, CCL3, PDGFA, PDGFRA, CST3, CD24, TIMP1	2259	11	16792	4.73033	0.999848	0.0901943	2.828
GOTERM_BP_DIRECT	GO:0043406~positive regulation of MAP kinase activity	18	0.684151	0.00149109	NOX4, IRAK1, HRAS, PDGFA, ELANE, EZH2, KITLG, NEK10, TPD52L1, KIT, AJUBA, PDE5A, PDGFRB, PDGFC, CD24, FGF1, FGF2, HTR2A	2259	59	16792	2.26781	0.999858	0.089942	2.8497
GOTERM_BP_DIRECT	GO:0006342~chromatin silencing	15	0.570125	0.00170888	HIST1H2AB, HIST1H2AC, MORF4L2, HIST1H2AE, SIRT5, HIST2H2AB, HIST2H2AC, HIST1H2AI, H2AFZ, HIST1H2AH, HIST1H2AK, H2AFX, HIST1H2AJ, HIST1H2AM, HIST1H2AL	2259	45	16792	2.47779	0.999961	0.101373	3.25943
GOTERM_BP_DIRECT	GO:0010575~positive regulation of vascular endothelial growth factor production	11	0.418092	0.00180365	HIF1A, CYP1B1, C5AR1, SULF2, PTGS2, ADORA2B, C3, HPSE, CCBE1, RORA, BRCA1	2259	27	16792	3.02841	0.999978	0.105639	3.43721
GOTERM_BP_DIRECT	GO:0001822~kidney development	23	0.874192	0.00185343	BMP4, ODC1, HNF1B, SIX2, MME, CENPF, RRM2B, DCN, GLI2, BCL2L11, TGFB2, CDKN1C, AGTR1, WNT4, SULF2, AGT, PCSK9, HAS2, STRA6, PCSK5, LRP4, C1GALT1, BMP6	2259	86	16792	1.988	0.999984	0.107337	3.53046
GOTERM_BP_DIRECT	GO:0006352~DNA-templated transcription, initiation	13	0.494109	0.00186469	HIST1H4L, HIST1H4K, HIST2H4B, HIST1H4A, HIST1H4B, HIST1H4E, HIST1H4F, HIST1H4C, HIST1H4D, HIST1H4I, HIST1H4J, TBPL1, HIST1H4H	2259	36	16792	2.68428	0.999985	0.106913	3.55155
GOTERM_BP_DIRECT	GO:0030036~actin cytoskeleton organization	31	1.17826	0.00187788	CXCL1, DLC1, GAS2L3, MTSS1, WASF3, PDGFA, DIAPH1, ABLIM3, DIAPH3, SSH2, DAAM2, ITPKA, CORO2B, DOCK2, RAC2, TMSB15A, TMSB15B, BCL6, FGD4, SPECC1L, INF2, ABR, NF2, LIMK1, SPECC1, ARHGEF5, ARHGAP26, CORO1C, XIRP1, AMOT, ABL2	2259	130	16792	1.77257	0.999986	0.106601	3.57624
GOTERM_BP_DIRECT	GO:0007076~mitotic chromosome condensation	8	0.304067	0.00188457	PAM, NCAPG, NUSAP1, CDCA5, SMC2, NCAPD3, SMC4, NCAPD2	2259	15	16792	3.96447	0.999986	0.105949	3.58876
GOTERM_BP_DIRECT	GO:0048754~branching morphogenesis of an epithelial tube	10	0.380084	0.00195144	BMP4, NOTCH1, HNF1B, TIMELESS, MET, FGF10, PAK1, GLI2, MMP14, SLIT2	2259	23	16792	3.2319	0.999991	0.108475	3.71383
GOTERM_BP_DIRECT	GO:0032526~response to retinoic acid	14	0.532117	0.00204291	RBP4, MICB, DKK1, DUSP1, HSD17B2, IGF2R, RXRA, CDKN2D, SYNJ1, PPARG, TMEM161A, PDGFRB, IGFBP2, BMP6	2259	41	16792	2.53823	0.999995	0.11222	3.88464
GOTERM_BP_DIRECT	GO:0001523~retinoid metabolic process	18	0.684151	0.00221759	RBP4, LPL, ABCA4, SDC4, RDH5, AKR1C3, GPC4, APOB, SDC1, AKR1C4, LRP1, GPC3, APOE, GPC6, ADH4, APOC3, STRA6, AKR1C1	2259	61	16792	2.19346	0.999998	0.120116	4.21009
GOTERM_BP_DIRECT	GO:0045766~positive regulation of angiogenesis	28	1.06423	0.00237643	WNT5A, CYP1B1, PGF, C3, C6, ITGB2, TNFSF12, GREM1, SEMA5A, PTGIS, GATA6, CCBE1, TEK, RHOB, FGF1, FGF2, ANGPTL4, C5AR1, VASH2, ECM1, BRCA1, VEGFC, PDCL3, HIF1A, ADM, SFRP2, HIPK2, TBXA2R	2259	115	16792	1.80987	0.999999	0.127004	4.5051
GOTERM_BP_DIRECT	GO:2000145~regulation of cell motility	11	0.418092	0.00247157	DIAPH1, ERBB3, ARHGAP18, INPP5F, PKN1, HBEGF, CDK6, SSX2IP, NRG1, ABL2, NRG2	2259	28	16792	2.92026	1	0.130575	4.68139
GOTERM_BP_DIRECT	GO:0035335~peptidyl-tyrosine dephosphorylation	25	0.950209	0.00258097	SSH2, PTPN22, PTPN21, MTMR1, DUSP14, UBASH3B, DNAJC6, PTPRJ, PTPRM, PTPRF, PTPN2, PTPRG, PTPRR, DUSP22, PTPN13, PTPRU, CDC25C, CDKN3, CDC25A, CDC25B, PTPN11, PTPRQ, TPTE, EYA2, DUSP1	2259	99	16792	1.87712	1	0.134757	4.88371
GOTERM_BP_DIRECT	GO:0006469~negative regulation of protein kinase activity	25	0.950209	0.00258097	CAV3, IL6, PODNL1, NF2, RTN4RL1, ADORA2A, SOCS6, PKN1, DCN, LRRC15, WWTR1, CAMK2N1, TRIB2, DVL1, THY1, PPM1F, TARBP2, SHB, UBASH3B, PPP1R1A, PRKAR1A, DEPTOR, FABP4, GADD45B, DNAJC3	2259	99	16792	1.87712	1	0.134757	4.88371
GOTERM_BP_DIRECT	GO:0051310~metaphase plate congression	7	0.266059	0.00262361	FAM83D, KIF22, KIF2C, CENPQ, CENPF, CENPE, NDC80	2259	12	16792	4.33614	1	0.135639	4.96248
GOTERM_BP_DIRECT	GO:0000122~negative regulation of transcription from RNA polymerase II promoter	124	4.71304	0.00264103	NOG, FST, FOXO1, AURKB, CITED2, N4BP2L2, GATA6, CIITA, DAB2IP, RXRA, RBL1, PKIA, UXT, UHRF1, CD36, RFC1, TIMELESS, PRDM1, CAV1, TAF9B, HDGF, AHRR, DRAP1, HOXA7, TCF3, DNMT3B, RUNX3, HIST2H3A, BMP4, TCF7, PTPN2, KLF11, NR4A2, SUV39H1, DUSP22, WHSC1, SMYD2, NR4A3, FOXP1, HIST2H3D, SUV39H2, NOTCH3, CDKN1C, HDAC4, DLX2, NOTCH1, IFI27, DLX1, ATF3, PLK1, ATF7, HOPX, DNMT1, SMURF2, HDAC9, PARP1, ZFHX3, …	2259	720	16792	1.28019	1	0.135303	4.99463
GOTERM_BP_DIRECT	GO:0070301~cellular response to hydrogen peroxide	17	0.646142	0.00272583	CDK1, IL6, CYP1B1, EZH2, ANXA1, AXL, CST3, BNIP3, FOXO1, ECT2, PCNA, RHOB, MDM2, PRKAA1, KLF2, KLF4, NET1	2259	57	16792	2.21697	1	0.138149	5.15102
GOTERM_BP_DIRECT	GO:0008584~male gonad development	24	0.912201	0.00276224	WNT5A, HMGB2, NUDT1, STAR, MSH2, KITLG, KIT, HMGA2, MMP14, SOX9, BCL2L11, CITED2, TGFB2, AKR1C3, WNT4, BOK, SFRP2, GATA6, BCL2, RRM1, PRPS1L1, INSR, FANCA, ASPM	2259	94	16792	1.89788	1	0.138682	5.21808
GOTERM_BP_DIRECT	GO:0007094~mitotic spindle assembly checkpoint	9	0.342075	0.00295235	MAD1L1, MAD2L1, PLK1, BUB1, CENPF, TTK, BUB1B, BUB3, ZW10	2259	20	16792	3.34502	1	0.146274	5.56755
GOTERM_BP_DIRECT	GO:0010744~positive regulation of macrophage derived foam cell differentiation	8	0.304067	0.00296423	AGTR1, LPL, APOB, CD36, ALOX15B, AGT, CSF1, PF4	2259	16	16792	3.71669	1	0.145607	5.58934
GOTERM_BP_DIRECT	GO:0007051~spindle organization	8	0.304067	0.00296423	CEP72, KIF11, SPAG5, TTK, AURKA, RANBP1, AURKB, ASPM	2259	16	16792	3.71669	1	0.145607	5.58934
GOTERM_BP_DIRECT	GO:0045444~fat cell differentiation	20	0.760167	0.00297718	CEBPA, PID1, RNASEL, GDF6, BBS9, LRRC8C, TMEM120B, NR4A2, NR4A1, FOXO1, NR4A3, HMGA2, ARL6, PSMB8, IL11, INHBB, METRNL, ID4, GRK5, KLF4	2259	73	16792	2.03654	1	0.145	5.6131
GOTERM_BP_DIRECT	GO:0043547~positive regulation of GTPase activity	100	3.80084	0.00308691	DLC1, HRAS, A2M, PDGFA, FGF10, RANGAP1, TBC1D19, GDNF, WNT4, STARD8, DEPDC1B, NET1, IRS2, DAB2IP, PLXNB1, GRIN2A, SIPA1L3, PSD2, DEPDC1, IRS1, FARP1, THY1, PLCE1, FNBP1L, PDGFRA, PDGFRB, CCL3, CCL2, AGFG1, ERBB3, ASAP2, DENND2A, DOCK2, CDC42EP1, RASAL3, TEK, CDC42EP3, FGD4, ABR, ARHGEF37, DOCK4, DENND1B, RABEP2, RGS2, ITGA6, RGS4, TBXA2R, ST5, FGF5, FGF7, PREX1, EZH2, ARHGAP18, RAB3IP, STXBP5L, A…	2259	565	16792	1.31564	1	0.148718	5.81416
GOTERM_BP_DIRECT	GO:0007049~cell cycle	45	1.71038	0.00318693	ANAPC16, STEAP3, E2F2, CKS1B, PARD3, LIN9, FOXM1, DTYMK, TIPIN, AURKA, AURKB, CYLD, TSPYL2, HJURP, MAP3K8, CABLES2, CCNO, CABLES1, SPECC1L, TXNIP, DAB2IP, TRNP1, RBL1, SUV39H1, CDC20, MCM2, CDKN3, AVPI1, AHR, BRCA1, ESCO2, SUV39H2, RASSF4, SPAG8, UHRF1, KRT18, RGS2, CCND2, MAPK13, RASSF2, CAMK1, CHTF18, CHAF1A, PDCD2L, CHAF1B	2259	217	16792	1.54148	1	0.151929	5.99707
GOTERM_BP_DIRECT	GO:0050728~negative regulation of inflammatory response	21	0.798176	0.00332618	TYRO3, ABR, ADORA2A, PTPN2, ELANE, ACP5, RORA, PBK, NLRP3, ADIPOQ, ADA, NOV, TNFAIP6, PTGIS, SAA1, APOE, TEK, WFDC1, METRNL, NT5E, KLF4	2259	79	16792	1.97596	1	0.156775	6.25117
GOTERM_BP_DIRECT	GO:0003014~renal system process	6	0.22805	0.00344314	BMP4, AGT, BCL2, LGMN, PKN1, RRM2B	2259	9	16792	4.95559	1	0.160559	6.4641
GOTERM_BP_DIRECT	GO:0048286~lung alveolus development	12	0.4561	0.00371902	ATP7A, LIF, BMP4, TNS3, MAN1A2, PDGFA, HOPX, TGFB3, PKDCC, STRA6, ERRFI1, ADA	2259	34	16792	2.62355	1	0.170943	6.9645
GOTERM_BP_DIRECT	GO:0001837~epithelial to mesenchymal transition	12	0.4561	0.00371902	WNT5A, FAM83D, WNT4, NOTCH1, NOG, HIF1A, EPB41L5, FOXF2, HMGA2, SNAI2, SOX9, TGFB2	2259	34	16792	2.62355	1	0.170943	6.9645
GOTERM_BP_DIRECT	GO:0043588~skin development	12	0.4561	0.00371902	ATP7A, KRT9, ITGA6, PDGFA, COL3A1, ATP8A2, ITGB4, ITGA3, COL5A3, ABCB6, COL5A2, COL5A1	2259	34	16792	2.62355	1	0.170943	6.9645
GOTERM_BP_DIRECT	GO:0015949~nucleobase-containing small molecule interconversion	10	0.380084	0.00379596	RRM2, DTYMK, RRM1, AK2, CTPS2, AK5, TXNRD1, RRM2B, AK4, GLRX	2259	25	16792	2.97335	1	0.172829	7.10361
GOTERM_BP_DIRECT	GO:0001558~regulation of cell growth	21	0.798176	0.00388595	KIF14, SGK3, FOXM1, IGFBP6, SPOCK1, NOV, AGTR1, PLCE1, WISP2, WISP1, FAM107A, HTRA1, CTGF, AGT, KAZALD1, RASGRP2, WFDC1, IGFBP2, CRIM1, IGFBP4, NET1	2259	80	16792	1.95126	1	0.175214	7.26605
GOTERM_BP_DIRECT	GO:0045143~homologous chromosome segregation	5	0.190042	0.00390069	PLK1, PTTG3P, PTTG2, ESPL1, PTTG1	2259	6	16792	6.19448	1	0.1745	7.29264
GOTERM_BP_DIRECT	GO:0032355~response to estradiol	23	0.874192	0.00394645	TXNIP, PAM, UCN, PTGS2, ARNT2, EZH2, ANXA1, CST3, FGF10, OXTR, POSTN, PTGFR, RBBP8, IFI27, DUSP1, CTGF, TFPI, PCNA, WFDC1, PTN, PDGFRB, IGFBP2, DNMT3B	2259	91	16792	1.87877	1	0.175048	7.37511
GOTERM_BP_DIRECT	GO:0000079~regulation of cyclin-dependent protein serine/threonine kinase activity	13	0.494109	0.00396367	CCNE2, CDK5R1, BLM, DIRAS3, CDKN2C, CDKN2D, CCNYL1, PKMYT1, CCNG1, CDC25C, CDKN3, CCNA2, CDC25A	2259	39	16792	2.47779	1	0.174445	7.40613
GOTERM_BP_DIRECT	GO:0032570~response to progesterone	13	0.494109	0.00396367	TXNIP, PTGER2, CAV1, CCL2, CLDN4, TGFB3, OXTR, FOSB, TGFB2, FOS, TYMS, PTN, FOSL1	2259	39	16792	2.47779	1	0.174445	7.40613
GOTERM_BP_DIRECT	GO:0051216~cartilage development	17	0.646142	0.0039772	WNT5A, NOG, ZBTB16, ZEB1, SOX9, TIMP1, ATP7A, CSGALNACT1, TYMS, DLX2, CHRDL2, HIF1A, CD44, SULF2, HOXD3, PITX1, BMP6	2259	59	16792	2.14182	1	0.173706	7.4305
GOTERM_BP_DIRECT	GO:0060038~cardiac muscle cell proliferation	7	0.266059	0.00432161	NOTCH1, C3ORF58, RXRA, PRKAR1A, FOXC2, FOXC1, TGFB2	2259	13	16792	4.00259	1	0.185926	8.0487
GOTERM_BP_DIRECT	GO:0001654~eye development	11	0.418092	0.004394	SH3PXD2B, RBP4, SMG9, SMOC1, HIPK2, CST3, PAX6, SIPA1L3, FOXC1, TGFB2, BMP6	2259	30	16792	2.72557	1	0.187384	8.17814
GOTERM_BP_DIRECT	GO:0055114~oxidation-reduction process	103	3.91486	0.00450957	CYP3A4, C15ORF48, ALDH1L1, PTGS2, PGD, PTGS1, ALDH1L2, KIAA1456, BBOX1, MTHFD1L, PTGIS, PLOD1, AGPS, ASPH, HHIPL1, ALDH6A1, PCBD2, PCBD1, CDO1, AKR1B15, ALOX15B, ASPHD2, HSD11B1, SRXN1, ME1, XDH, PAM, ME3, CYP1B1, HSD17B12, IFI30, RRM2B, SESN1, FTH1, GPD1L, PIR, PTGR1, PTGR2, MAOA, DHFR, CYP4Z1, DIO1, CRYM, STEAP3, FTMT, KCNAB2, HR, IL4I1, HSD11B1L, MTHFD1, AKR1C3, FAR2, MSRA, TDO2, AKR1C4, P4HA1…	2259	592	16792	1.29331	1	0.190461	8.38443
GOTERM_BP_DIRECT	GO:0006298~mismatch repair	12	0.4561	0.00477552	EXO1, POLD3, RPA2, MSH6, MSH2, LIG1, POLD1, POLD2, PCNA, TREX1, RNASEH2A, RPA3	2259	35	16792	2.54859	1	0.199111	8.85748
GOTERM_BP_DIRECT	GO:0006259~DNA metabolic process	10	0.380084	0.00512295	MKI67, LIG1, TREX1, TOPBP1, DNASE1L2, NT5E, KPNA2, IGFBP4, DNASE1L1, TK1	2259	26	16792	2.85899	1	0.21052	9.47196
GOTERM_BP_DIRECT	GO:0071897~DNA biosynthetic process	10	0.380084	0.00512295	CHRAC1, TYMS, CTGF, LIN9, LIG1, PRIM2, CENPF, POLA2, POLQ, TK1	2259	26	16792	2.85899	1	0.21052	9.47196
GOTERM_BP_DIRECT	GO:0007416~synapse assembly	17	0.646142	0.00566411	WNT5A, DNM3, NLGN1, FZD1, PCDHB2, PCDHB14, CDH1, PCDHB11, SHANK2, FARP1, DVL1, BDNF, DNER, PLXND1, SLITRK6, NRG1, KIRREL3	2259	61	16792	2.0716	1	0.228494	10.4213
GOTERM_BP_DIRECT	GO:0001933~negative regulation of protein phosphorylation	17	0.646142	0.00566411	PID1, XDH, DAB2IP, CD109, PAX6, FKBP1A, BDKRB1, WWTR1, PPARGC1A, SLIT2, NTRK3, CCNB1, CORO1C, ZBED3, ANGPT1, KIRREL2, FAM129A	2259	61	16792	2.0716	1	0.228494	10.4213
GOTERM_BP_DIRECT	GO:0021987~cerebral cortex development	16	0.608134	0.00589884	KIF14, SLC38A2, CCDC85C, COL3A1, CDH2, TACC3, YWHAE, TACC2, LRP1, HIF1A, WDR62, LHX2, NTRK2, ARHGAP11B, H2AFX, ASPM	2259	56	16792	2.12382	1	0.235192	10.8301
GOTERM_BP_DIRECT	GO:0046854~phosphatidylinositol phosphorylation	23	0.874192	0.00595987	INPP1, FGF5, IMPA2, IRS2, FGF7, ERBB3, PDGFA, KITLG, FGF10, PI4K2B, KIT, IRS1, PTPN11, CD86, FYN, PDGFRA, HBEGF, PDGFRB, FGF1, NRG1, NRG2, FGF2, PIK3R1	2259	94	16792	1.81881	1	0.23575	10.9361
GOTERM_BP_DIRECT	GO:0090307~mitotic spindle assembly	12	0.4561	0.00605629	KIFC1, TUBGCP3, KIF11, NEK2, MZT1, TPX2, BIRC5, CLASP1, CHEK2, MAP9, BIRC3, MYBL2	2259	36	16792	2.47779	1	0.237513	11.1033
GOTERM_BP_DIRECT	GO:0008347~glial cell migration	6	0.22805	0.00612745	MATN2, AZU1, EPHA4, CSPG4, VCAN, TGFB2	2259	10	16792	4.46003	1	0.238388	11.2265
GOTERM_BP_DIRECT	GO:0046888~negative regulation of hormone secretion	6	0.22805	0.00612745	LIF, UCN, IL6, NMB, ADIPOQ, IL11	2259	10	16792	4.46003	1	0.238388	11.2265
GOTERM_BP_DIRECT	GO:0036120~cellular response to platelet-derived growth factor stimulus	8	0.304067	0.00646119	CCL2, FYN, HAS1, PDGFRB, PTN, HAS2, ERRFI1, CCNA2	2259	18	16792	3.30372	1	0.248039	11.8023
GOTERM_BP_DIRECT	GO:0048015~phosphatidylinositol-mediated signaling	25	0.950209	0.0065149	FGF5, FGF7, PDGFA, ERBB3, FGF10, KITLG, KIT, IGF1R, EZR, INPP5F, NRG1, FGF1, FGF2, NRG2, PIK3R1, IRS2, NPR3, IRS1, PTPN11, CD86, FYN, PDGFRA, PDGFRB, HBEGF, MUC5AC	2259	106	16792	1.75316	1	0.248237	11.8946
GOTERM_BP_DIRECT	GO:0060395~SMAD protein signal transduction	17	0.646142	0.00670226	BMP4, NCEH1, SLC33A1, GDF6, TGFB3, NUP93, LEFTY1, TGFB2, INHBB, AFP, FOS, HIPK2, ROR2, ATOH8, GDF15, BMP6, BTBD11	2259	62	16792	2.03818	1	0.252802	12.216
GOTERM_BP_DIRECT	GO:0051607~defense response to virus	35	1.33029	0.00680281	MAVS, RNASEL, IFITM1, IFITM2, IFITM3, F2RL1, OAS3, BNIP3, OAS1, PMAIP1, AZU1, APOBEC3B, NLRC5, BCL2, DDX60, PYCARD, MX1, DNAJC3, ELMOD2, POLR3G, IL6, BST2, FAM111A, AGBL5, SAMHD1, ILF3, NLRP3, DDIT4, IFIT3, CD86, IFIT1, BNIP3L, IRF1, GBP3, DMBT1	2259	165	16792	1.57678	1	0.254477	12.388
GOTERM_BP_DIRECT	GO:0042593~glucose homeostasis	24	0.912201	0.00709583	CEBPA, CAV3, RBP4, IL6, PTPN2, LEPR, PPARG, PDK4, PAX6, RPH3AL, OAS1, NMB, SIDT2, ADIPOQ, RMI1, IRS1, STXBP5L, PTPN11, PCK1, HIF1A, CNR1, ADRA1B, PRKAA1, INSR	2259	101	16792	1.76635	1	0.262256	12.8875
GOTERM_BP_DIRECT	GO:0007160~cell-matrix adhesion	22	0.836184	0.00736968	COL13A1, COL3A1, ITGA11, ITGB4, ITGB2, ITGA3, NID1, NID2, COL5A3, ECM2, BCL2L11, VCAM1, COL17A1, MKLN1, ITGA6, SNED1, CD44, SORBS1, HPSE, CTGF, TIAM1, HOXD3	2259	90	16792	1.81705	1	0.26925	13.3518
GOTERM_BP_DIRECT	GO:0032956~regulation of actin cytoskeleton organization	14	0.532117	0.00752988	DLC1, TRIOBP, PAM, CDK5R1, BST2, PDGFA, ARHGEF5, ARHGEF19, RHOQ, ARHGAP18, TGFB2, LRP1, EZR, PDGFRB	2259	47	16792	2.2142	1	0.272583	13.6223
GOTERM_BP_DIRECT	GO:0051496~positive regulation of stress fiber assembly	13	0.494109	0.00763718	PPM1F, NOX4, WNT4, NF2, LIMK1, CTGF, ARHGEF5, TGFB3, GPR65, AMOT, PAK1, SDC4, TPM1	2259	42	16792	2.30081	1	0.274239	13.8031
GOTERM_BP_DIRECT	GO:0050727~regulation of inflammatory response	17	0.646142	0.00788821	IL1R1, TNFSF4, PTGS2, ANXA1, BIRC3, FOXP1, AGTR1, FANCD2, NR1D2, SEMA7A, PYCARD, ACE2, FABP4, MGLL, BCL6, CASP1, FANCA	2259	63	16792	2.00583	1	0.280211	14.2245
GOTERM_BP_DIRECT	GO:0030334~regulation of cell migration	19	0.722159	0.00806841	KIF14, PLXNA4, SGK3, ENPP2, PLXNB1, PAX6, LMNA, JAG1, THY1, AJUBA, DDX58, LAMA2, LAMA4, LAMA3, RHOB, AMOT, DOCK10, PLXND1, PHLDA2	2259	74	16792	1.90857	1	0.283948	14.5259
GOTERM_BP_DIRECT	GO:0051549~positive regulation of keratinocyte migration	5	0.190042	0.00813383	FGF7, HBEGF, FGF10, HAS2, EPB41L4B	2259	7	16792	5.30956	1	0.284233	14.6351
GOTERM_BP_DIRECT	GO:0007010~cytoskeleton organization	34	1.29228	0.00822527	ABLIM1, CCL3, CCL2, ZAK, WASF3, TUBB2A, DIAPH1, ABLIM3, NEDD9, WTIP, SOX9, TPM1, ANK1, ANK2, APOE, PPL, OBSL1, LIMD1, TUBA1A, TUBA1C, TUBB3, FGD4, TUBB4B, YEATS4, CAP2, ZMYM3, SIPA1L3, THY1, AJUBA, CCL13, PLCE1, SVIL, SH3D19, ARAP3	2259	161	16792	1.56978	1	0.285276	14.7874
GOTERM_BP_DIRECT	GO:0001938~positive regulation of endothelial cell proliferation	18	0.684151	0.00864861	WNT5A, BMP4, HMGB2, CCL2, PGF, NR4A1, TNFSF12, ECM1, VASH2, CXCL12, SEMA5A, VEGFC, PDCL3, HIF1A, TEK, FGF2, BMP6, SCG2	2259	69	16792	1.93914	1	0.295887	15.4893
GOTERM_BP_DIRECT	GO:0051276~chromosome organization	8	0.304067	0.00906029	CDCA8, PTTG3P, CENPW, PTTG2, NCAPH2, PTTG1, RAD54L, SMC4	2259	19	16792	3.12984	1	0.305879	16.1667
GOTERM_BP_DIRECT	GO:0007263~nitric oxide mediated signal transduction	8	0.304067	0.00906029	CD36, APOE, AGT, NPY2R, FPR1, DDAH2, RASD1, MT1X	2259	19	16792	3.12984	1	0.305879	16.1667
GOTERM_BP_DIRECT	GO:0070987~error-free translesion synthesis	8	0.304067	0.00906029	RFC5, RPA2, RFC3, RFC4, RFC1, RFC2, PCNA, RPA3	2259	19	16792	3.12984	1	0.305879	16.1667
GOTERM_BP_DIRECT	GO:0010811~positive regulation of cell-substrate adhesion	12	0.4561	0.00941392	PPM1F, ITGA6, ITGA5, NPY2R, HSD17B12, CCDC80, PTN, NID1, ITGA3, ECM2, COL8A1, ABI3BP	2259	38	16792	2.34738	1	0.314002	16.7445
GOTERM_BP_DIRECT	GO:0050930~induction of positive chemotaxis	7	0.266059	0.00992781	AZU1, VEGFC, NTF3, PGF, FGF10, CXCL12, SCG2	2259	15	16792	3.46891	1	0.326257	17.5773
GOTERM_BP_DIRECT	GO:0035024~negative regulation of Rho protein signal transduction	7	0.266059	0.00992781	DLC1, ARHGAP42, SCAI, BCL6, ITGA3, ARAP3, KANK1	2259	15	16792	3.46891	1	0.326257	17.5773
GOTERM_BP_DIRECT	GO:0042752~regulation of circadian rhythm	14	0.532117	0.0108781	UBE3A, PPARG, DRD4, EZH2, MAPK10, PPARGC1A, TIMELESS, NR1D2, PER2, HNRNPD, PER1, PRKAA1, TOP2A, OPN3	2259	49	16792	2.12382	1	0.349521	19.0965
GOTERM_BP_DIRECT	GO:0007204~positive regulation of cytosolic calcium ion concentration	29	1.10224	0.0109192	CAV3, NPY2R, F2RL1, FPR1, OXTR, BDKRB1, NMB, FPR2, BDKRB2, AGTR1, S1PR3, SAA1, AGT, C1QTNF1, CD24, CIB2, PTGER2, PTGER3, C5AR1, ITPR3, PTGFR, CCR7, PLCE1, CD36, ADM, PDGFRA, TBXA2R, ADRA1B, ABL2	2259	134	16792	1.60872	1	0.348737	19.1617
GOTERM_BP_DIRECT	GO:0030203~glycosaminoglycan metabolic process	10	0.380084	0.0113	GPC4, SDC1, GPC3, GPC6, CSPG4, VCAN, FOXC1, DCN, SDC4, CLN6	2259	29	16792	2.56323	1	0.356595	19.7626
GOTERM_BP_DIRECT	GO:0048661~positive regulation of smooth muscle cell proliferation	16	0.608134	0.0115037	BMP4, IRAK1, NAMPT, IL6, PTGS2, ELANE, IL6R, NR4A3, PPARGC1A, FOXP1, NOTCH3, HDAC4, TGM2, PDGFRB, HBEGF, FGF2	2259	60	16792	1.98223	1	0.359854	20.0822
GOTERM_BP_DIRECT	GO:0051321~meiotic cell cycle	11	0.418092	0.0115949	EXO1, SPIN1, NEK2, PSMC3IP, FBXO43, MNS1, H2AFX, PIWIL4, BUB3, UTP14C, RBBP8	2259	34	16792	2.40492	1	0.360274	20.2249
GOTERM_BP_DIRECT	GO:0006974~cellular response to DNA damage stimulus	41	1.55834	0.0117368	XRCC3, TP53TG1, BLM, ZMAT3, TIPIN, KIAA0101, FOXO1, CHEK1, CHEK2, PMAIP1, MCM10, BATF, IMMP2L, MCM8, MCM7, BCL2, RNF169, BCL6, H2AFX, DYRK2, FANCG, POLQ, TOP2A, DDX39A, DTL, SUV39H1, TOPBP1, STXBP4, BRCA1, RAD51, FMN2, TIMELESS, BTG2, CUL4A, RASSF1, RAD18, PARP4, PARP1, ZBTB1, UBE2T, BARD1	2259	208	16792	1.46523	1	0.361935	20.4465
GOTERM_BP_DIRECT	GO:0042787~protein ubiquitination involved in ubiquitin-dependent protein catabolic process	32	1.21627	0.0120032	ANAPC16, HECW2, UBE3B, AURKA, AURKB, PTTG1, KLHL3, LNX1, KLHL7, RMND5A, KBTBD4, KLHL28, FBXL14, RNF122, BUB3, RNF144A, CDK1, RNF144B, BTBD6, CDC20, UBE2C, CCNB1, UHRF1, MAD2L1, CUL4A, PLK1, KLHL15, BUB1B, MDM2, SMURF2, ASB2, BTBD11	2259	153	16792	1.55469	1	0.366598	20.861
GOTERM_BP_DIRECT	GO:0060548~negative regulation of cell death	15	0.570125	0.0122376	BMP4, CST3, BNIP3, NTRK3, PARP16, NOV, NPC1, WISP2, WISP1, SRSF6, CTGF, CACYBP, BNIP3L, RAD18, FGF2	2259	55	16792	2.02728	1	0.370403	21.224
GOTERM_BP_DIRECT	GO:0019229~regulation of vasoconstriction	8	0.304067	0.0123492	AGTR1, HRH1, AGT, PER2, ACE2, ADRA2C, ATP1A2, BDKRB2	2259	20	16792	2.97335	1	0.371227	21.3962
GOTERM_BP_DIRECT	GO:0045071~negative regulation of viral genome replication	12	0.4561	0.0140484	MAVS, RNASEL, IFIT1, BST2, IFITM1, IFITM2, IFITM3, FAM111A, OAS3, OAS1, ILF3, MX1	2259	40	16792	2.23001	1	0.408432	23.9754
GOTERM_BP_DIRECT	GO:0007099~centriole replication	7	0.266059	0.014106	CEP72, SASS6, PLK4, CEP135, WDR62, CDK5RAP2, CEP152	2259	16	16792	3.2521	1	0.407777	24.0613
GOTERM_BP_DIRECT	GO:0090280~positive regulation of calcium ion import	7	0.266059	0.014106	UCN, CCL3, CCL2, TRPV2, PDGFRB, STC1, CXCL12	2259	16	16792	3.2521	1	0.407777	24.0613
GOTERM_BP_DIRECT	GO:0003203~endocardial cushion morphogenesis	7	0.266059	0.014106	NOTCH1, NOG, HEY1, HEYL, MDM2, SOX9, TGFB2	2259	16	16792	3.2521	1	0.407777	24.0613
GOTERM_BP_DIRECT	GO:2001234~negative regulation of apoptotic signaling pathway	7	0.266059	0.014106	NANOS3, WNT4, CTH, NOG, MEIS3, BCL2, NR4A2	2259	16	16792	3.2521	1	0.407777	24.0613
GOTERM_BP_DIRECT	GO:0048566~embryonic digestive tract development	7	0.266059	0.014106	FOXF2, PKDCC, STRA6, GLI2, PCSK5, ADA, TGFB2	2259	16	16792	3.2521	1	0.407777	24.0613
GOTERM_BP_DIRECT	GO:2000379~positive regulation of reactive oxygen species metabolic process	10	0.380084	0.0142598	AKR1C3, NOX4, XDH, PID1, AGTR1, CD36, AGT, RIPK3, ACE2, PDGFRB	2259	30	16792	2.47779	1	0.409246	24.2905
GOTERM_BP_DIRECT	GO:0007131~reciprocal meiotic recombination	10	0.380084	0.0142598	RAD51D, MSH6, XRCC3, MSH2, SYCE3, C11ORF80, MND1, RAD54B, RAD51, TRIP13	2259	30	16792	2.47779	1	0.409246	24.2905
GOTERM_BP_DIRECT	GO:0006641~triglyceride metabolic process	11	0.418092	0.0143226	CAV3, LPL, CAV1, ACSL1, APOE, APOC3, APOC1, PCSK9, GK, SEL1L, PTPN11	2259	35	16792	2.3362	1	0.40871	24.3839
GOTERM_BP_DIRECT	GO:0050680~negative regulation of epithelial cell proliferation	15	0.570125	0.0143505	WNT5A, BMP4, MTSS1, DAB2IP, PAX6, CDK6, SOX9, TGFB2, CDKN1C, GPC3, SFRP2, PTN, WFDC1, RUNX3, DLG1	2259	56	16792	1.99108	1	0.40742	24.4254
GOTERM_BP_DIRECT	GO:2000001~regulation of DNA damage checkpoint	5	0.190042	0.014547	RPA2, RFWD3, CUL4A, FBXO4, RNASEH2B	2259	8	16792	4.64586	1	0.409788	24.7169
GOTERM_BP_DIRECT	GO:0032966~negative regulation of collagen biosynthetic process	5	0.190042	0.014547	CIITA, IL6, PPARG, IL6R, ERRFI1	2259	8	16792	4.64586	1	0.409788	24.7169
GOTERM_BP_DIRECT	GO:0045630~positive regulation of T-helper 2 cell differentiation	5	0.190042	0.014547	IL6, CD86, TNFSF4, IL4R, NLRP3	2259	8	16792	4.64586	1	0.409788	24.7169
GOTERM_BP_DIRECT	GO:0045835~negative regulation of meiotic nuclear division	5	0.190042	0.014547	LIF, RPS6KA2, PRKAR1A, FBXO43, FBXO5	2259	8	16792	4.64586	1	0.409788	24.7169
GOTERM_BP_DIRECT	GO:0051897~positive regulation of protein kinase B signaling	20	0.760167	0.0145703	NOX4, PTPRJ, STOX1, IL6, CCL3, PDGFA, AXL, IGF2, SEMA5A, AKR1C3, MEIS3, CCR7, HPSE, C1QTNF1, TEK, HBEGF, ANGPT1, NRG1, FGF2, INSR	2259	84	16792	1.76985	1	0.408409	24.7512
GOTERM_BP_DIRECT	GO:0006164~purine nucleotide biosynthetic process	6	0.22805	0.01527	MTHFD1, MTHFD2L, ADSSL1, OAS1, PFAS, PRPS1	2259	12	16792	3.71669	1	0.421346	25.7798
GOTERM_BP_DIRECT	GO:0043206~extracellular fibril organization	6	0.22805	0.01527	LTBP2, COL3A1, CST3, FKBP1A, MUC5AC, COL5A1	2259	12	16792	3.71669	1	0.421346	25.7798
GOTERM_BP_DIRECT	GO:2000505~regulation of energy homeostasis	6	0.22805	0.01527	CD36, NR1D2, LEPR, FOXO1, PRKAA1, NR4A3	2259	12	16792	3.71669	1	0.421346	25.7798
GOTERM_BP_DIRECT	GO:0031581~hemidesmosome assembly	6	0.22805	0.01527	COL17A1, LAMA3, ITGA6, KRT14, ITGB4, LAMC1	2259	12	16792	3.71669	1	0.421346	25.7798
GOTERM_BP_DIRECT	GO:0043116~negative regulation of vascular permeability	6	0.22805	0.01527	PTPRJ, ADM, ADORA2A, AMOT, ANGPT1, SLIT2	2259	12	16792	3.71669	1	0.421346	25.7798
GOTERM_BP_DIRECT	GO:0002089~lens morphogenesis in camera-type eye	6	0.22805	0.01527	SHROOM2, TDRD7, PITX3, MEIS1, CITED2, BCAR3	2259	12	16792	3.71669	1	0.421346	25.7798
GOTERM_BP_DIRECT	GO:0031000~response to caffeine	6	0.22805	0.01527	IL6, ADORA2A, PPARG, PRKAA1, FKBP1A, DNMT3B	2259	12	16792	3.71669	1	0.421346	25.7798
GOTERM_BP_DIRECT	GO:0001759~organ induction	6	0.22805	0.01527	BMP4, SPRY1, FGF10, FGF1, GDNF, FGF2	2259	12	16792	3.71669	1	0.421346	25.7798
GOTERM_BP_DIRECT	GO:0055119~relaxation of cardiac muscle	6	0.22805	0.01527	ATP1B1, SLC8A1, RGS2, PDE5A, ATP1A2, KCNJ2	2259	12	16792	3.71669	1	0.421346	25.7798
GOTERM_BP_DIRECT	GO:0007169~transmembrane receptor protein tyrosine kinase signaling pathway	22	0.836184	0.0154006	MTSS1, MPZL1, NTF3, ERBB3, PTPRG, CSF1, MET, CSPG4, KIT, BDKRB2, NTRK3, IGF1R, FYN, TEK, NTRK2, ROR2, ANGPTL1, NRG1, ABL2, ROS1, INSR, SHC4	2259	96	16792	1.70348	1	0.422173	25.9703
GOTERM_BP_DIRECT	GO:0000132~establishment of mitotic spindle orientation	8	0.304067	0.016417	SPRY1, CENPA, PAX6, GPSM2, FGF10, NDC80, CDK5RAP2, ZW10	2259	21	16792	2.83176	1	0.440952	27.4369
GOTERM_BP_DIRECT	GO:0030879~mammary gland development	8	0.304067	0.016417	CAV1, IRS2, NOTCH4, TGFB3, GLI2, NRG1, SOX9, BCL2L11	2259	21	16792	2.83176	1	0.440952	27.4369
GOTERM_BP_DIRECT	GO:0031954~positive regulation of protein autophosphorylation	8	0.304067	0.016417	RAP2B, VEGFC, RAP2A, PDGFA, RASSF2, NEK10, PDGFC, CALM2	2259	21	16792	2.83176	1	0.440952	27.4369
GOTERM_BP_DIRECT	GO:1900182~positive regulation of protein localization to nucleus	8	0.304067	0.016417	LIF, CDK1, TRIM8, FYN, PLK1, GLIS2, GTSE1, TGFB2	2259	21	16792	2.83176	1	0.440952	27.4369
GOTERM_BP_DIRECT	GO:0090090~negative regulation of canonical Wnt signaling pathway	33	1.25428	0.0169042	WNT5A, NOG, CAV1, NKD2, IGFBP6, FOXO1, CDH2, BICC1, SOX9, GREM1, CYLD, WNT4, GPC3, APOE, PSMD2, LIMD1, DAB2IP, FZD1, TLE2, FRZB, SNAI2, WWTR1, PSMB8, DVL1, SFRP5, DKK2, NOTCH1, DKK1, SFRP2, ROR2, IGFBP2, IGFBP4, LRP4	2259	163	16792	1.50492	1	0.448659	28.1301
GOTERM_BP_DIRECT	GO:0017157~regulation of exocytosis	9	0.342075	0.0174899	SYT1, RAB3B, STX1A, STX4, STXBP5, RPH3AL, RAB26, VAMP2, STXBP5L	2259	26	16792	2.57309	1	0.458066	28.9552
GOTERM_BP_DIRECT	GO:0043407~negative regulation of MAP kinase activity	11	0.418092	0.0175019	CAV3, PTPRJ, BMP4, SPRY1, DAB2IP, DUSP1, NUP62, RGS2, APOE, ADIPOQ, SPRY4	2259	36	16792	2.27131	1	0.456362	28.972
GOTERM_BP_DIRECT	GO:0007219~Notch signaling pathway	25	0.950209	0.0177451	CEBPA, HNF1B, KAT2B, CDK6, TIMP4, JAG1, SPEN, SNAI2, SOX9, NOTCH3, S1PR3, NOTCH1, KRT19, HEY1, HOXD3, DNER, HEYL, NOTCH4, PSEN2, FOXC2, FOXC1, TMEM100, MESP1, ZNF423, SEL1L	2259	115	16792	1.61595	1	0.459057	29.3118
GOTERM_BP_DIRECT	GO:0051781~positive regulation of cell division	13	0.494109	0.0191157	FGF5, FGF7, PGF, PDGFA, TGFB3, IGF2, TGFB2, VEGFC, PROK1, PTN, PDGFC, FGF1, FGF2	2259	47	16792	2.05604	1	0.482401	31.1986
GOTERM_BP_DIRECT	GO:2000811~negative regulation of anoikis	7	0.266059	0.0193675	CAV1, NOTCH1, ITGA5, BCL2, NTRK2, PDK4, SNAI2	2259	17	16792	3.0608	1	0.484955	31.5399
GOTERM_BP_DIRECT	GO:0009948~anterior/posterior axis specification	7	0.266059	0.0193675	BMP4, WNT3, GPC3, PGAP1, SIX2, AURKA, WLS	2259	17	16792	3.0608	1	0.484955	31.5399
GOTERM_BP_DIRECT	GO:0010466~negative regulation of peptidase activity	7	0.266059	0.0193675	GPC3, PTTG3P, CST3, PTTG2, CSTA, ECM1, PI15	2259	17	16792	3.0608	1	0.484955	31.5399
GOTERM_BP_DIRECT	GO:0044849~estrous cycle	7	0.266059	0.0193675	HAS1, PCNA, ANXA1, MMP7, OXTR, PTN, HAS2	2259	17	16792	3.0608	1	0.484955	31.5399
GOTERM_BP_DIRECT	GO:0070373~negative regulation of ERK1 and ERK2 cascade	15	0.570125	0.0194061	DAB2IP, PTPN2, LMO3, PTPRR, TLR4, ADIPOQ, SPRY4, LIF, SPRY1, ATF3, EZR, DUSP1, ERRFI1, KLF4, DLG1	2259	58	16792	1.92243	1	0.483696	31.5921
GOTERM_BP_DIRECT	GO:0009615~response to virus	24	0.912201	0.0195598	BATF3, ODC1, TNFSF4, IFITM1, BST2, ACTA2, IFITM2, IFITM3, OAS3, OAS1, CDK6, PIM2, HMGA2, CXCL12, HMGA1, DDX58, IFIT3, APOB, IFIT1, DDX60, STMN1, MX1, FOSL1, IFNGR1	2259	110	16792	1.62183	1	0.484482	31.7996
GOTERM_BP_DIRECT	GO:0051005~negative regulation of lipoprotein lipase activity	4	0.152033	0.0196562	APOC3, APOC1, SORT1, ANGPTL4	2259	5	16792	5.9467	1	0.484255	31.9295
GOTERM_BP_DIRECT	GO:0009156~ribonucleoside monophosphate biosynthetic process	4	0.152033	0.0196562	ADK, PRPS1L1, PFAS, PRPS1	2259	5	16792	5.9467	1	0.484255	31.9295
GOTERM_BP_DIRECT	GO:0014031~mesenchymal cell development	4	0.152033	0.0196562	NOTCH1, BCL2, HEYL, FOXC1	2259	5	16792	5.9467	1	0.484255	31.9295
GOTERM_BP_DIRECT	GO:0000727~double-strand break repair via break-induced replication	4	0.152033	0.0196562	CDC7, GINS2, CDC45, GINS4	2259	5	16792	5.9467	1	0.484255	31.9295
GOTERM_BP_DIRECT	GO:0010032~meiotic chromosome condensation	4	0.152033	0.0196562	SMC2, NCAPD3, SMC4, NCAPD2	2259	5	16792	5.9467	1	0.484255	31.9295
GOTERM_BP_DIRECT	GO:0009411~response to UV	12	0.4561	0.0202232	MSH6, DTL, POLD1, CDKN2D, USP1, ELANE, TIPIN, KIAA0101, DDB2, RAD18, PRKAA1, PMAIP1	2259	42	16792	2.12382	1	0.492181	32.6882
GOTERM_BP_DIRECT	GO:0001541~ovarian follicle development	12	0.4561	0.0202232	INHBB, IMMP2L, UBE3A, BCL2, MMP19, KITLG, FOXC1, FANCG, KIT, MMP14, LFNG, DMRTA1	2259	42	16792	2.12382	1	0.492181	32.6882
GOTERM_BP_DIRECT	GO:0006024~glycosaminoglycan biosynthetic process	12	0.4561	0.0202232	GPC4, SDC1, GPC3, HS3ST5, HS3ST3A1, HAS1, GPC6, HS3ST1, UGDH, PDGFRB, SDC4, HS3ST3B1	2259	42	16792	2.12382	1	0.492181	32.6882
GOTERM_BP_DIRECT	GO:0043410~positive regulation of MAPK cascade	19	0.722159	0.0203533	IL6, HRAS, DAB2IP, TNFRSF25, PDGFA, FGF10, IGF2, IL6R, CDH2, KIT, IL11, LIF, TNFRSF11B, ADRB2, C1QTNF1, NTRK2, ADRA1B, INSR, IGFBP4	2259	81	16792	1.74363	1	0.492493	32.8611
GOTERM_BP_DIRECT	GO:0090023~positive regulation of neutrophil chemotaxis	8	0.304067	0.0213476	CXCL1, CCR7, C5AR1, RAC2, CXCL3, CXCL2, LBP, CAMK1D	2259	22	16792	2.70305	1	0.507277	34.1691
GOTERM_BP_DIRECT	GO:0033138~positive regulation of peptidyl-serine phosphorylation	17	0.646142	0.0215691	WNT5A, STOX1, UCN, CAV1, IL6, NTF3, IL11, NTRK3, LIF, CD44, SFRP2, BCL2, NTRK2, CAMK1, ANGPT1, PAK1, BCAR3	2259	70	16792	1.80525	1	0.508995	34.4571
GOTERM_BP_DIRECT	GO:0035987~endodermal cell differentiation	9	0.342075	0.0219983	LAMA3, COL7A1, ITGA5, COL6A1, ITGB2, MMP14, HMGA2, COL8A1, LAMB1	2259	27	16792	2.47779	1	0.51405	35.012
GOTERM_BP_DIRECT	GO:0031069~hair follicle morphogenesis	9	0.342075	0.0219983	ATP7A, FOXQ1, NOTCH1, FGF7, KRT17, BCL2, FGF10, INTU, TGFB2	2259	27	16792	2.47779	1	0.51405	35.012
GOTERM_BP_DIRECT	GO:0045995~regulation of embryonic development	6	0.22805	0.0221128	LAMA2, CDK1, LAMA4, LAMA3, INSR, PHLDA2	2259	13	16792	3.43079	1	0.513979	35.1592
GOTERM_BP_DIRECT	GO:0050872~white fat cell differentiation	6	0.22805	0.0221128	CEBPA, PPARG, PER2, FGF10, FABP4, SNAI2	2259	13	16792	3.43079	1	0.513979	35.1592
GOTERM_BP_DIRECT	GO:0003198~epithelial to mesenchymal transition involved in endocardial cushion formation	6	0.22805	0.0221128	BMP4, NOTCH1, HEY1, HEYL, TMEM100, SNAI2	2259	13	16792	3.43079	1	0.513979	35.1592
GOTERM_BP_DIRECT	GO:0030324~lung development	18	0.684151	0.0223246	WNT5A, CEBPA, RBP4, EPAS1, ITGA3, MMP14, GLI2, NOTCH1, GPC3, TIMELESS, CTGF, CRISPLD2, CCBE1, HSD11B1, PTN, STRA6, FGF1, FGF2	2259	76	16792	1.76054	1	0.515461	35.4308
GOTERM_BP_DIRECT	GO:0030097~hemopoiesis	15	0.570125	0.0223891	EBP, CSF1, BRCA2, JAG1, ZBTB16, KIT, TGFB2, CUL4A, NOTCH4, RTKN2, ANGPT1, MELK, RUNX3, CDK13, KIRREL3	2259	59	16792	1.88984	1	0.514593	35.5133
GOTERM_BP_DIRECT	GO:0010863~positive regulation of phospholipase C activity	5	0.190042	0.0234302	PDGFRA, PDGFRB, KIT, ABL2, FGF2	2259	9	16792	4.12965	1	0.528921	36.8308
GOTERM_BP_DIRECT	GO:0035988~chondrocyte proliferation	5	0.190042	0.0234302	CTGF, STC1, MMP16, MMP14, HMGA2	2259	9	16792	4.12965	1	0.528921	36.8308
GOTERM_BP_DIRECT	GO:0090197~positive regulation of chemokine secretion	5	0.190042	0.0234302	LPL, IL1RL1, ALOX15B, IL4R, PYCARD	2259	9	16792	4.12965	1	0.528921	36.8308
GOTERM_BP_DIRECT	GO:0031110~regulation of microtubule polymerization or depolymerization	5	0.190042	0.0234302	STMN2, SKA3, SKA2, STMN1, SKA1	2259	9	16792	4.12965	1	0.528921	36.8308
GOTERM_BP_DIRECT	GO:0000075~cell cycle checkpoint	5	0.190042	0.0234302	CCNE2, DCLRE1B, ZAK, FANCG, RBBP8	2259	9	16792	4.12965	1	0.528921	36.8308
GOTERM_BP_DIRECT	GO:0010468~regulation of gene expression	22	0.836184	0.0237901	DDX39A, STOX1, ATP1B1, CRIP1, NANOG, IL7, CDK6, GDNF, AHR, NOV, MURC, HIF1A, STXBP5, APOE, BCL2, PHGDH, SORT1, DNMT3B, TSKU, SCARA5, PHLDA2, SHC4	2259	100	16792	1.63534	1	0.532505	37.2804
GOTERM_BP_DIRECT	GO:0046655~folic acid metabolic process	7	0.266059	0.0258206	MTHFD1, SHMT1, MTHFD2L, ALDH1L1, DHFR, ALDH1L2, MTHFD1L	2259	18	16792	2.89076	1	0.560338	39.7602
GOTERM_BP_DIRECT	GO:0030705~cytoskeleton-dependent intracellular transport	7	0.266059	0.0258206	KIF14, TUBB, MYO10, KIF16B, TUBA1A, TUBA1B, TUBA1C	2259	18	16792	2.89076	1	0.560338	39.7602
GOTERM_BP_DIRECT	GO:0071901~negative regulation of protein serine/threonine kinase activity	7	0.266059	0.0258206	CDKN1C, DAB2IP, PPP1R1B, CDKN2D, PYCARD, WNK1, DTNBP1	2259	18	16792	2.89076	1	0.560338	39.7602
GOTERM_BP_DIRECT	GO:0031668~cellular response to extracellular stimulus	7	0.266059	0.0258206	FOS, ITGA6, ADORA2B, SFRP2, AXL, NR4A2, FOSL1	2259	18	16792	2.89076	1	0.560338	39.7602
GOTERM_BP_DIRECT	GO:0010976~positive regulation of neuron projection development	20	0.760167	0.0260363	WNT5A, IL6, DAB2IP, STMN2, ENC1, ITGA3, FIG4, DVL1, RGMA, FYN, CNR1, BCL11A, NTRK2, ATP8A2, PTN, CAMK1, RELN, RANBP1, ABL2, CAMK1D	2259	89	16792	1.67042	1	0.561477	40.0181
GOTERM_BP_DIRECT	GO:0016337~single organismal cell-cell adhesion	22	0.836184	0.0263521	EMCN, LIMS2, COL13A1, CEP41, LMO7, CDH1, PTPRU, SOX9, THY1, VCAM1, COL14A1, ITGA6, CD44, SRPX2, PKP3, DSP, CSTA, CD24, KIRREL2, COL8A2, FNDC3A, DLG1	2259	101	16792	1.61915	1	0.563998	40.3938
GOTERM_BP_DIRECT	GO:0002027~regulation of heart rate	10	0.380084	0.0265398	GPD1L, CAV3, SLC8A1, ANK2, EPAS1, AGT, MDM2, PDE4D, SEMA3A, CALM2	2259	33	16792	2.25254	1	0.564712	40.6161
GOTERM_BP_DIRECT	GO:0051297~centrosome organization	10	0.380084	0.0265398	UXT, HAUS6, PLK1, HAUS2, CEP68, HAUS1, KIAA0101, SSX2IP, HAUS8, CDK5RAP2	2259	33	16792	2.25254	1	0.564712	40.6161
GOTERM_BP_DIRECT	GO:0006302~double-strand break repair	16	0.608134	0.0268201	RECQL4, MSH2, LIG1, MND1, BRCA2, BRIP1, CHEK2, BRCA1, ESCO2, TDP1, H2AFX, PARP1, POLQ, CDCA5, FEN1, TRIP13	2259	66	16792	1.80203	1	0.566687	40.9464
GOTERM_BP_DIRECT	GO:0033137~negative regulation of peptidyl-serine phosphorylation	8	0.304067	0.0272172	PPM1F, GPD1L, CAV1, DKK1, RASSF2, PDE4D, BDKRB2, DDIT4	2259	23	16792	2.58552	1	0.570217	41.4115
GOTERM_BP_DIRECT	GO:0060173~limb development	8	0.304067	0.0272172	PAM, NOG, ZAK, MEOX2, SMOC1, GREM1, INTU, LRP4	2259	23	16792	2.58552	1	0.570217	41.4115
GOTERM_BP_DIRECT	GO:0045931~positive regulation of mitotic cell cycle	9	0.342075	0.0272677	CCNB1, CDK1, SHB, BRCA2, MDM2, FGF10, BIRC5, CDC25B, PTPN11	2259	28	16792	2.3893	1	0.569034	41.4705
GOTERM_BP_DIRECT	GO:0009314~response to radiation	9	0.342075	0.0272677	TNFRSF11A, ZAK, BCL2, COL3A1, FANCG, SMC1A, CXCL12, CDC25A, FKBPL	2259	28	16792	2.3893	1	0.569034	41.4705
GOTERM_BP_DIRECT	GO:0032508~DNA duplex unwinding	12	0.4561	0.0281957	RECQL4, GINS1, GINS2, CDC45, BLM, PIF1, GINS4, ANXA1, BRIP1, RAD54B, MCM3, MCM5	2259	44	16792	2.02728	1	0.579513	42.5428
GOTERM_BP_DIRECT	GO:0060347~heart trabecula formation	6	0.22805	0.0306696	CAV3, RBP4, HEY1, TEK, FKBP1A, EGLN1	2259	14	16792	3.18573	1	0.608888	45.3114
GOTERM_BP_DIRECT	GO:0009636~response to toxic substance	19	0.722159	0.032007	CDK1, CCL3, CES1, CYP1B1, CST3, CYTB, EPHX1, CDH1, SLC7A11, AHR, RAD51, FOS, TYMS, SDC1, BCL2, SCN9A, MDM2, PDGFRB, DNMT3B	2259	85	16792	1.66158	1	0.622966	46.755
GOTERM_BP_DIRECT	GO:0002576~platelet degranulation	22	0.836184	0.0320985	TF, A2M, PDGFA, TGFB3, IGF2, SERPING1, PF4, ECM1, TIMP1, TGFB2, ISLR, CD9, VEGFC, CD36, ITIH4, SERPINA3, ITIH3, CFD, PROS1, QSOX1, CALM2, SRGN	2259	103	16792	1.58771	1	0.622181	46.8524
GOTERM_BP_DIRECT	GO:0008360~regulation of cell shape	28	1.06423	0.0325805	DLC1, CCL3, CCL2, WASF3, DIAPH1, ARHGAP18, RHOQ, ITGB2, KIT, TPM1, VRK1, MKLN1, CDC42EP1, EZR, PTN, LIMD1, CDC42EP3, DLG1, FGD4, CDC7, IL6, PLXNB1, ANXA1, S100A13, CCL13, MYO10, FYN, ARAP3	2259	140	16792	1.48668	1	0.62591	47.3629
GOTERM_BP_DIRECT	GO:0032755~positive regulation of interleukin-6 production	12	0.4561	0.0329313	DDX58, WNT5A, UCN, IL6, CD36, TNFSF4, ADORA2B, MAPK13, PYCARD, TLR4, IL6R, LBP	2259	45	16792	1.98223	1	0.628081	47.7314
GOTERM_BP_DIRECT	GO:0007613~memory	15	0.570125	0.0333939	PTGS2, GRIN2A, NTAN1, OXTR, ITGA3, ITPR3, KCNK2, SHANK2, HRH1, PLK2, ITGA5, CNR1, RIN1, FEN1, HTR2A	2259	62	16792	1.7984	1	0.631474	48.2137
GOTERM_BP_DIRECT	GO:0051968~positive regulation of synaptic transmission, glutamatergic	7	0.266059	0.0335561	GLUL, PTGS2, ADORA2A, NLGN1, OXTR, RELN, SHANK2	2259	19	16792	2.73861	1	0.631471	48.3818
GOTERM_BP_DIRECT	GO:0006855~drug transmembrane transport	7	0.266059	0.0335561	ABCA8, EBP, SLC22A18, ATP8B1, SLC22A3, ABCC2, ABCB5	2259	19	16792	2.73861	1	0.631471	48.3818
GOTERM_BP_DIRECT	GO:0008589~regulation of smoothened signaling pathway	7	0.266059	0.0335561	FGF10, TCTN1, RORA, GAS1, GLI2, ARL6, INTU	2259	19	16792	2.73861	1	0.631471	48.3818
GOTERM_BP_DIRECT	GO:0051924~regulation of calcium ion transport	8	0.304067	0.0340923	BEST1, ANK2, P2RX1, ADORA2A, AGT, CAMK2G, BCL2, CACNA2D3	2259	24	16792	2.47779	1	0.635597	48.9339
GOTERM_BP_DIRECT	GO:0034341~response to interferon-gamma	8	0.304067	0.0340923	CIITA, KYNU, CD86, BST2, IFITM1, IFITM2, IFITM3, CXCL16	2259	24	16792	2.47779	1	0.635597	48.9339
GOTERM_BP_DIRECT	GO:0050900~leukocyte migration	25	0.950209	0.0341769	HRAS, CAV1, ATP1B1, F2RL1, FPR1, ITGB2, FPR2, SLC7A5, MMP1, APOB, CD44, TEK, ANGPT1, PIK3R1, C5AR1, PODXL, ITGA3, SLC7A11, PTPN11, ITGA6, ITGA5, FYN, TREM1, PROS1, GRB14	2259	122	16792	1.52323	1	0.634725	49.0204
GOTERM_BP_DIRECT	GO:0006461~protein complex assembly	24	0.912201	0.034619	CDK1, SSBP3, PARD3, WASF3, KNTC1, SOX9, PPARGC1A, HMGA1, LIN7A, CARD10, CCNB1, LPXN, PPIH, SLC2A1, CAPG, SH3BGR, MDM2, LAMC1, VAMP2, CHAF1A, CHAF1B, FANCA, FANCC, ZW10	2259	116	16792	1.53794	1	0.637747	49.4706
GOTERM_BP_DIRECT	GO:0003149~membranous septum morphogenesis	5	0.190042	0.0349653	BMP4, NOG, FZD1, WHSC1, TGFB2	2259	10	16792	3.71669	1	0.639693	49.8207
GOTERM_BP_DIRECT	GO:0035414~negative regulation of catenin import into nucleus	5	0.190042	0.0349653	SFRP5, DAB2IP, FZD1, WWTR1, SNAI2	2259	10	16792	3.71669	1	0.639693	49.8207
GOTERM_BP_DIRECT	GO:0043114~regulation of vascular permeability	5	0.190042	0.0349653	AZU1, HRH1, ABR, TEK, BDKRB2	2259	10	16792	3.71669	1	0.639693	49.8207
GOTERM_BP_DIRECT	GO:0019371~cyclooxygenase pathway	5	0.190042	0.0349653	AKR1C3, PTGIS, PTGDS, PTGS2, PTGS1	2259	10	16792	3.71669	1	0.639693	49.8207
GOTERM_BP_DIRECT	GO:0034501~protein localization to kinetochore	5	0.190042	0.0349653	CDK1, TTK, BUB1B, AURKB, ZW10	2259	10	16792	3.71669	1	0.639693	49.8207
GOTERM_BP_DIRECT	GO:0040037~negative regulation of fibroblast growth factor receptor signaling pathway	5	0.190042	0.0349653	WNT5A, SPRY1, WNT4, SULF2, SHISA2	2259	10	16792	3.71669	1	0.639693	49.8207
GOTERM_BP_DIRECT	GO:0007019~microtubule depolymerization	5	0.190042	0.0349653	KIF14, KIF2C, KIF24, KIF18A, STMN1	2259	10	16792	3.71669	1	0.639693	49.8207
GOTERM_BP_DIRECT	GO:0035999~tetrahydrofolate interconversion	5	0.190042	0.0349653	MTHFD1, TYMS, SHMT1, MTHFD2L, MTHFD1L	2259	10	16792	3.71669	1	0.639693	49.8207
GOTERM_BP_DIRECT	GO:0071277~cellular response to calcium ion	13	0.494109	0.0350649	WNT5A, AKR1C3, FUS, SYT1, FOS, RASGRP2, CPNE7, CACYBP, EEF2K, CPNE2, ASPH, FOSB, ECT2	2259	51	16792	1.89478	1	0.638985	49.9209
GOTERM_BP_DIRECT	GO:0098532~histone H3-K27 trimethylation	4	0.152033	0.0354118	HIST1H1E, HIST1H1D, HIST1H1C, EZH2	2259	6	16792	4.95559	1	0.640908	50.2686
GOTERM_BP_DIRECT	GO:0009404~toxin metabolic process	4	0.152033	0.0354118	PAM, CYP1B1, FMO1, FMO2	2259	6	16792	4.95559	1	0.640908	50.2686
GOTERM_BP_DIRECT	GO:0002320~lymphoid progenitor cell differentiation	4	0.152033	0.0354118	BATF, BMP4, BCL2, KIT	2259	6	16792	4.95559	1	0.640908	50.2686
GOTERM_BP_DIRECT	GO:0010216~maintenance of DNA methylation	4	0.152033	0.0354118	UHRF1, DNMT1, CTCF, HELLS	2259	6	16792	4.95559	1	0.640908	50.2686
GOTERM_BP_DIRECT	GO:0035331~negative regulation of hippo signaling	4	0.152033	0.0354118	AJUBA, WWC2, LIMD1, WTIP	2259	6	16792	4.95559	1	0.640908	50.2686
GOTERM_BP_DIRECT	GO:0030501~positive regulation of bone mineralization	10	0.380084	0.0380115	BMP4, SLC8A1, WNT4, ADRB2, OSR2, FAM20C, TGFB3, PKDCC, FBN2, BMP6	2259	35	16792	2.12382	1	0.665659	52.8021
GOTERM_BP_DIRECT	GO:0072593~reactive oxygen species metabolic process	10	0.380084	0.0380115	NOX4, CTGF, BCL2, ND2, AOX1, PDK4, BNIP3, PMAIP1, SESN1, DDIT4	2259	35	16792	2.12382	1	0.665659	52.8021
GOTERM_BP_DIRECT	GO:0006284~base-excision repair	10	0.380084	0.0380115	RECQL4, RPA2, LIG1, POLQ, HMGA2, HMGA1, PARP2, CCNO, FEN1, RPA3	2259	35	16792	2.12382	1	0.665659	52.8021
GOTERM_BP_DIRECT	GO:0010595~positive regulation of endothelial cell migration	12	0.4561	0.038203	WNT5A, BMP4, AGT, CCBE1, TEK, RHOB, FOXC2, ANGPT1, ATOH8, FGF1, FGF2, FOXP1	2259	46	16792	1.93914	1	0.665797	52.9839
GOTERM_BP_DIRECT	GO:0007018~microtubule-based movement	18	0.684151	0.0393539	KIF14, KIF23, KIF22, KIFC1, KIF4A, KIF24, KIF11, KIF15, KIF18A, DNHD1, CENPE, KIF16B, RACGAP1, KIF3C, KIF2C, KIF20B, DYNLRB2, KIF20A	2259	81	16792	1.65186	1	0.675142	54.062
GOTERM_BP_DIRECT	GO:0001701~in utero embryonic development	35	1.33029	0.0398895	STIL, NOG, HSD17B2, C6, ARNT2, TGFB3, GLI2, TPM1, APOB, WDR19, GATA6, ANKRD11, ANGPT1, TCTN1, TMEM100, FOSL1, LMX1B, ND4, MSH2, RXRA, PTPRR, RNASEH2B, FOXP1, BCL2L11, ATP7A, CCNB1, NOTCH1, CCNB2, CUL4A, TANC2, EPB41L5, AMOT, FOXC1, KLF2, RCN1	2259	187	16792	1.39127	1	0.67846	54.5557
GOTERM_BP_DIRECT	GO:0000077~DNA damage checkpoint	9	0.342075	0.0402928	E2F1, CLSPN, ZAK, BRIP1, H2AFX, CHEK1, CHEK2, RPA4, PTPN11	2259	30	16792	2.23001	1	0.680496	54.9241
GOTERM_BP_DIRECT	GO:0046326~positive regulation of glucose import	9	0.342075	0.0402928	IRS2, GPC3, SORBS1, RHOQ, IRS1, CLTCL1, ADIPOQ, INSR, PIK3R1	2259	30	16792	2.23001	1	0.680496	54.9241
GOTERM_BP_DIRECT	GO:0090004~positive regulation of establishment of protein localization to plasma membrane	9	0.342075	0.0402928	STX4, EZR, NKD2, SORBS1, PLS1, ITGA3, PIK3R1, EPHA2, DLG1	2259	30	16792	2.23001	1	0.680496	54.9241
GOTERM_BP_DIRECT	GO:0007095~mitotic G2 DNA damage checkpoint	6	0.22805	0.0410405	CDK1, BLM, FANCI, TOPBP1, HMGA2, CCNA2	2259	15	16792	2.97335	1	0.685635	55.5996
GOTERM_BP_DIRECT	GO:0042953~lipoprotein transport	6	0.22805	0.0410405	MIA3, APOB, CD36, CUBN, LRP1, PPARG	2259	15	16792	2.97335	1	0.685635	55.5996
GOTERM_BP_DIRECT	GO:0032270~positive regulation of cellular protein metabolic process	6	0.22805	0.0410405	AGTR1, UHRF1, AGT, CSF1, ADIPOQ, KLF4	2259	15	16792	2.97335	1	0.685635	55.5996
GOTERM_BP_DIRECT	GO:0045725~positive regulation of glycogen biosynthetic process	6	0.22805	0.0410405	IRS2, SORBS1, IGF2, DYRK2, IRS1, INSR	2259	15	16792	2.97335	1	0.685635	55.5996
GOTERM_BP_DIRECT	GO:0030502~negative regulation of bone mineralization	6	0.22805	0.0410405	CCL3, HIF1A, GREM1, SOX9, ECM1, SRGN	2259	15	16792	2.97335	1	0.685635	55.5996
GOTERM_BP_DIRECT	GO:0019433~triglyceride catabolic process	8	0.304067	0.0420286	LPL, APOB, APOE, APOC3, FABP3, MGLL, FABP4, FABP5	2259	25	16792	2.37868	1	0.692777	56.4777
GOTERM_BP_DIRECT	GO:0070372~regulation of ERK1 and ERK2 cascade	8	0.304067	0.0420286	FAM83D, TIAM1, ARHGEF5, NEK10, APIP, ROS1, EPHB1, EPHA2	2259	25	16792	2.37868	1	0.692777	56.4777
GOTERM_BP_DIRECT	GO:0002040~sprouting angiogenesis	8	0.304067	0.0420286	NOTCH1, PGF, RSPO3, E2F7, E2F8, CCBE1, TEK, ANGPT1	2259	25	16792	2.37868	1	0.692777	56.4777
GOTERM_BP_DIRECT	GO:0060337~type I interferon signaling pathway	15	0.570125	0.0426254	RNASEL, BST2, IFITM1, IFITM2, IFITM3, OAS3, SAMHD1, OAS1, PSMB8, IFIT3, IFIT1, IFI27, IRF6, IRF1, MX1	2259	64	16792	1.7422	1	0.696323	57
GOTERM_BP_DIRECT	GO:0014911~positive regulation of smooth muscle cell migration	7	0.266059	0.0426448	NOX4, HDAC4, P2RY6, BCL2, PDGFRB, POSTN, HAS2	2259	20	16792	2.60168	1	0.694827	57.0169
GOTERM_BP_DIRECT	GO:0046697~decidualization	7	0.266059	0.0426448	LIF, PTGIS, STC2, PTGS2, STC1, SPP1, CITED2	2259	20	16792	2.60168	1	0.694827	57.0169
GOTERM_BP_DIRECT	GO:0030855~epithelial cell differentiation	16	0.608134	0.0432449	CDK1, COL4A1, CES1, ALDOC, PPARG, FZD1, DHRS9, CASP6, HNRNPH3, TAGLN, TPP1, KRT14, PCNA, PGK1, AKR1C1, DMBT1	2259	70	16792	1.69906	1	0.69834	57.5359
GOTERM_BP_DIRECT	GO:0031532~actin cytoskeleton reorganization	12	0.4561	0.0440352	RAP2A, MKLN1, EZR, FGF7, ANXA1, GPR65, BRSK2, FGF10, PAK1, KIT, ANTXR1, DTNBP1	2259	47	16792	1.89788	1	0.703382	58.2104
GOTERM_BP_DIRECT	GO:0071230~cellular response to amino acid stimulus	12	0.4561	0.0440352	COL4A1, CPEB4, COL3A1, NTRK2, HNRNPD, DNMT1, COL6A1, PDGFC, ZEB1, CAPN2, SESN1, COL5A2	2259	47	16792	1.89788	1	0.703382	58.2104
GOTERM_BP_DIRECT	GO:0009409~response to cold	10	0.380084	0.044848	LPL, FOS, IL6, ADRB2, THRA, HSPA2, ADM, PPARG, METRNL, PPARGC1A	2259	36	16792	2.06483	1	0.708484	58.8934
GOTERM_BP_DIRECT	GO:0000723~telomere maintenance	10	0.380084	0.044848	RAD51D, POLD3, RPA2, DCLRE1B, ACD, PIF1, POLD1, POLD2, PCNA, FBXO4	2259	36	16792	2.06483	1	0.708484	58.8934
GOTERM_BP_DIRECT	GO:0007017~microtubule-based process	10	0.380084	0.044848	TUBB, TUBB2A, NEK10, TUBE1, TUBA1A, TUBA1B, TUBB3, TUBA1C, GTSE1, TUBB4B	2259	36	16792	2.06483	1	0.708484	58.8934
GOTERM_BP_DIRECT	GO:0030182~neuron differentiation	20	0.760167	0.0475472	WNT5A, IER2, FZD8, CDK5R1, LMX1B, EMX2, FZD1, BRSK2, MYEF2, FZD4, EPHA2, FZD7, DDIT4, WNT4, WNT3, HIPK2, NTRK2, PCSK9, HDAC9, NRBP2	2259	95	16792	1.56492	1	0.728227	61.0866
GOTERM_BP_DIRECT	GO:0045765~regulation of angiogenesis	9	0.342075	0.0481323	IL6, ENPP2, TNFRSF12A, PROK1, EGLN1, PLXND1, VASH2, FGF2, EPHA2	2259	31	16792	2.15808	1	0.731071	61.5471
GOTERM_BP_DIRECT	GO:0007205~protein kinase C-activating G-protein coupled receptor signaling pathway	9	0.342075	0.0481323	AZU1, PARD3, PLCE1, CCK, LRP1, ADORA2A, PICK1, DGKZ, BDKRB1	2259	31	16792	2.15808	1	0.731071	61.5471
GOTERM_BP_DIRECT	GO:0001658~branching involved in ureteric bud morphogenesis	11	0.418092	0.0481354	BMP4, WNT4, GPC3, PGF, BCL2, PBX1, GREM1, SOX9, GDNF, FGF2, DLG1	2259	42	16792	1.94684	1	0.729513	61.5495
GOTERM_BP_DIRECT	GO:0007566~embryo implantation	11	0.418092	0.0481354	LIF, RECK, PTGIS, STC2, PTGS2, RXRA, MST1, CST3, STC1, PCSK5, SPP1	2259	42	16792	1.94684	1	0.729513	61.5495
GOTERM_BP_DIRECT	GO:0045599~negative regulation of fat cell differentiation	11	0.418092	0.0481354	WNT5A, E2F1, IL6, SORT1, FOXO1, ID4, RORA, JAG1, WWTR1, ADIPOQ, TRIB2	2259	42	16792	1.94684	1	0.729513	61.5495
GOTERM_BP_DIRECT	GO:0003323~type B pancreatic cell development	5	0.190042	0.0492308	WNT5A, BMP4, CDK6, SIDT2, BMP6	2259	11	16792	3.37881	1	0.736078	62.3978
GOTERM_BP_DIRECT	GO:0045603~positive regulation of endothelial cell differentiation	5	0.190042	0.0492308	BMP4, NOTCH1, ATOH8, TMEM100, BMP6	2259	11	16792	3.37881	1	0.736078	62.3978
GOTERM_BP_DIRECT	GO:0030431~sleep	5	0.190042	0.0492308	SLC29A1, FOS, GRIN2A, OXTR, HTR2A	2259	11	16792	3.37881	1	0.736078	62.3978
GOTERM_BP_DIRECT	GO:0001886~endothelial cell morphogenesis	5	0.190042	0.0492308	COL18A1, NOTCH4, TNMD, MET, STC1	2259	11	16792	3.37881	1	0.736078	62.3978
GOTERM_BP_DIRECT	GO:0045837~negative regulation of membrane potential	3	0.114025	0.0493675	IL6, BNIP3, PTN	2259	3	16792	7.43338	1	0.735519	62.5024
GOTERM_BP_DIRECT	GO:0045226~extracellular polysaccharide biosynthetic process	3	0.114025	0.0493675	HAS1, HAS2, HAS3	2259	3	16792	7.43338	1	0.735519	62.5024
GOTERM_BP_DIRECT	GO:1900625~positive regulation of monocyte aggregation	3	0.114025	0.0493675	CD44, HAS2, NR4A3	2259	3	16792	7.43338	1	0.735519	62.5024
GOTERM_BP_DIRECT	GO:0046061~dATP catabolic process	3	0.114025	0.0493675	NUDT1, SAMHD1, ADA	2259	3	16792	7.43338	1	0.735519	62.5024
GOTERM_BP_DIRECT	GO:0051383~kinetochore organization	3	0.114025	0.0493675	SMC2, CENPH, SMC4	2259	3	16792	7.43338	1	0.735519	62.5024
GOTERM_BP_DIRECT	GO:1903598~positive regulation of gap junction assembly	3	0.114025	0.0493675	CAV1, AGT, ACE2	2259	3	16792	7.43338	1	0.735519	62.5024
GOTERM_BP_DIRECT	GO:0009263~deoxyribonucleotide biosynthetic process	3	0.114025	0.0493675	RRM2, RRM1, RRM2B	2259	3	16792	7.43338	1	0.735519	62.5024
GOTERM_BP_DIRECT	GO:0021885~forebrain cell migration	3	0.114025	0.0493675	TYRO3, EMX2, AXL	2259	3	16792	7.43338	1	0.735519	62.5024
GOTERM_BP_DIRECT	GO:0001959~regulation of cytokine-mediated signaling pathway	3	0.114025	0.0493675	IRAK2, IRAK1, CD24	2259	3	16792	7.43338	1	0.735519	62.5024
GOTERM_BP_DIRECT	GO:0042524~negative regulation of tyrosine phosphorylation of Stat5 protein	3	0.114025	0.0493675	CAV1, NF2, PTPN2	2259	3	16792	7.43338	1	0.735519	62.5024
GOTERM_BP_DIRECT	GO:0033566~gamma-tubulin complex localization	3	0.114025	0.0493675	CEP72, MZT1, ZNF365	2259	3	16792	7.43338	1	0.735519	62.5024
GOTERM_BP_DIRECT	GO:0045626~negative regulation of T-helper 1 cell differentiation	3	0.114025	0.0493675	TNFSF4, IL4R, JAK3	2259	3	16792	7.43338	1	0.735519	62.5024
GOTERM_BP_DIRECT	GO:0030538~embryonic genitalia morphogenesis	3	0.114025	0.0493675	TCF7, ROR2, FGF10	2259	3	16792	7.43338	1	0.735519	62.5024
GOTERM_BP_DIRECT	GO:0009408~response to heat	12	0.4561	0.0504496	MICB, IL6, CCL2, GCLC, HSPA2, TRPV2, PSIP1, CYTB, ABCC2, DNAJB4, CXCL12, TP53INP1	2259	48	16792	1.85834	1	0.741773	63.3208
GOTERM_BP_DIRECT	GO:0000910~cytokinesis	12	0.4561	0.0504496	KIF23, PRC1, PLK1, INCENP, RHOB, BRCA2, BIRC5, ESPL1, MAP9, CIT, ECT2, KIF20A	2259	48	16792	1.85834	1	0.741773	63.3208
GOTERM_BP_DIRECT	GO:0006027~glycosaminoglycan catabolic process	8	0.304067	0.0510692	GPC4, SDC1, GPC3, HPSE, GPC6, SDC4, FUCA1, IDUA	2259	26	16792	2.28719	1	0.744613	63.7818
GOTERM_BP_DIRECT	GO:0048511~rhythmic process	13	0.494109	0.0520136	CDK5R1, KAT2B, PPARG, EZH2, DRD4, NLGN1, SUV39H1, MAPK10, SUV39H2, NR1D2, PRKAA1, TOP2A, ENOX1	2259	54	16792	1.78952	1	0.749633	64.4738
GOTERM_BP_DIRECT	GO:0006366~transcription from RNA polymerase II promoter	83	3.15469	0.0522913	ZNF292, THRA, ELF4, ARNT2, PAX6, CTCF, DEK, PTTG1, GLI2, CBFB, BATF, FOS, OSR2, GATA6, FOXF2, PITX3, MYB, NFIL3, FOSL1, PITX1, TBPL1, BATF3, SSBP4, SSBP3, SSBP2, SIX2, FOSB, HMGA2, ELL3, HMGA1, MSC, AHR, HIF1A, FOXC2, FOXC1, GLIS3, CAMTA1, NMI, GLIS2, FOXM1, TAF9B, GLIS1, NFYC, NFIX, MYBL1, SOX9, MYBL2, MEIS1, MEIS3, PIR, HOXA7, ETV1, FOXD1, RUNX3, TRIP13, CEBPA, PLAG1, SSRP1, EPAS1, MAFB, KLF11,…	2259	513	16792	1.20267	1	0.750019	64.6749
GOTERM_BP_DIRECT	GO:0032467~positive regulation of cytokinesis	10	0.380084	0.052458	KIF23, KIF14, TAS2R13, SVIL, KIF20B, AURKB, RACGAP1, CIT, ECT2, CDC25B	2259	37	16792	2.00902	1	0.749648	64.7951
GOTERM_BP_DIRECT	GO:2001240~negative regulation of extrinsic apoptotic signaling pathway in absence of ligand	10	0.380084	0.052458	EYA2, UNC5B, FYN, IL7, BCL2, FGF10, PF4, SNAI2, NRG1, GDNF	2259	37	16792	2.00902	1	0.749648	64.7951
GOTERM_BP_DIRECT	GO:0010951~negative regulation of endopeptidase activity	24	0.912201	0.0527059	A2M, SPOCK3, BST2, C4B, C3, CD109, SPOCK1, TIMP4, SERPING1, PTTG1, TIMP1, AMBP, COL7A1, AGT, COL6A3, TFPI, SERPINA3, ITIH4, WFDC1, CSTA, ITIH3, TFPI2, PROS1, CRIM1	2259	121	16792	1.47439	1	0.749831	64.9731
GOTERM_BP_DIRECT	GO:0016477~cell migration	32	1.21627	0.0529917	SHROOM2, CD248, CSPG4, BDKRB1, CDH2, SDC4, TGFB2, FAM83D, TIAM1, SORBS2, CTGF, GPC6, LIMD1, DEPDC1B, CD24, CDK1, PTPRF, PLXNB1, PODXL, PSG2, SIX2, EPHA2, COL5A1, TNS3, SDC1, FYN, PDGFRB, DGKZ, FOXC1, JAK3, LAMC1, ABL2	2259	172	16792	1.38295	1	0.750265	65.1772
GOTERM_BP_DIRECT	GO:0046777~protein autophosphorylation	32	1.21627	0.0529917	NEK2, CAMK2G, MAPKAPK3, TTK, AURKA, AURKB, KIT, CHEK2, EPHB1, IGF1R, VRK1, TEK, EEF2K, PAK1, INSR, SIK2, IRAK1, TYRO3, MEX3B, WNK1, PIM2, TRIM24, THY1, NTRK3, EPHA4, NTRK2, RIPK3, PDGFRA, PDGFRB, GRK5, MAP3K13, MELK	2259	172	16792	1.38295	1	0.750265	65.1772
GOTERM_BP_DIRECT	GO:0045669~positive regulation of osteoblast differentiation	14	0.532117	0.0529956	BMP4, CEBPA, IL6, IFITM1, FAM20C, JAG1, CLIC1, IL6R, WNT4, SFRP2, ID4, FBN2, FGF2, BMP6	2259	60	16792	1.73445	1	0.748807	65.1801
GOTERM_BP_DIRECT	GO:0097150~neuronal stem cell population maintenance	7	0.266059	0.0531359	NOTCH1, FANCD2, FOXO1, JAG1, CDH2, ASPM, MMP24	2259	21	16792	2.47779	1	0.74827	65.2799
GOTERM_BP_DIRECT	GO:0048844~artery morphogenesis	7	0.266059	0.0531359	NOTCH3, APOB, APOE, FOXC2, STRA6, FOXC1, PRDM1	2259	21	16792	2.47779	1	0.74827	65.2799
GOTERM_BP_DIRECT	GO:0007200~phospholipase C-activating G-protein coupled receptor signaling pathway	15	0.570125	0.0535232	PTGER3, C5AR1, GNG13, FPR1, NPR3, FPR2, AGTR1, P2RY6, PLCE1, HRH1, AGT, ADRA1B, HTR2C, HTR1F, HTR2A	2259	66	16792	1.6894	1	0.749387	65.554
GOTERM_BP_DIRECT	GO:0051056~regulation of small GTPase mediated signal transduction	26	0.988217	0.0543093	DLC1, A2M, ARHGAP18, RHOQ, ARHGAP22, ARHGAP6, RAC2, TIAM1, PLEKHG5, STARD8, RHOB, ARHGAP11B, DEPDC1B, ARHGAP11A, FGD4, NET1, ABR, ARHGAP28, SIPA1L3, RACGAP1, ARHGAP24, ECT2, ARHGAP26, AMOT, ARAP3, SRGAP1	2259	134	16792	1.4423	1	0.753112	66.104
GOTERM_BP_DIRECT	GO:0045785~positive regulation of cell adhesion	11	0.418092	0.0554584	PTPRJ, AZU1, STX4, CCR7, SAA1, TGM2, ANGPT1, EPB41L4B, NRG1, CXCL12, TPM1	2259	43	16792	1.90156	1	0.759076	66.8932
GOTERM_BP_DIRECT	GO:0003337~mesenchymal to epithelial transition involved in metanephros morphogenesis	4	0.152033	0.0558703	BMP4, SIX2, GREM1, GDNF	2259	7	16792	4.24764	1	0.760248	67.1718
GOTERM_BP_DIRECT	GO:0010886~positive regulation of cholesterol storage	4	0.152033	0.0558703	LPL, APOB, CD36, EHD1	2259	7	16792	4.24764	1	0.760248	67.1718
GOTERM_BP_DIRECT	GO:0051988~regulation of attachment of spindle microtubules to kinetochore	4	0.152033	0.0558703	NEK2, SPAG5, RACGAP1, ECT2	2259	7	16792	4.24764	1	0.760248	67.1718
GOTERM_BP_DIRECT	GO:2000427~positive regulation of apoptotic cell clearance	4	0.152033	0.0558703	CCL2, C4B, C3, MFGE8	2259	7	16792	4.24764	1	0.760248	67.1718
GOTERM_BP_DIRECT	GO:0019367~fatty acid elongation, saturated fatty acid	4	0.152033	0.0558703	ELOVL1, ELOVL5, ELOVL3, ELOVL6	2259	7	16792	4.24764	1	0.760248	67.1718
GOTERM_BP_DIRECT	GO:0051782~negative regulation of cell division	4	0.152033	0.0558703	TXNIP, BLM, SUSD2, INTU	2259	7	16792	4.24764	1	0.760248	67.1718
GOTERM_BP_DIRECT	GO:0032808~lacrimal gland development	4	0.152033	0.0558703	PAX6, FGF10, FOXC1, SOX9	2259	7	16792	4.24764	1	0.760248	67.1718
GOTERM_BP_DIRECT	GO:0034626~fatty acid elongation, polyunsaturated fatty acid	4	0.152033	0.0558703	ELOVL1, ELOVL5, ELOVL3, ELOVL6	2259	7	16792	4.24764	1	0.760248	67.1718
GOTERM_BP_DIRECT	GO:0010882~regulation of cardiac muscle contraction by calcium ion signaling	4	0.152033	0.0558703	HDAC4, ATP1B1, SLC8A1, ANK2	2259	7	16792	4.24764	1	0.760248	67.1718
GOTERM_BP_DIRECT	GO:0090267~positive regulation of mitotic cell cycle spindle assembly checkpoint	4	0.152033	0.0558703	XRCC3, MAD2L1, GEN1, NDC80	2259	7	16792	4.24764	1	0.760248	67.1718
GOTERM_BP_DIRECT	GO:0006020~inositol metabolic process	4	0.152033	0.0558703	SLC5A3, IMPA2, PPIP5K1, ITPKA	2259	7	16792	4.24764	1	0.760248	67.1718
GOTERM_BP_DIRECT	GO:1901222~regulation of NIK/NF-kappaB signaling	4	0.152033	0.0558703	EZR, UACA, PTPN22, DLG1	2259	7	16792	4.24764	1	0.760248	67.1718
GOTERM_BP_DIRECT	GO:0051155~positive regulation of striated muscle cell differentiation	4	0.152033	0.0558703	MORF4L2, HOPX, MESP1, NRG1	2259	7	16792	4.24764	1	0.760248	67.1718
GOTERM_BP_DIRECT	GO:0060907~positive regulation of macrophage cytokine production	4	0.152033	0.0558703	WNT5A, CD36, SEMA7A, TLR4	2259	7	16792	4.24764	1	0.760248	67.1718
GOTERM_BP_DIRECT	GO:0090050~positive regulation of cell migration involved in sprouting angiogenesis	4	0.152033	0.0558703	SRPX2, PTGS2, FOXC2, HDAC9	2259	7	16792	4.24764	1	0.760248	67.1718
GOTERM_BP_DIRECT	GO:0035360~positive regulation of peroxisome proliferator activated receptor signaling pathway	4	0.152033	0.0558703	PTGIS, ALOX15B, LMO3, CITED2	2259	7	16792	4.24764	1	0.760248	67.1718
GOTERM_BP_DIRECT	GO:0034625~fatty acid elongation, monounsaturated fatty acid	4	0.152033	0.0558703	ELOVL1, ELOVL5, ELOVL3, ELOVL6	2259	7	16792	4.24764	1	0.760248	67.1718
GOTERM_BP_DIRECT	GO:0071455~cellular response to hyperoxia	4	0.152033	0.0558703	CAV1, PPARG, FOXO1, DNMT3B	2259	7	16792	4.24764	1	0.760248	67.1718
GOTERM_BP_DIRECT	GO:0015677~copper ion import	4	0.152033	0.0558703	ATP7A, STEAP3, STEAP2, STEAP1	2259	7	16792	4.24764	1	0.760248	67.1718
GOTERM_BP_DIRECT	GO:0048806~genitalia development	4	0.152033	0.0558703	WNT5A, HNF1B, FOXF2, PTPN11	2259	7	16792	4.24764	1	0.760248	67.1718
GOTERM_BP_DIRECT	GO:0010212~response to ionizing radiation	12	0.4561	0.0574647	RAD51D, VCAM1, XRCC3, RFWD3, STAR, KRT14, RRM1, H2AFX, TOPBP1, DNMT3B, RAD54L, BRCA1	2259	49	16792	1.82042	1	0.768693	68.2294
GOTERM_BP_DIRECT	GO:0036092~phosphatidylinositol-3-phosphate biosynthetic process	12	0.4561	0.0574647	FGF5, IRS2, FGF7, SYNJ1, SYNJ2, FGF10, FIG4, FGF1, FGF2, IRS1, PIK3R1, PTPN11	2259	49	16792	1.82042	1	0.768693	68.2294
GOTERM_BP_DIRECT	GO:0014070~response to organic cyclic compound	12	0.4561	0.0574647	CDK1, NAMPT, HNF1B, ACSL1, G6PD, BTG2, PLIN2, MKI67, EPHX1, ABCD3, ACACB, MMP14	2259	49	16792	1.82042	1	0.768693	68.2294
GOTERM_BP_DIRECT	GO:0043123~positive regulation of I-kappaB kinase/NF-kappaB signaling	30	1.14025	0.0600334	MAVS, SLC20A1, F2RL1, TSPAN6, FKBP1A, TRIM8, PLEKHG5, TGM2, TNFRSF19, CASP1, IRAK1, SECTM1, CFLAR, BST2, WLS, PIM2, BIRC3, TRIM62, ADIPOQ, TAB2, ECM1, ECT2, S100A13, AJUBA, CCR7, CTH, CD36, PLK2, NUP62, FYN	2259	161	16792	1.3851	1	0.782415	69.8656
GOTERM_BP_DIRECT	GO:0001942~hair follicle development	10	0.380084	0.0608641	DKK1, PDGFA, LHX2, CD109, TNFRSF19, DNASE1L2, SOX9, LGR4, LRP4, TGFB2	2259	38	16792	1.95615	1	0.785738	70.3774
GOTERM_BP_DIRECT	GO:0060291~long-term synaptic potentiation	10	0.380084	0.0608641	STX4, PLK2, NTRK2, NLGN1, GRIN2A, PTN, RELN, VAMP2, ITPR3, SHANK2	2259	38	16792	1.95615	1	0.785738	70.3774
GOTERM_BP_DIRECT	GO:0042157~lipoprotein metabolic process	10	0.380084	0.0608641	LPL, APOB, SDC1, CUBN, LRP1, APOE, ZDHHC8, APOC3, APOC1, PCSK9	2259	38	16792	1.95615	1	0.785738	70.3774
GOTERM_BP_DIRECT	GO:0042476~odontogenesis	8	0.304067	0.061244	BMP4, PAM, SDC1, OSR2, TUFT1, TGFB3, LAMB1, TGFB2	2259	27	16792	2.20248	1	0.786496	70.6087
GOTERM_BP_DIRECT	GO:0048863~stem cell differentiation	8	0.304067	0.061244	LIF, A2M, PHF19, HOXA7, KIT, HMGA2, ELL3, SHC4	2259	27	16792	2.20248	1	0.786496	70.6087
GOTERM_BP_DIRECT	GO:0048678~response to axon injury	8	0.304067	0.061244	MATN2, NTRK3, CDK1, APOD, CST3, RANGAP1, FGF2, KCNK2	2259	27	16792	2.20248	1	0.786496	70.6087
GOTERM_BP_DIRECT	GO:0009887~organ morphogenesis	19	0.722159	0.0632196	ABLIM1, COL18A1, HRAS, CCL2, FOXL1, PDGFA, IL7, TLE3, PAX6, TLE2, DCN, VEGFC, PDGFC, PITX3, BHLHE41, FGF2, LFNG, PHLDA2, TMEM176B	2259	92	16792	1.53515	1	0.795877	71.7842
GOTERM_BP_DIRECT	GO:0006879~cellular iron ion homeostasis	11	0.418092	0.0634769	SLC22A17, FTMT, TF, HIF1A, EGLN1, CP, SLC40A1, SCARA5, ABCB6, FTH1, BMP6	2259	44	16792	1.85834	1	0.795912	71.934
GOTERM_BP_DIRECT	GO:0007077~mitotic nuclear envelope disassembly	11	0.418092	0.0634769	CCNB1, CDK1, VRK1, CCNB2, NUP62, PLK1, NUP205, LMNA, NUP93, NUP107, NUP35	2259	44	16792	1.85834	1	0.795912	71.934
GOTERM_BP_DIRECT	GO:0034644~cellular response to UV	11	0.418092	0.0634769	PTGS2, POLD1, PCNA, TMEM161A, PTN, PBK, AURKB, ZBTB1, PIK3R1, CDC25A, TP53INP1	2259	44	16792	1.85834	1	0.795912	71.934
GOTERM_BP_DIRECT	GO:0043434~response to peptide hormone	11	0.418092	0.0634769	STC2, BTG2, CTGF, TEK, ANXA1, OXTR, TIMP4, TRIM24, CXCL12, IRS1, TIMP1	2259	44	16792	1.85834	1	0.795912	71.934
GOTERM_BP_DIRECT	GO:0007267~cell-cell signaling	44	1.67237	0.0642549	NAMPT, FGF5, CCL3, MPZL1, PDGFA, PGF, ADORA2A, ITGB2, NMB, FGF12, CXCL6, GREM1, IL11, TGFB2, SEMA5A, NOV, PCSK1, WISP2, ECE2, SH2D1A, BDNF, TNFRSF11A, WISP1, CTGF, AGT, TEK, ADRA2C, PCSK5, NTF3, BST2, IL7, FZD1, TNFSF9, TNFAIP6, SSTR2, CCL13, ADRB2, CD86, ADM, SFRP2, CD33, FJX1, ADRA1B, GDF15	2259	254	16792	1.28767	1	0.798668	72.3823
GOTERM_BP_DIRECT	GO:0045453~bone resorption	7	0.266059	0.0650565	NOX4, CTSK, ADRB2, RAC2, TPP1, IL7, ACP5	2259	22	16792	2.36517	1	0.801489	72.8371
GOTERM_BP_DIRECT	GO:0007584~response to nutrient	16	0.608134	0.0657652	SLC8A1, GCLC, STAR, PPARG, ENSA, ADIPOQ, VCAM1, AKR1C3, TNFRSF11B, SSTR2, ACSL1, SFRP2, CNR1, ARSA, TBXA2R, IGFBP2	2259	74	16792	1.60722	1	0.803785	73.2333
GOTERM_BP_DIRECT	GO:0035556~intracellular signal transduction	66	2.50855	0.0660706	ZAK, TUFT1, PREX1, CSPG4, STAC2, STAC, PKN3, CTGF, PPP1R1B, PPP1R1A, DEPDC1B, NRG1, SIK2, PLCB2, NRG2, NET1, SHC4, NUDT4, SGK3, GNB1L, PLXNB1, ARHGEF5, WNK1, SOCS6, DEPDC1, ECT2, FMN2, TNS3, TNS1, PSEN2, ASB1, ASB2, STMN1, TREM1, MELK, NRBP2, GPR182, CXCL1, CARHSP1, KIT, PLCL2, PLCL1, ASB10, PRKAA1, SCG2, GPR155, ABR, MAPK11, RACGAP1, YWHAE, GSG2, CCDC68, DVL1, WSB1, RPS6KA4, DUSP1, FYN, MAPK13, …	2259	403	16792	1.21738	1	0.804031	73.4023
GOTERM_BP_DIRECT	GO:0051091~positive regulation of sequence-specific DNA binding transcription factor activity	21	0.798176	0.066118	MAVS, IL6, MBTPS2, ARHGEF5, PPARG, CYTL1, FZD1, TRIM14, KIT, HMGA2, FZD4, TRIM62, PPARGC1A, DDX58, HDAC4, TNFRSF11A, TRIM8, HIPK2, PYCARD, TCF3, FOSL1	2259	105	16792	1.48668	1	0.802987	73.4284
GOTERM_BP_DIRECT	GO:0009749~response to glucose	15	0.570125	0.0661915	TXNIP, LPL, SLC8A1, IRS2, HNF1B, GJD3, PFKFB2, ENSA, SIDT2, RMI1, ADIPOQ, GLUL, CTGF, COL6A2, VAMP2	2259	68	16792	1.63972	1	0.802077	73.4689
GOTERM_BP_DIRECT	GO:0007171~activation of transmembrane receptor protein tyrosine kinase activity	5	0.190042	0.0662112	ADRB2, ANGPT1, PDGFC, GREM1, NRG1	2259	12	16792	3.09724	1	0.800899	73.4797
GOTERM_BP_DIRECT	GO:0048596~embryonic camera-type eye morphogenesis	5	0.190042	0.0662112	FOXF2, HIPK2, PAX6, ZEB1, CITED2	2259	12	16792	3.09724	1	0.800899	73.4797
GOTERM_BP_DIRECT	GO:0051382~kinetochore assembly	5	0.190042	0.0662112	CENPA, CENPF, CENPW, CENPE, CENPH	2259	12	16792	3.09724	1	0.800899	73.4797
GOTERM_BP_DIRECT	GO:0050710~negative regulation of cytokine secretion	5	0.190042	0.0662112	IL6, TNFSF4, BTN2A2, LGR4, SRGN	2259	12	16792	3.09724	1	0.800899	73.4797
GOTERM_BP_DIRECT	GO:0090162~establishment of epithelial cell polarity	5	0.190042	0.0662112	PARD3, MPP5, FERMT1, SIPA1L3, CLASP1	2259	12	16792	3.09724	1	0.800899	73.4797
GOTERM_BP_DIRECT	GO:0030208~dermatan sulfate biosynthetic process	5	0.190042	0.0662112	UST, DSEL, CSPG4, VCAN, DCN	2259	12	16792	3.09724	1	0.800899	73.4797
GOTERM_BP_DIRECT	GO:0086004~regulation of cardiac muscle cell contraction	5	0.190042	0.0662112	ANK2, STC1, PDE4D, ATP1A2, KCNJ2	2259	12	16792	3.09724	1	0.800899	73.4797
GOTERM_BP_DIRECT	GO:0060707~trophoblast giant cell differentiation	5	0.190042	0.0662112	LIF, PLK4, E2F7, E2F8, PRDM1	2259	12	16792	3.09724	1	0.800899	73.4797
GOTERM_BP_DIRECT	GO:0003279~cardiac septum development	5	0.190042	0.0662112	BMP4, ADAMTS6, CRELD1, PLXND1, PCSK5	2259	12	16792	3.09724	1	0.800899	73.4797
GOTERM_BP_DIRECT	GO:0001833~inner cell mass cell proliferation	5	0.190042	0.0662112	GINS1, NCAPG2, GINS4, BRCA2, CHEK1	2259	12	16792	3.09724	1	0.800899	73.4797
GOTERM_BP_DIRECT	GO:0050673~epithelial cell proliferation	5	0.190042	0.0662112	HNF1B, FGF10, KIT, COL8A1, COL8A2	2259	12	16792	3.09724	1	0.800899	73.4797
GOTERM_BP_DIRECT	GO:0000902~cell morphogenesis	14	0.532117	0.0662943	NOX4, WDR19, SHROOM2, WNT3, CAP2, BCL6, NRG1, IL7R, SIDT2, GREM1, KLF2, ECT2, TGFB2, FRY	2259	62	16792	1.6785	1	0.800043	73.5254
GOTERM_BP_DIRECT	GO:0016525~negative regulation of angiogenesis	14	0.532117	0.0662943	DAB2IP, CCL2, PTPRM, AGT, TNMD, TEK, PDE3B, AMOT, PTN, FOXC1, PF4, DCN, THBS2, EPHA2	2259	62	16792	1.6785	1	0.800043	73.5254
GOTERM_BP_DIRECT	GO:0006977~DNA damage response, signal transduction by p53 class mediator resulting in cell cycle arrest	14	0.532117	0.0662943	E2F1, CCNB1, CDK1, BTG2, PLK2, PCBP4, E2F7, PCNA, MDM2, AURKA, CHEK2, CDC25C, GTSE1, TFDP1	2259	62	16792	1.6785	1	0.800043	73.5254
GOTERM_BP_DIRECT	GO:0051965~positive regulation of synapse assembly	14	0.532117	0.0662943	SYNDIG1, NLGN1, OXTR, EPHB1, EPHB2, NTRK3, AMIGO2, BDNF, SRPX2, NTRK2, LRRN1, EEF2K, SLITRK6, THBS2	2259	62	16792	1.6785	1	0.800043	73.5254
GOTERM_BP_DIRECT	GO:0010634~positive regulation of epithelial cell migration	9	0.342075	0.0666139	PPM1F, HIF1A, ENPP2, EPB41L5, FGF10, CLASP1, ITGA3, SOX9, TGFB2	2259	33	16792	2.02728	1	0.800376	73.7004
GOTERM_BP_DIRECT	GO:0070555~response to interleukin-1	9	0.342075	0.0666139	IRAK2, IRAK1, HDAC4, IL1R1, TNFRSF11A, GCLC, HNMT, ANXA1, TRIM63	2259	33	16792	2.02728	1	0.800376	73.7004
GOTERM_BP_DIRECT	GO:0032722~positive regulation of chemokine production	6	0.22805	0.0674151	IL6, HIF1A, ADORA2B, TLR4, IL6R, LBP	2259	17	16792	2.62355	1	0.803087	74.1344
GOTERM_BP_DIRECT	GO:0050860~negative regulation of T cell receptor signaling pathway	6	0.22805	0.0674151	PTPRJ, EZR, PTPN2, DUSP22, PTPN22, THY1	2259	17	16792	2.62355	1	0.803087	74.1344
GOTERM_BP_DIRECT	GO:0032331~negative regulation of chondrocyte differentiation	6	0.22805	0.0674151	BMP4, EFEMP1, GLI2, GREM1, SNAI2, SOX9	2259	17	16792	2.62355	1	0.803087	74.1344
GOTERM_BP_DIRECT	GO:0035567~non-canonical Wnt signaling pathway	6	0.22805	0.0674151	SFRP5, WNT5A, FZD8, SFRP2, FZD1, FRZB	2259	17	16792	2.62355	1	0.803087	74.1344
GOTERM_BP_DIRECT	GO:0043085~positive regulation of catalytic activity	17	0.646142	0.0714267	SH3PXD2B, CXCL1, CFLAR, STX4, CAV1, DBF4, APOC1, NR4A2, SAE1, IGF2, MMP16, MMP24, ATP7A, RFC1, BCL2, PSEN2, NSMAF	2259	81	16792	1.56009	1	0.820687	76.207
GOTERM_BP_DIRECT	GO:0030514~negative regulation of BMP signaling pathway	11	0.418092	0.0722042	WNT5A, CAV1, NOTCH1, NOG, DKK1, HTRA1, SFRP2, HIPK2, FZD1, GREM1, TOB1	2259	45	16792	1.81705	1	0.822943	76.59
GOTERM_BP_DIRECT	GO:0007623~circadian rhythm	16	0.608134	0.0724322	NAMPT, KLF9, CLDN4, ADIPOQ, PPARGC1A, NTRK3, TYMS, TIMELESS, DBP, PROK1, NTRK2, PER2, PER1, ID4, ARNTL2, NFIL3	2259	75	16792	1.58579	1	0.822757	76.7012
GOTERM_BP_DIRECT	GO:0001707~mesoderm formation	8	0.304067	0.0725695	NOG, WNT3, DKK1, NF2, PRKAR1A, TXNRD1, WLS, NR4A3	2259	28	16792	2.12382	1	0.822173	76.7679
GOTERM_BP_DIRECT	GO:0021983~pituitary gland development	8	0.304067	0.0725695	BMP4, NOG, PAX6, FGF10, CDH1, GLI2, HMGA2, PITX1	2259	28	16792	2.12382	1	0.822173	76.7679
GOTERM_BP_DIRECT	GO:0042542~response to hydrogen peroxide	12	0.4561	0.073354	TXNIP, SLC8A1, SDC1, DUSP1, STAR, ND5, BCL2, PDGFRB, HP, NR4A3, FOSL1, ADA	2259	51	16792	1.74903	1	0.824414	77.1457
GOTERM_BP_DIRECT	GO:0072659~protein localization to plasma membrane	14	0.532117	0.0737006	CAV3, RAP2A, ATP1B1, PIGW, CDH1, ADIPOQ, GPR179, KCNIP3, ZDHHC23, ANK2, GOLGA7B, ANK3, SYTL2, DLG1	2259	63	16792	1.65186	1	0.824737	77.3108
GOTERM_BP_DIRECT	GO:0006959~humoral immune response	13	0.494109	0.0737914	TNFRSF21, NOTCH1, ST6GAL1, IL6, SH2D1A, CCL2, BST2, IL7, BST1, BCL2, TFEB, TREM1, EBI3	2259	57	16792	1.69533	1	0.82396	77.3539
GOTERM_BP_DIRECT	GO:0051439~regulation of ubiquitin-protein ligase activity involved in mitotic cell cycle	7	0.266059	0.0784116	CCNB1, ANAPC16, CDK1, PLK1, FBXO5, CDC20, UBE2C	2259	23	16792	2.26233	1	0.84171	79.445
GOTERM_BP_DIRECT	GO:0032967~positive regulation of collagen biosynthetic process	7	0.266059	0.0784116	BMP4, WNT4, UCN, CCL2, CTGF, TGFB3, PDGFRB	2259	23	16792	2.26233	1	0.84171	79.445
GOTERM_BP_DIRECT	GO:0010508~positive regulation of autophagy	10	0.380084	0.0801229	PLK2, TRIM8, TFEB, FOXO1, BNIP3, PRKAA1, SVIP, DCN, PIM2, TP53INP1	2259	40	16792	1.85834	1	0.847126	80.1721
GOTERM_BP_DIRECT	GO:0085020~protein K6-linked ubiquitination	4	0.152033	0.0806642	UBE2S, BRCA1, UBE2T, BARD1	2259	8	16792	3.71669	1	0.848056	80.3969
GOTERM_BP_DIRECT	GO:0002903~negative regulation of B cell apoptotic process	4	0.152033	0.0806642	IRS2, BCL6, AURKB, FOXP1	2259	8	16792	3.71669	1	0.848056	80.3969
GOTERM_BP_DIRECT	GO:0042117~monocyte activation	4	0.152033	0.0806642	AZU1, CSF1, FOXP1, MT1G	2259	8	16792	3.71669	1	0.848056	80.3969
GOTERM_BP_DIRECT	GO:0060236~regulation of mitotic spindle organization	4	0.152033	0.0806642	PSRC1, BORA, TPX2, TACC3	2259	8	16792	3.71669	1	0.848056	80.3969
GOTERM_BP_DIRECT	GO:0061469~regulation of type B pancreatic cell proliferation	4	0.152033	0.0806642	NR4A1, BIRC5, NR4A3, ERRFI1	2259	8	16792	3.71669	1	0.848056	80.3969
GOTERM_BP_DIRECT	GO:0016584~nucleosome positioning	4	0.152033	0.0806642	HIST1H1E, HIST1H1D, HIST1H1C, CTCF	2259	8	16792	3.71669	1	0.848056	80.3969
GOTERM_BP_DIRECT	GO:0051315~attachment of mitotic spindle microtubules to kinetochore	4	0.152033	0.0806642	KIF2C, MAD1L1, CENPE, NDC80	2259	8	16792	3.71669	1	0.848056	80.3969
GOTERM_BP_DIRECT	GO:0051256~mitotic spindle midzone assembly	4	0.152033	0.0806642	KIF23, KIF4A, AURKB, RACGAP1	2259	8	16792	3.71669	1	0.848056	80.3969
GOTERM_BP_DIRECT	GO:0050773~regulation of dendrite development	4	0.152033	0.0806642	PREX1, BCL11A, CDC20, CAMK1D	2259	8	16792	3.71669	1	0.848056	80.3969
GOTERM_BP_DIRECT	GO:0070244~negative regulation of thymocyte apoptotic process	4	0.152033	0.0806642	BMP4, HIF1A, JAK3, ADA	2259	8	16792	3.71669	1	0.848056	80.3969
GOTERM_BP_DIRECT	GO:0071236~cellular response to antibiotic	4	0.152033	0.0806642	CRIP1, STAR, MDM2, HSPA5	2259	8	16792	3.71669	1	0.848056	80.3969
GOTERM_BP_DIRECT	GO:0033629~negative regulation of cell adhesion mediated by integrin	4	0.152033	0.0806642	CYP1B1, PDE3B, SNAI2, PTPN11	2259	8	16792	3.71669	1	0.848056	80.3969
GOTERM_BP_DIRECT	GO:0051001~negative regulation of nitric-oxide synthase activity	4	0.152033	0.0806642	CAV3, CAV1, GLA, CNR1	2259	8	16792	3.71669	1	0.848056	80.3969
GOTERM_BP_DIRECT	GO:0034383~low-density lipoprotein particle clearance	4	0.152033	0.0806642	APOB, CD36, EHD1, ADIPOQ	2259	8	16792	3.71669	1	0.848056	80.3969
GOTERM_BP_DIRECT	GO:0051983~regulation of chromosome segregation	4	0.152033	0.0806642	KIF2C, MKI67, BUB1, AURKB	2259	8	16792	3.71669	1	0.848056	80.3969
GOTERM_BP_DIRECT	GO:0035148~tube formation	4	0.152033	0.0806642	DAB2IP, NOTCH1, ATOH8, BCL2L11	2259	8	16792	3.71669	1	0.848056	80.3969
GOTERM_BP_DIRECT	GO:0048702~embryonic neurocranium morphogenesis	4	0.152033	0.0806642	MTHFD1, TGFB3, SPEF2, MTHFD1L	2259	8	16792	3.71669	1	0.848056	80.3969
GOTERM_BP_DIRECT	GO:0010544~negative regulation of platelet activation	4	0.152033	0.0806642	APOE, PDGFA, C1QTNF1, PDGFRA	2259	8	16792	3.71669	1	0.848056	80.3969
GOTERM_BP_DIRECT	GO:0042632~cholesterol homeostasis	14	0.532117	0.0816217	CAV3, LPL, CAV1, NPC1, APOB, MALL, APOE, APOC3, FABP3, FABP4, PCSK9, CD24, EHD1, AKR1C1	2259	64	16792	1.62605	1	0.850494	80.7887
GOTERM_BP_DIRECT	GO:0051592~response to calcium ion	13	0.494109	0.0821785	KCNMA1, TXNIP, IL6, SDC1, CAV1, S100A16, DUSP1, ALG2, HNRNPD, CYTB, RANBP1, ITPR3, CALM2	2259	58	16792	1.6661	1	0.851443	81.0131
GOTERM_BP_DIRECT	GO:0006261~DNA-dependent DNA replication	6	0.22805	0.0834129	POLD3, POLE2, RFC1, POLD2, POLQ, REV3L	2259	18	16792	2.47779	1	0.854777	81.5018
GOTERM_BP_DIRECT	GO:0048557~embryonic digestive tract morphogenesis	6	0.22805	0.0834129	HNF1B, TCF7, HLX, PDGFRA, SIX2, FGF10	2259	18	16792	2.47779	1	0.854777	81.5018
GOTERM_BP_DIRECT	GO:0001556~oocyte maturation	6	0.22805	0.0834129	CCNB1, RPS6KA2, FBXO5, BRCA2, CDC25B, TRIP13	2259	18	16792	2.47779	1	0.854777	81.5018
GOTERM_BP_DIRECT	GO:0051412~response to corticosterone	6	0.22805	0.0834129	NTRK3, FOS, STAR, FOSB, FOSL1, CALM2	2259	18	16792	2.47779	1	0.854777	81.5018
GOTERM_BP_DIRECT	GO:0002690~positive regulation of leukocyte chemotaxis	6	0.22805	0.0834129	IL6, F2RL1, PF4, CXCL6, IL6R, PF4V1	2259	18	16792	2.47779	1	0.854777	81.5018
GOTERM_BP_DIRECT	GO:0048008~platelet-derived growth factor receptor signaling pathway	8	0.304067	0.0850482	TXNIP, PLAT, PTPRJ, PDGFA, PDGFRA, PDGFRB, PDGFC, PTPN11	2259	29	16792	2.05059	1	0.859384	82.1308
GOTERM_BP_DIRECT	GO:0042149~cellular response to glucose starvation	8	0.304067	0.0850482	BCL2, CPEB4, SLC2A1, PICK1, UPP1, PRKAA1, HSPA5, PMAIP1	2259	29	16792	2.05059	1	0.859384	82.1308
GOTERM_BP_DIRECT	GO:0071549~cellular response to dexamethasone stimulus	8	0.304067	0.0850482	IL6, CCL2, STAR, FOXO1, FBXO32, DNMT3B, ERRFI1, DDIT4	2259	29	16792	2.05059	1	0.859384	82.1308
GOTERM_BP_DIRECT	GO:0070986~left/right axis specification	5	0.190042	0.0858105	NOTCH1, SETDB2, EPB41L5, MNS1, CITED2	2259	13	16792	2.85899	1	0.860931	82.4171
GOTERM_BP_DIRECT	GO:0071360~cellular response to exogenous dsRNA	5	0.190042	0.0858105	CIITA, MAVS, CAV1, IFIT1, COLEC12	2259	13	16792	2.85899	1	0.860931	82.4171
GOTERM_BP_DIRECT	GO:0031274~positive regulation of pseudopodium assembly	5	0.190042	0.0858105	CCR7, CDC42EP1, F2RL1, KIT, CDC42EP3	2259	13	16792	2.85899	1	0.860931	82.4171
GOTERM_BP_DIRECT	GO:0048246~macrophage chemotaxis	5	0.190042	0.0858105	AZU1, CCL3, CCL2, SAA1, CKLF	2259	13	16792	2.85899	1	0.860931	82.4171
GOTERM_BP_DIRECT	GO:0070306~lens fiber cell differentiation	5	0.190042	0.0858105	NTRK3, NF2, TDRD7, PITX3, SLC7A11	2259	13	16792	2.85899	1	0.860931	82.4171
GOTERM_BP_DIRECT	GO:2001275~positive regulation of glucose import in response to insulin stimulus	5	0.190042	0.0858105	RNASEL, AGT, IRS1, PIK3R1, PTPN11	2259	13	16792	2.85899	1	0.860931	82.4171
GOTERM_BP_DIRECT	GO:0060391~positive regulation of SMAD protein import into nucleus	5	0.190042	0.0858105	BMP4, TGFB3, NUP93, PARP1, BMP6	2259	13	16792	2.85899	1	0.860931	82.4171
GOTERM_BP_DIRECT	GO:0016540~protein autoprocessing	5	0.190042	0.0858105	F12, PCSK9, PISD, CAPN2, PARP1	2259	13	16792	2.85899	1	0.860931	82.4171
GOTERM_BP_DIRECT	GO:0036109~alpha-linolenic acid metabolic process	5	0.190042	0.0858105	ELOVL1, ACSL1, ACOT8, ELOVL5, ELOVL3	2259	13	16792	2.85899	1	0.860931	82.4171
GOTERM_BP_DIRECT	GO:0014032~neural crest cell development	5	0.190042	0.0858105	FOXC2, FOXC1, SNAI2, NRG1, SOX9	2259	13	16792	2.85899	1	0.860931	82.4171
GOTERM_BP_DIRECT	GO:0000226~microtubule cytoskeleton organization	15	0.570125	0.0886737	SPECC1L, GAS2L3, CDK1, SPECC1, PCNT, BIRC5, TACC3, TACC2, UXT, OBSL1, CLASP1, CDK5RAP2, TUBA1B, MAP7D3, MAP6D1	2259	71	16792	1.57043	1	0.869219	83.4539
GOTERM_BP_DIRECT	GO:0071260~cellular response to mechanical stimulus	15	0.570125	0.0886737	SLC38A2, GCLC, PTGS2, MMP7, BNIP3, CHEK1, TLR4, ATP1A2, KCNJ2, SOX9, HDAC4, AGT, IRF1, CASP1, BMP6	2259	71	16792	1.57043	1	0.869219	83.4539
GOTERM_BP_DIRECT	GO:0071902~positive regulation of protein serine/threonine kinase activity	9	0.342075	0.0889267	PARP16, CDK5R1, DAB2IP, ACSL1, FAM20A, EZH2, CAMK1, IGF2, CALM2	2259	35	16792	1.91144	1	0.869033	83.5427
GOTERM_BP_DIRECT	GO:0048565~digestive tract development	9	0.342075	0.0889267	CCNB1, ITGA6, COL3A1, TGFB3, ITGB4, OXTR, PDGFC, KIT, LGR4	2259	35	16792	1.91144	1	0.869033	83.5427
GOTERM_BP_DIRECT	GO:0001890~placenta development	9	0.342075	0.0889267	HSD17B2, HTRA1, E2F7, E2F8, CCNF, PPARG, DCN, ADA, PHLDA2	2259	35	16792	1.91144	1	0.869033	83.5427
GOTERM_BP_DIRECT	GO:0060455~negative regulation of gastric acid secretion	3	0.114025	0.089999	UCN, PTGER3, OXTR	2259	4	16792	5.57503	1	0.87139	83.9139
GOTERM_BP_DIRECT	GO:0046602~regulation of mitotic centrosome separation	3	0.114025	0.089999	KIF11, NEK2, CHEK1	2259	4	16792	5.57503	1	0.87139	83.9139
GOTERM_BP_DIRECT	GO:0060842~arterial endothelial cell differentiation	3	0.114025	0.089999	NOTCH1, HEY1, TMEM100	2259	4	16792	5.57503	1	0.87139	83.9139
GOTERM_BP_DIRECT	GO:0043308~eosinophil degranulation	3	0.114025	0.089999	CCL3, VAMP8, VAMP2	2259	4	16792	5.57503	1	0.87139	83.9139
GOTERM_BP_DIRECT	GO:2000483~negative regulation of interleukin-8 secretion	3	0.114025	0.089999	ANXA1, PTPN22, SSC5D	2259	4	16792	5.57503	1	0.87139	83.9139
GOTERM_BP_DIRECT	GO:0061304~retinal blood vessel morphogenesis	3	0.114025	0.089999	COL4A1, CYP1B1, FZD4	2259	4	16792	5.57503	1	0.87139	83.9139
GOTERM_BP_DIRECT	GO:0060244~negative regulation of cell proliferation involved in contact inhibition	3	0.114025	0.089999	SRPX, FAP, PAK1	2259	4	16792	5.57503	1	0.87139	83.9139
GOTERM_BP_DIRECT	GO:0042723~thiamine-containing compound metabolic process	3	0.114025	0.089999	TPK1, SLC19A3, SLC19A2	2259	4	16792	5.57503	1	0.87139	83.9139
GOTERM_BP_DIRECT	GO:0060513~prostatic bud formation	3	0.114025	0.089999	NOG, FGF10, GLI2	2259	4	16792	5.57503	1	0.87139	83.9139
GOTERM_BP_DIRECT	GO:0071395~cellular response to jasmonic acid stimulus	3	0.114025	0.089999	AKR1C3, AKR1C4, AKR1C1	2259	4	16792	5.57503	1	0.87139	83.9139
GOTERM_BP_DIRECT	GO:0071459~protein localization to chromosome, centromeric region	3	0.114025	0.089999	CENPA, CTCF, GSG2	2259	4	16792	5.57503	1	0.87139	83.9139
GOTERM_BP_DIRECT	GO:0051048~negative regulation of secretion	3	0.114025	0.089999	ERBB3, NPY2R, NRG1	2259	4	16792	5.57503	1	0.87139	83.9139
GOTERM_BP_DIRECT	GO:0097167~circadian regulation of translation	3	0.114025	0.089999	HNRNPD, PER2, PER1	2259	4	16792	5.57503	1	0.87139	83.9139
GOTERM_BP_DIRECT	GO:0072006~nephron development	3	0.114025	0.089999	SIX2, ITGA3, JAG1	2259	4	16792	5.57503	1	0.87139	83.9139
GOTERM_BP_DIRECT	GO:0050689~negative regulation of defense response to virus by host	3	0.114025	0.089999	TARBP2, MICB, IFIT1	2259	4	16792	5.57503	1	0.87139	83.9139
GOTERM_BP_DIRECT	GO:1903753~negative regulation of p38MAPK cascade	3	0.114025	0.089999	EZR, PTPN22, DLG1	2259	4	16792	5.57503	1	0.87139	83.9139
GOTERM_BP_DIRECT	GO:0006235~dTTP biosynthetic process	3	0.114025	0.089999	TYMS, DTYMK, TBPL1	2259	4	16792	5.57503	1	0.87139	83.9139
GOTERM_BP_DIRECT	GO:0072144~glomerular mesangial cell development	3	0.114025	0.089999	NOTCH1, ACTA2, FOXC2	2259	4	16792	5.57503	1	0.87139	83.9139
GOTERM_BP_DIRECT	GO:0042662~negative regulation of mesodermal cell fate specification	3	0.114025	0.089999	DKK1, SFRP2, MESP1	2259	4	16792	5.57503	1	0.87139	83.9139
GOTERM_BP_DIRECT	GO:0046683~response to organophosphorus	3	0.114025	0.089999	TYMS, RFC3, AKR1C1	2259	4	16792	5.57503	1	0.87139	83.9139
GOTERM_BP_DIRECT	GO:0090184~positive regulation of kidney development	3	0.114025	0.089999	BMP4, SOX9, FOXD1	2259	4	16792	5.57503	1	0.87139	83.9139
GOTERM_BP_DIRECT	GO:0045629~negative regulation of T-helper 2 cell differentiation	3	0.114025	0.089999	HLX, ANXA1, BCL6	2259	4	16792	5.57503	1	0.87139	83.9139
GOTERM_BP_DIRECT	GO:0040001~establishment of mitotic spindle localization	3	0.114025	0.089999	NUSAP1, CLASP1, ESPL1	2259	4	16792	5.57503	1	0.87139	83.9139
GOTERM_BP_DIRECT	GO:0006534~cysteine metabolic process	3	0.114025	0.089999	CTH, GCLC, CDO1	2259	4	16792	5.57503	1	0.87139	83.9139
GOTERM_BP_DIRECT	GO:0046330~positive regulation of JNK cascade	14	0.532117	0.0900624	DAB2IP, HRAS, F2RL1, DUSP22, TLR4, TPD52L1, FZD7, CCR7, CTGF, RASSF2, HIPK2, PYCARD, TNFRSF19, GADD45B	2259	65	16792	1.60104	1	0.87062	83.9356
GOTERM_BP_DIRECT	GO:0006935~chemotaxis	23	0.874192	0.0909147	CXCL1, PLP2, CCL3, HRAS, CCL2, C5AR1, CMKLR1, ENPP2, CXCL2, FPR1, CXCL6, FPR2, CXCL12, LSP1, DOCK2, CCL13, CCR7, RAC2, CXCL16, CMTM8, AMOT, FGF2, FOSL1	2259	122	16792	1.40137	1	0.872264	84.2246
GOTERM_BP_DIRECT	GO:0000278~mitotic cell cycle	10	0.380084	0.0909885	RRM1, CENPF, CENPW, CENPE, PAK1, MYB, PPP2R2B, AZI2, CDC25B, TFDP1	2259	41	16792	1.81302	1	0.871533	84.2494
GOTERM_BP_DIRECT	GO:0045600~positive regulation of fat cell differentiation	11	0.418092	0.0918149	SH3PXD2B, CEBPA, CMKLR1, SFRP2, LMO3, PPARG, ZBTB16, FRZB, SNAI2, HTR2C, HTR2A	2259	47	16792	1.73973	1	0.873076	84.5246
GOTERM_BP_DIRECT	GO:0043647~inositol phosphate metabolic process	11	0.418092	0.0918149	INPP1, MINPP1, PLCE1, IMPA2, NUDT4, SYNJ1, PPIP5K1, PLCB2, ITPKA, IP6K3, CALM2	2259	47	16792	1.73973	1	0.873076	84.5246
GOTERM_BP_DIRECT	GO:0008630~intrinsic apoptotic signaling pathway in response to DNA damage	11	0.418092	0.0918149	E2F1, MSH6, CRIP1, PCBP4, BOK, BCL2, CHEK2, BRCA1, PIK3R1, BCL2L11, EPHA2	2259	47	16792	1.73973	1	0.873076	84.5246
GOTERM_BP_DIRECT	GO:0007126~meiotic nuclear division	7	0.266059	0.0931846	TUBGCP3, MKI67, PLD6, SMC1A, RAD54L, RAD51, ZW10	2259	24	16792	2.16807	1	0.876186	84.9706
GOTERM_BP_DIRECT	GO:0070374~positive regulation of ERK1 and ERK2 cascade	31	1.17826	0.0947169	CCL3, HRAS, CCL2, PDGFA, F2RL1, FGF10, PTPN22, TLR4, CD44, CTGF, SEMA7A, TEK, PYCARD, PDGFC, ANGPT1, FGF1, FGF2, NOX4, BMP4, IL6, C5AR1, PRKCDBP, PTPN11, CCR7, CCL13, CD36, PDGFRA, PDGFRB, ST5, HTR2C, HTR2A	2259	175	16792	1.31677	1	0.879665	85.455
GOTERM_BP_DIRECT	GO:0045776~negative regulation of blood pressure	8	0.304067	0.0986694	SCPEP1, VEGFC, UCN, CNR1, ABAT, BDKRB1, GUCA2B, ADIPOQ	2259	30	16792	1.98223	1	0.889495	86.6373
GOTERM_BP_DIRECT	GO:0060325~face morphogenesis	8	0.304067	0.0986694	NOG, DKK1, CRISPLD2, ANKRD11, TGFB3, STRA6, TGFB2, PTPN11	2259	30	16792	1.98223	1	0.889495	86.6373
GOTERM_BP_DIRECT	GO:1900740~positive regulation of protein insertion into mitochondrial membrane involved in apoptotic signaling pathway	8	0.304067	0.0986694	E2F1, YWHAH, BCL2, YWHAQ, PMAIP1, YWHAE, BCL2L11, TFDP1	2259	30	16792	1.98223	1	0.889495	86.6373
GOTERM_CC_DIRECT	GO:0000786~nucleosome	43	1.63436	6.38947e-14	HIST1H2AB, HIST1H2AC, HIST1H4L, HIST1H4K, HIST1H2AE, HIST2H4B, HIST2H2AB, HIST1H2BK, HIST1H4A, CENPA, HIST1H4B, HIST2H2AC, H2AFZ, HIST1H4E, HIST1H4F, H2AFX, HIST1H4C, HIST1H4D, HIST1H4I, HIST1H4J, HIST1H4H, HIST2H3A, HIST1H3J, HIST1H1E, HIST1H1D, HIST1H2BE, HIST1H1C, HIST1H1B, HIST1H2BF, HIST2H3D, HIST1H3B, HIST1H2AI, HIST1H2AH, HIST1H3D, HIST1H2AK, HIST1H3E, HIST1H2AJ, HIST1H3F, HIST1H2AM, HIST1…	2400	94	18224	3.47355	5.22462e-11	5.22462e-11	9.84324e-11
GOTERM_CC_DIRECT	GO:0000228~nuclear chromosome	29	1.10224	6.05189e-12	HIST1H4L, HIST1H4K, BLM, HIST2H4B, HIST1H4A, HIST1H4B, HIST1H4E, HIST1H4F, HIST1H4C, HIST1H4D, HIST1H4I, TOP2A, HIST1H4J, HIST1H4H, MSH6, HIST1H3J, EXOSC9, BIRC5, HMGA2, SMC2, RAD51, NCAPD2, HIST1H3B, HIST1H3D, HIST1H3E, HIST1H3F, HIST1H3G, HIST1H3H, HIST1H3I	2400	53	18224	4.15484	4.94443e-09	2.47222e-09	9.3154e-09
GOTERM_CC_DIRECT	GO:0005615~extracellular space	259	9.84417	8.10316e-11	NOG, LTBP2, MASP1, PGF, GDF6, FAM20C, SELENBP1, POSTN, ACTG2, APOB, HIST1H2BK, APOD, CTGF, APOE, HTRA1, SEMA7A, FAP, PPP1R1A, CCBE1, CFH, CFI, CFD, F12, STC2, PTPRG, C4B, MDGA1, PTPRR, SIPA1L3, SERPING1, VEGFC, ADAMTS9, CD36, COLQ, TFPI, WFDC1, STC1, LAMC1, RBP4, ERBB3, ENPP2, MST1, OAS3, CHEK1, PF4V1, ADA, LIF, SIAE, IL17D, CKLF, PIP, TCTN1, LAMB1, PLTP, SPP1, PLAT, BMP4, COL18A1, CHI3L2, KRT34,…	2400	1347	18224	1.46004	6.62028e-08	2.20676e-08	1.24727e-07
GOTERM_CC_DIRECT	GO:0000784~nuclear chromosome, telomeric region	46	1.74838	3.20067e-10	RAD51D, HIST1H4L, XRCC3, HIST1H4K, GAR1, CBX1, HIST2H4B, CBX5, RPA2, MCM7, ACD, HIST1H4A, HIST1H4B, HIST1H4E, HIST1H4F, HIST1H4C, HIST1H4D, HIST1H4I, ORC1, HIST1H4J, FEN1, HIST1H4H, HIST1H3J, CDK1, MSH2, PIF1, HMBOX1, BRCA2, MCM2, MCM3, MCM4, MCM5, MCM6, RAD51, DCLRE1A, DCLRE1B, POLD1, HIST1H3B, PCNA, HIST1H3D, HIST1H3E, HIST1H3F, PARP1, HIST1H3G, HIST1H3H, HIST1H3I	2400	130	18224	2.68687	2.61495e-07	6.53737e-08	4.92661e-07
GOTERM_CC_DIRECT	GO:0070062~extracellular exosome	472	17.9399	1.53198e-09	A2M, LTBP2, TUBB2A, PGD, PTGS1, SELENBP1, KIAA0319L, ACTG2, PLS1, DDAH2, GNG4, GUCA2B, ITFG1, PTPRJ, PTPRF, PTPRG, C4B, PCBD1, LIFR, COLEC12, SERPING1, PIK3IP1, PDCD1LG2, THY1, NPC1, GLUL, ABAT, MST1, ACP5, DAAM2, RPS26, RAC2, RPS29, CACYBP, PIP, FAM162A, SPP1, TUBB4B, PTGR1, PTGR2, SYNE2, COL14A1, SRSF7, PCNA, MARCKS, PARP4, MUC5AC, GK, NAAA, PMVK, LRRC15, MMP24, MTHFD1, HIST2H2AB, CFHR3, MSRA, …	2400	2811	18224	1.27501	1.25163e-06	2.50326e-07	2.35809e-06
GOTERM_CC_DIRECT	GO:0005576~extracellular region	291	11.0604	4.49114e-09	LYPD1, A2M, NOG, MASP1, LYPD6, PGF, C9ORF47, GDF6, FST, LUZP2, DNASE1L2, NOV, BDNF, APOB, APOD, CTGF, HTRA1, APOE, CFH, CFI, CFD, F12, MATN3, STC2, C4B, COLEC10, SERPING1, TMEM25, VASH2, VEGFC, NPC1, TFPI, LAMC1, IL1R2, RBP4, EMCN, IL1R1, MST1, IFI30, OAS1, EPHB1, EPHB2, FAM19A5, LIF, IL17D, EPHB6, CKLF, PIP, LAMB1, LFNG, PLTP, SPP1, PLAT, BMP4, COL18A1, LY6G5C, NTF3, EMILIN2, IGIP, OTOGL, C18ORF…	2400	1610	18224	1.37246	3.66925e-06	6.11543e-07	6.91296e-06
GOTERM_CC_DIRECT	GO:0031012~extracellular matrix	76	2.88864	1.0127e-08	LTBP2, MMP7, TGFB3, FGF10, POSTN, MMP1, HIST2H4B, MMP24, TGFB2, NOV, HTRA1, APOE, TFPI2, SPON1, MATN2, MMP19, CILP, CPXM2, MFGE8, MMP16, MMP14, ADAMTS9, ADAMTS8, DSP, VCAN, LAMC1, CSTA, SSC5D, FMOD, HIST1H4L, HIST1H4K, SPOCK3, COL3A1, FKBP1A, DCN, ABI3BP, TUBB, HIST1H4A, COL7A1, HIST1H4B, COL6A3, HIST1H4E, COL6A2, TGM2, HIST1H4F, COL6A1, HIST1H4C, HIST1H4D, FBN2, HSPA5, COL8A1, HIST1H4I, LAMB1, H…	2400	296	18224	1.94964	8.27371e-06	1.18196e-06	1.55879e-05
GOTERM_CC_DIRECT	GO:0000776~kinetochore	32	1.21627	1.18679e-08	ANAPC16, MAD1L1, KIF22, NEK2, TTK, RANGAP1, AURKB, CBX5, KIF2C, INCENP, BUB1, SKA3, CLASP1, ZWILCH, BUB3, ZW10, KAT2B, KIF18A, CENPF, NDC80, CENPE, CENPH, MAD2L1, SPAG5, PLK1, ZWINT, PSEN2, RASSF2, CENPW, BUB1B, NUP107, SMC1A	2400	81	18224	2.99984	9.69601e-06	1.21201e-06	1.82675e-05
GOTERM_CC_DIRECT	GO:0000775~chromosome, centromeric region	26	0.988217	1.19495e-08	CTCF, CBX1, KIF2C, CDCA8, OIP5, HJURP, CENPA, INCENP, MIS18A, CDCA5, HELLS, ZW10, CENPN, CENPL, MKI67, CENPQ, NUF2, SUV39H1, CENPF, NDC80, BIRC5, CENPE, SUV39H2, CENPW, SMC1A, DSCC1	2400	57	18224	3.46363	9.76273e-06	1.08475e-06	1.83933e-05
GOTERM_CC_DIRECT	GO:0000777~condensed chromosome kinetochore	33	1.25428	2.13796e-08	ANAPC16, MAD1L1, NEK2, KNTC1, RANGAP1, SPC24, SPC25, KIF2C, HJURP, INCENP, BUB1, CLASP1, ZWILCH, BUB3, ERCC6L, ZW10, CENPO, CENPN, CENPM, NUF2, NDC80, CENPE, BIRC5, CENPK, CENPH, MAD2L1, SPAG5, ZWINT, RASSF2, CENPW, BUB1B, NUP107, SMC1A	2400	87	18224	2.88023	1.74669e-05	1.74671e-06	3.29083e-05
GOTERM_CC_DIRECT	GO:0005578~proteinaceous extracellular matrix	68	2.58457	1.05839e-07	PODNL1, LTBP2, MMP7, POSTN, MMP1, MMP24, NOV, GPC4, WISP2, TNFRSF11B, WNT4, WISP1, GPC3, WNT3, CTGF, HPSE, GPC6, CCBE1, FGF1, TFPI2, SPON1, MATN2, MATN3, SPARCL1, MMP19, CILP, OLFML2A, MMP16, SLIT2, ADAMTS6, ADAMTS9, ADAMTS8, VCAN, RELN, WNT5A, FMOD, ADAMTSL1, ADAMTS14, SPOCK3, CD248, HSD17B12, SPOCK1, TIMP4, TIMP1, CPZ, COL17A1, CRISPLD2, SMOC1, COL6A3, COL6A2, FBN2, COL8A2, ANGPTL4, BMP4, COL18…	2400	268	18224	1.92667	8.64667e-05	7.86092e-06	0.000162912
GOTERM_CC_DIRECT	GO:0005829~cytosol	530	20.1444	1.53982e-07	DLC1, HRAS, A2M, PGD, SELENBP1, RANGAP1, ACTG2, CDCA8, CTGF, AQP11, PPP1R1B, INCENP, MAP3K8, SH3BGR, LSM4, DDAH2, CDCA5, MAP2K6, CDCA3, PCBD1, BTBD6, ESPL1, BCL2L11, NCAPD2, THY1, GLUL, ZWINT, GRB14, KIF4A, ACP5, RPS26, PPP1R3C, RPS27, RAC2, RPS29, SERF2, PPP2R2B, CDC42EP3, TUBB4B, ODC1, PCNT, NUF2, NDC80, ACACB, ENGASE, KIF3C, DVL1, RGS2, RGS4, SMURF2, GK, SH3RF1, KCNAB2, SYNJ1, PMVK, GTSE1, AP1…	2400	3315	18224	1.21402	0.000125796	1.04836e-05	0.000237016
GOTERM_CC_DIRECT	GO:0005737~cytoplasm	795	30.2166	1.87652e-07	HRAS, MAP3K8, ZNF397, ZNF396, TBPL1, PCBD1, ESPL1, NCAPD2, BTBD8, ERMAP, GLUL, SSTR2, TAGLN, ZWINT, KIF4A, KBTBD4, RAC2, UBASH3B, RCCD1, AHNAK2, OBSL1, ARNTL2, SGIP1, RECQL4, ARHGEF37, DUSP22, SULT6B1, ENGASE, SRSF7, RGS2, RGS4, SMURF2, PARP4, PARP2, PLCXD1, BTBD11, CMAHP, LZTS1, KCNAB2, TCOF1, EZH2, BNIP3, PMVK, LRRC15, SPAG16, EEF2K, EPG5, FGF2, ERRFI1, SH3PXD2B, ELANE, RFTN2, CLIC1, MMP14, CAR…	2400	5222	18224	1.15601	0.0001533	1.17932e-05	0.000288842
GOTERM_CC_DIRECT	GO:0000922~spindle pole	35	1.33029	7.64744e-07	FAM110A, MAD1L1, PRC1, NEK2, HAUS1, KNTC1, NEDD9, RANGAP1, CEP128, TUBGCP3, GPSM2, CDK5RAP2, ZW10, CKAP2, KIF11, DSN1, PSRC1, TPX2, CENPF, TOPBP1, CDC20, TACC3, CDC25B, FRY, CCNB1, POC1A, MAD2L1, NUP62, WDR62, SPAG5, PLK1, CKAP2L, RASSF1, HAUS8, CALM2	2400	109	18224	2.43823	0.000624601	4.46273e-05	0.00117712
GOTERM_CC_DIRECT	GO:0016020~membrane	364	13.835	8.88378e-07	KIFC1, ATP1B1, HRAS, PGF, SYT2, CHMP6, PRR11, SELENBP1, ZNRF1, PRIM1, PRRT2, AGPS, APOE, SEMA7A, CFI, ROS1, RECK, OSBP2, CDHR1, MDGA1, WNK1, NCAPD3, NCAPD2, PARP16, TTPAL, VEGFC, NPC1, SPAG8, CD36, ALOX15B, ASPHD2, RHCE, PDGFRA, HSD11B1, PDGFRB, IL1R1, KIF4A, CDK5R1, LMNB1, ITGA11, MMD, ADA, ORAI3, SLC29A1, SEMA5A, STON1-GTF2A1L, RPS26, RAC2, NCAPG2, CKLF, GYS1, TCTN1, LFNG, RECQL4, OSBPL3, HPCAL…	2400	2200	18224	1.25635	0.000725542	4.83858e-05	0.00136742
GOTERM_CC_DIRECT	GO:0005876~spindle microtubule	20	0.760167	9.05106e-07	CDK1, KIF4A, KIF11, PRC1, HAUS2, PSRC1, NUSAP1, AURKA, BIRC5, AURKB, BIRC3, PLK1, SPAG5, SKA3, SKA2, CLASP1, SKA1, PARP4, TBL1X, CALM2	2400	44	18224	3.45152	0.000739199	4.62159e-05	0.00139317
GOTERM_CC_DIRECT	GO:0005819~spindle	37	1.40631	1.30414e-06	KIF23, MAD1L1, KIFC1, SPIN1, HAUS6, PRC1, TTK, NEDD9, AURKA, CBX1, AURKB, CYLD, TUBGCP3, VRK1, SAC3D1, INCENP, CEP170, MZT1, FBXO5, SPECC1L, KIF11, KIF15, PSRC1, TPX2, CENPF, NUSAP1, BIRC5, CDC20, GSG2, FMN2, SPAG8, RPS6KA2, PLK1, CLTCL1, MAP7D3, SHCBP1, KIF20A	2400	121	18224	2.32193	0.00106491	6.26734e-05	0.00200737
GOTERM_CC_DIRECT	GO:0005654~nucleoplasm	442	16.7997	5.27443e-06	XRCC3, SLC2A4RG, RORA, CDCA8, CDCA7, HIST1H2BK, INCENP, CDCA2, LSM4, CDCA5, CCNA2, MAP2K6, PCBD1, RXRA, LIG1, TOX2, NCAPD3, BTBD8, NCAPD2, SPAG5, PPP2R3B, KIF4A, MYEF2, MYBL2, RPS26, RPS27, RPS29, NCAPG2, CACYBP, TCF3, DNMT3B, YEATS4, TCF7, SYNE2, SRSF7, SRSF6, PCNA, SMURF2, PARP1, PARP2, STOX1, HNF1B, ELF4, GAR1, EZH2, BNIP3, GTSE1, CCNE2, MSRA, FBXL14, FGF1, CDC7, EXOSC8, EXOSC9, ARHGEF5, TPX2,…	2400	2784	18224	1.20555	0.00429995	0.000239372	0.00811832
GOTERM_CC_DIRECT	GO:0005788~endoplasmic reticulum lumen	49	1.86241	6.46387e-06	WNT5A, ADAMTSL1, FKBP7, PTGS2, PDGFA, ARSG, COL3A1, ARSK, EDEM3, WNT4, COL17A1, APOB, WNT3, COL7A1, P4HA1, BCHE, FMO1, COL27A1, COL6A3, COL6A2, COL6A1, ERAP2, PDGFC, HSPA5, DNAJC3, COL8A1, COL8A2, SPON1, COL4A4, COL18A1, MINPP1, CTSZ, CES1, COL4A1, COL13A1, COL15A1, COL5A3, COL5A2, COL5A1, COL4A5, RDH5, DNAJB9, COL14A1, H6PD, FKBP14, ARSA, UGGT2, RCN1, CLN6	2400	192	18224	1.93788	0.00526708	0.000277909	0.00994901
GOTERM_CC_DIRECT	GO:0005581~collagen trimer	29	1.10224	1.18333e-05	COL3A1, FAM122B, MMP1, TIMP1, COL17A1, COL7A1, P4HA1, COL27A1, C1QTNF1, CCBE1, COL6A3, COL6A2, COL6A1, COL8A2, COL18A1, COL4A4, COL13A1, COL15A1, COLEC10, COLEC12, EMILIN2, COL5A2, ADIPOQ, COL5A1, COL4A5, COL14A1, CD36, COLQ, SCARA3	2400	92	18224	2.39355	0.0096213	0.000483277	0.0182128
GOTERM_CC_DIRECT	GO:0042555~MCM complex	8	0.304067	1.91783e-05	MCM7, MMS22L, TONSL, MCM2, MCM3, MCM4, MCM5, MCM6	2400	9	18224	6.74963	0.0155467	0.000745854	0.0295159
GOTERM_CC_DIRECT	GO:0009986~cell surface	105	3.99088	3.96128e-05	MPZL1, MICB, PDGFA, TGFB3, CSPG4, MMP7, FGF10, TLR4, GOT2, WNT4, CD44, ANK3, ROBO1, AQP11, FAP, PDGFC, ROS1, CIITA, PTPRJ, GJD3, C5AR1, BST2, GRIN2A, PKD2L1, ADAMTS9, CCR7, CD36, TNS1, TFPI, PDGFRB, SLITRK6, INTU, CAV3, DCBLD2, WNT5A, PAM, IL1R1, TNFRSF12A, ITGB4, ITGB2, GREM1, ADA, EPHB6, TEK, LRFN4, PLAT, LPL, MET, ITGA3, KCNK2, EPHA2, EPHA4, NOTCH1, ITGA6, SRPX2, ITGA5, NOTCH4, ANTXR1, SCARA5,…	2400	542	18224	1.47103	0.0318462	0.00147002	0.0609564
GOTERM_CC_DIRECT	GO:0005813~centrosome	85	3.23071	8.05098e-05	KIF23, RAD51D, STIL, MAD1L1, CEP72, STOX1, AURKA, RAB3IP, PCGF5, CDC45, ACTR1B, RANBP1, CDK5RAP2, DDAH2, CDK1, GEN1, DTL, KIF15, CEP41, NEK10, ESPL1, PDE4D, TOPBP1, CDK6, MCM3, CEP152, BBS1, TMEM67, ANKRD26, UXT, SASS6, DCLRE1B, G6PD, CKAP2L, PSEN2, RAD18, NUP107, HAUS8, MAP7D3, HAUS6, HYLS1, NEK2, HAUS2, HAUS1, CCDC15, BRSK2, CHEK1, CEP55, ZNF365, CYLD, TUBGCP3, TSPYL2, CEP57, SORBS1, NCAPG, CEP…	2400	426	18224	1.5151	0.0636623	0.00285588	0.123852
GOTERM_CC_DIRECT	GO:0019898~extrinsic component of membrane	25	0.950209	9.71127e-05	NF2, BST1, SNX7, ANXA1, CNTFR, EPB41L4B, WIPI1, FARP1, BCL2L11, NMT2, FRMD3, AZU1, FRMD5, FOLR3, EZR, VPS13C, ALOX15B, EPB41L5, MGLL, SNX32, NSMAF, SNX30, NBEAL1, WDR45, DMBT1	2400	82	18224	2.31504	0.0762788	0.00330058	0.149376
GOTERM_CC_DIRECT	GO:0005657~replication fork	10	0.380084	0.000104762	RAD51D, XRCC3, UHRF1, PIF1, PCNA, DNMT1, RAD18, BCL6, H2AFX, CHEK1	2400	17	18224	4.46667	0.0820341	0.00341795	0.161133
GOTERM_CC_DIRECT	GO:0043202~lysosomal lumen	25	0.950209	0.000179599	FMOD, CUBN, NAAA, LGMN, CSPG4, IFI30, GYG1, DCN, SDC4, FUCA1, MANBA, GPC4, SDC1, GPC3, GLA, TPP1, HPSE, GPC6, GAA, ARSA, PDGFRB, VCAN, MAN2B1, CTSF, IDUA	2400	85	18224	2.23333	0.136487	0.00562818	0.27609
GOTERM_CC_DIRECT	GO:0005663~DNA replication factor C complex	6	0.22805	0.000210448	RFC5, RFC3, RFC4, RFC1, RFC2, PCNA	2400	6	18224	7.59333	0.157982	0.00634843	0.32344
GOTERM_CC_DIRECT	GO:0071944~cell periphery	15	0.570125	0.000270286	NKD2, MYO1B, ARHGEF5, ITGA3, NID1, C2ORF82, INHBB, ACTG2, KRT19, EZR, KRT18, KRT17, KRT14, SCARA3, TUBB3	2400	39	18224	2.92051	0.198166	0.00785659	0.415227
GOTERM_CC_DIRECT	GO:0000785~chromatin	25	0.950209	0.000382976	KIF22, HMGN2, POLA1, HR, CHEK1, CBX1, RPA2, MCM7, OIP5, MIS18A, ASF1B, FAM111A, CENPF, MCM2, CAPN2, HMGA2, HMGA1, ESCO2, RAD51, SUV39H2, PLK2, CCND2, PLK1, TMPO, DSCC1	2400	89	18224	2.13296	0.268714	0.0107334	0.587871
GOTERM_CC_DIRECT	GO:0005635~nuclear envelope	37	1.40631	0.000691821	SLC22A18, LMNB1, POLA1, BNIP3, NUP93, RANGAP1, CBX5, AGPAT5, RAC2, CSE1L, MNS1, RANBP1, NUP35, LBR, AGPAT3, TYRO3, EBP, PTGER3, TNMD, LMNA, CENPF, TREX1, SUN1, CLIC1, PARP16, NPC1, SYNE2, NUP62, NRM, SPAG4, NUP205, BNIP3L, RRM1, GHDC, TMPO, NUP107, PARP1	2400	159	18224	1.767	0.431875	0.0186706	1.0596
GOTERM_CC_DIRECT	GO:0005604~basement membrane	22	0.836184	0.00105733	MATN2, COL18A1, COL4A1, CCDC80, NTN4, CST3, NID1, NID2, COL5A1, TIMP1, LAMA2, COL17A1, LAMA4, LAMA3, ITGA6, COL7A1, SMOC1, PTN, LAMC1, LAMB1, THBS2, COL8A2	2400	79	18224	2.1146	0.57865	0.0274953	1.61516
GOTERM_CC_DIRECT	GO:0005925~focal adhesion	74	2.81262	0.00114731	KIF23, DLC1, KIF22, LIMA1, MPZL1, CSPG4, FERMT1, LMO7, SDC4, SPRY4, ARHGAP22, CD44, FAP, STARD8, RHOB, PAK1, AHNAK, LIMK1, TLE2, ARHGAP24, MMP14, FLNC, HMGA1, ARHGAP26, THY1, ARPC1B, TNS3, SDC1, TNS1, IGF2R, EPB41L5, PDGFRB, TRIOBP, CAV1, LIMS2, ITGA11, MME, NEDD9, CDH1, TADA1, CDH2, CD9, LPXN, EZR, CDC42EP1, RPS29, SORBS1, RAC2, SORBS2, TEK, TGM2, LIMD1, CLASP1, HSPA5, LMLN, NOX4, ANXA1, FZD1, I…	2400	391	18224	1.4371	0.608548	0.0288838	1.75149
GOTERM_CC_DIRECT	GO:0030496~midbody	31	1.17826	0.00118198	KIF23, TRIOBP, KIF4A, PRC1, NEK2, AURKA, AURKB, CEP55, CYLD, CDCA8, INCENP, SLC2A1, HSPA5, ASPM, KIF14, RAP2A, CDK1, AGBL5, PSRC1, PKN1, CENPF, BIRC5, CENPE, RACGAP1, ECT2, SPAG5, PLK1, SVIL, KIF20B, SHCBP1, KIF20A	2400	129	18224	1.82475	0.619494	0.0288559	1.80397
GOTERM_CC_DIRECT	GO:0000940~condensed chromosome outer kinetochore	6	0.22805	0.00155958	CENPF, SKA3, BUB1B, SKA2, CENPE, SKA1	2400	8	18224	5.695	0.720617	0.0368104	2.37382
GOTERM_CC_DIRECT	GO:0031390~Ctf18 RFC-like complex	6	0.22805	0.00155958	RFC5, RFC3, RFC4, RFC2, CHTF18, DSCC1	2400	8	18224	5.695	0.720617	0.0368104	2.37382
GOTERM_CC_DIRECT	GO:0072686~mitotic spindle	14	0.532117	0.00168201	KIF23, MAD1L1, KIF22, CDK1, DIAPH1, AGBL5, RANGAP1, ESPL1, AURKA, RACGAP1, ECT2, MAD2L1, SPAG5, CAPG	2400	41	18224	2.59285	0.747251	0.0385339	2.55792
GOTERM_CC_DIRECT	GO:0043034~costamere	9	0.342075	0.00174513	KRT19, ANK2, ANK3, SVIL, AHNAK2, SYNM, SDC4, FLNC, AHNAK	2400	19	18224	3.59684	0.759976	0.038864	2.65271
GOTERM_CC_DIRECT	GO:0005874~microtubule	60	2.2805	0.00226038	GAS2L3, KIF23, KIF22, KIFC1, KIF24, KCNAB2, TUBB2A, SYNJ1, AURKA, KIF2C, MAP1LC3A, TIAM1, INCENP, CDK5RAP2, TUBA1A, TUBA1B, TUBA1C, TUBB3, DLG1, KIF14, KIF11, KIF15, TPX2, NUSAP1, KIF16B, HAUS8, STMN1, DYNLRB2, MAP6D1, SHROOM2, KIF4A, HAUS6, NEK2, HAUS1, TUBGCP3, CYLD, TUBB, CEP57, FIGN, CEP170, TUBE1, NDRG1, TEKT4, TUBB4B, DNM3, GABARAPL1, SLC8A1, PCNT, KIF18A, CENPE, BIRC5, TRIM63, RACGAP1, LRR…	2400	311	18224	1.46495	0.842578	0.0487404	3.42326
GOTERM_CC_DIRECT	GO:0010369~chromocenter	7	0.266059	0.00234743	CDCA8, OIP5, INCENP, CBX1, AURKB, ESCO2, CBX5	2400	12	18224	4.42944	0.853409	0.0492738	3.55287
GOTERM_CC_DIRECT	GO:0030315~T-tubule	13	0.494109	0.00260649	CAV3, SLC8A1, TGFB3, ATP1A2, KCNJ2, RTN2, KCNJ5, EZR, STAC, ANK2, ANK3, AHNAK2, AHNAK	2400	38	18224	2.59772	0.881434	0.0532062	3.93764
GOTERM_CC_DIRECT	GO:0042383~sarcolemma	22	0.836184	0.00282935	CAV3, ATP1B1, SLC8A1, SLC38A2, ANXA1, SSPN, FLNC, DTNBP1, VCAM1, LAMA2, KRT19, ANK1, ANK2, ANK3, COL6A3, COL6A2, COL6A1, AHNAK2, SYNM, CIB2, AHNAK, DLG1	2400	85	18224	1.96533	0.90122	0.0562287	4.2675
GOTERM_CC_DIRECT	GO:0005658~alpha DNA polymerase:primase complex	5	0.190042	0.00360108	PRIM1, PRIM2, POLA1, POLA2, MCM3	2400	6	18224	6.32778	0.947524	0.0693645	5.40158
GOTERM_CC_DIRECT	GO:0031594~neuromuscular junction	16	0.608134	0.00402009	CAV3, CDK5R1, POSTN, SPOCK1, SYNGR2, COL4A5, EPHA4, HDAC4, COLQ, ANK3, PRKAR1A, PTN, CIB2, NRG1, LRP4, DLG1	2400	55	18224	2.20897	0.962785	0.0753665	6.01205
GOTERM_CC_DIRECT	GO:0014704~intercalated disc	14	0.532117	0.00420632	CAV3, ATP1B1, SLC8A1, ATP1A2, CDH2, KCNJ2, GJC1, YWHAH, ANK2, ANK3, OBSL1, DSP, PAK1, DLG1	2400	45	18224	2.36237	0.968057	0.0769654	6.2822
GOTERM_CC_DIRECT	GO:0005887~integral component of plasma membrane	220	8.36184	0.00469845	CALHM2, CADM3, C12ORF76, CADM1, AGTR1, S1PR3, CD44, HTR1F, PTPRJ, TYRO3, GJD3, PTPRM, C5AR1, PTPRF, PTPRG, CDHR1, GRIN2A, LIFR, PTPRU, TMEM130, SSPN, THY1, SSTR2, NPC1, CD36, HAS1, LPAR6, RHCE, CD33, PDGFRA, ROR2, HAS2, HAS3, HS3ST3B1, DCBLD2, SLC2A12, SLC2A10, IL1R1, SYNDIG1, ERBB3, ENPP2, MMD, MME, BDKRB1, BDKRB2, KCNJ2, EPHB1, EPHB2, SLC29A1, EPHB6, EMB, TM2D1, ATP13A3, KCNK2, EPHA2, KCNK3, NT…	2400	1415	18224	1.18059	0.978671	0.0837329	6.9926
GOTERM_CC_DIRECT	GO:0016324~apical plasma membrane	55	2.09046	0.00539528	F2RL2, ATP1B1, SLC22A18, LZTS1, CLDN4, OSMR, CSPG4, LMO7, JAG1, SLC7A5, ANK2, SLC2A1, ATP8B1, CLDND1, NRG1, KCNMA1, BST2, SIPA1L3, PDE4D, IL6R, THY1, SLC26A4, ADRB2, SLC26A6, CD36, PSEN2, PDGFRB, STC1, TF, SHROOM2, CAV1, ERBB3, OXTR, CNTFR, CDH2, SLC29A1, CD9, P2RY6, EZR, SORBS2, TEK, PIP, SLC4A7, PRKAA1, KCNE4, NOX4, CUBN, PODXL, ANXA1, SHANK2, KCNK2, NOTCH1, PROM2, ABCC2, IGFBP2	2400	291	18224	1.43517	0.987964	0.0935501	7.98986
GOTERM_CC_DIRECT	GO:0000790~nuclear chromatin	39	1.48233	0.00678359	E2F1, HIST1H2AB, HIST1H2AC, PAM, HMGB2, EZH2, HIST1H2AE, TIPIN, PAX6, CALCOCO1, CITED2, HIST2H2AB, HIST2H2AC, H2AFX, ASF1B, TCF3, CDCA5, RUNX3, POLR3G, MSH6, RAD51AP1, HIST1H1D, HIST1H1B, RXRA, ENC1, SNAI2, RAD51, UHRF1, TIMELESS, IRF1, HIST1H2AI, HIST1H2AH, HIST1H2AK, HIST1H2AJ, CHAF1A, HIST1H2AM, HIST1H2AL, CHAF1B, KLF4	2400	193	18224	1.5344	0.996155	0.113871	9.94699
GOTERM_CC_DIRECT	GO:0048471~perinuclear region of cytoplasm	104	3.95287	0.00719383	HRAS, XRCC3, PTPN22, AURKA, TLR4, TNFSF12, BDNF, APOD, CTGF, MX1, ROS1, PTPRM, STC2, STMN2, PICK1, PTPRR, CST3, NPC1, MAD2L1, KRT18, VAMP8, ATP9A, RAB15, VAMP2, GBP3, FUS, SLC2A12, PAM, CDK5R1, CAV1, SLC2A10, HMGB2, CCL2, OBSL1, NDRG1, LAMB1, SPP1, ODC1, MYO1B, TPD52L1, ITGA3, RNF207, CDC20, S100A13, ATP7A, SH3RF1, PREX1, ALG2, PPARG, TSNAX, COPS8, PKN3, TMEM100, CDK5RAP2, DLG1, STX4, CLIC1, MCM3…	2400	621	18224	1.27167	0.997257	0.117946	10.5178
GOTERM_CC_DIRECT	GO:0005871~kinesin complex	15	0.570125	0.00726979	KIF14, KIF23, KIF22, KIFC1, KIF4A, KIF24, KIF11, KIF18A, CENPE, KIF16B, KIF3C, YWHAE, KIF2C, KIF20B, KIF20A	2400	53	18224	2.14906	0.997423	0.116788	10.6231
GOTERM_CC_DIRECT	GO:0031298~replication fork protection complex	5	0.190042	0.0075276	GINS2, CDC45, GINS4, TIPIN, MCM10	2400	7	18224	5.42381	0.997916	0.118373	10.9798
GOTERM_CC_DIRECT	GO:0051233~spindle midzone	8	0.304067	0.00806769	KIF14, CDCA8, PLK1, KIF20B, BUB1B, AURKA, AURKB, RACGAP1	2400	19	18224	3.19719	0.998664	0.123975	11.7225
GOTERM_CC_DIRECT	GO:0000942~condensed nuclear chromosome outer kinetochore	4	0.152033	0.00821589	CCNB1, PLK1, BUB1, NDC80	2400	4	18224	7.59333	0.998817	0.123798	11.9253
GOTERM_CC_DIRECT	GO:0031262~Ndc80 complex	4	0.152033	0.00821589	SPC24, SPC25, NUF2, NDC80	2400	4	18224	7.59333	0.998817	0.123798	11.9253
GOTERM_CC_DIRECT	GO:0005605~basal lamina	7	0.266059	0.00895206	LAMA2, COL4A4, LAMA4, COLQ, NID1, COL4A5, DLG1	2400	15	18224	3.54356	0.999355	0.131757	12.9262
GOTERM_CC_DIRECT	GO:0000788~nuclear nucleosome	13	0.494109	0.00958869	HIST1H3J, HIST1H2BK, HIST1H2BE, HIST1H2BF, CENPA, HIST2H2BF, HIST1H3B, HIST1H3D, HIST1H3E, HIST1H3F, HIST1H3G, HIST1H3H, HIST1H3I	2400	44	18224	2.24348	0.999619	0.138021	13.7832
GOTERM_CC_DIRECT	GO:0043234~protein complex	72	2.7366	0.00987643	KIF24, PTGS2, HIST2H4B, GOT2, CDCA8, INCENP, STRA6, PAK1, TOP2A, SSBP3, ACTA2, MPP5, PKN1, PRKCDBP, PPM1F, GLUL, SDC1, PSEN2, DDB2, PDGFRA, MDM2, CAV3, RBP4, HIST1H4L, CAV1, PARD3, HMGB2, HIST1H4K, NEK2, SOX9, TUBB, ZNF703, HIST1H4A, HIST1H4B, HIST1H4E, COL6A2, COL6A1, HIST1H4F, HIST1H4C, SSX2IP, HIST1H4D, HIST1H4I, ASF1B, TCF3, HIST1H4J, FEN1, HIST1H4H, HIST1H3J, CNST, ANXA1, BRCA2, CDC20, BIRC3…	2400	412	18224	1.32699	0.999699	0.139438	14.168
GOTERM_CC_DIRECT	GO:0031093~platelet alpha granule lumen	15	0.570125	0.0102338	A2M, PDGFA, TGFB3, IGF2, SERPING1, PF4, TIMP1, TGFB2, ISLR, VEGFC, SERPINA3, CFD, QSOX1, PROS1, SRGN	2400	55	18224	2.07091	0.999776	0.1417	14.6436
GOTERM_CC_DIRECT	GO:0015629~actin cytoskeleton	42	1.59635	0.0111687	GAS2L3, ABLIM1, MAD1L1, TRIOBP, MTSS1, LIMA1, KNTC1, PDLIM3, ANLN, CDH1, DENND2A, AMPH, CORO2B, MSRA, ARHGAP6, APOB, EZR, CDC42EP1, SORBS2, NCAPG, ORC6, CDC42EP3, AHNAK, FGD4, ACTA2, CENPQ, SYNPO2, TOPBP1, TTC17, NOTCH3, LSP1, CORO1C, DDX58, PKNOX2, ARPC1B, FMN2, SMTN, CLIC5, SVIL, MARCKS, ABL2, MAP7D3	2400	218	18224	1.46294	0.999897	0.151139	15.8762
GOTERM_CC_DIRECT	GO:0000793~condensed chromosome	9	0.342075	0.0120986	PAM, HMGB2, MKI67, FANCD2, CTCF, TOP2A, SMC2, RAD51, NCAPD2	2400	25	18224	2.7336	0.999952	0.160099	17.0857
GOTERM_CC_DIRECT	GO:0005913~cell-cell adherens junction	58	2.20448	0.012321	CADM3, LIMA1, CADM1, LMO7, ARHGAP18, RANGAP1, EFHD2, SMAGP, RANBP1, MKL2, AHNAK, DLG1, DAB2IP, PTPRM, CLIC1, RSL1D1, KRT18, FNBP1L, MB21D2, UBAP2, SHROOM2, DIAPH3, OXTR, ANLN, CDH1, CDH2, GPRC5A, RPS26, EZR, CDC42EP1, SORBS1, PPL, NDRG1, HSPA5, SSX2IP, EHD1, EHD4, COBLL1, HIST1H3J, MYO1B, ANXA1, YWHAE, PPP1R13L, EPHA2, NOTCH3, CCNB2, ITGA6, PKP3, CAPG, HIST1H3B, HIST1H3D, TMPO, HIST1H3E, HIST1H3F…	2400	323	18224	1.36351	0.99996	0.160235	17.3725
GOTERM_CC_DIRECT	GO:0031232~extrinsic component of external side of plasma membrane	5	0.190042	0.0134956	TF, CUBN, ANXA1, ARSA, PCSK9	2400	8	18224	4.74583	0.999985	0.171512	18.8722
GOTERM_CC_DIRECT	GO:0030027~lamellipodium	32	1.21627	0.0167694	ABLIM1, SH3RF1, SLC39A14, WASF3, ABLIM3, KITLG, NEDD9, CDH1, CDH2, RAB3IP, ACTG2, RAC2, SORBS2, FAP, PLEKHG5, PLXND1, FGD4, STX4, PTPRM, NF2, ACTA2, STMN2, PODXL, PTPN13, EPHA2, CORO1C, AJUBA, MYO10, AMOT, DGKZ, ARAP3, MYLK	2400	160	18224	1.51867	0.999999	0.205688	22.9188
GOTERM_CC_DIRECT	GO:0016323~basolateral plasma membrane	35	1.33029	0.0183135	ATP1B1, CAV1, NKD2, CADM1, ERBB3, LEPR, CDH2, SLC29A1, P2RY6, ANK1, BEST1, EZR, ANK2, ANK3, SLC2A1, TEK, SLC4A7, SLC4A1, SLC4A4, DLG1, STX4, C5AR1, ANXA1, ITGA3, IL6R, LIN7A, ATP7A, SLCO1B3, SLC26A6, PROM2, CA9, DSP, ABCC1, SLC14A1, SLC40A1	2400	180	18224	1.47648	1	0.219293	24.7612
GOTERM_CC_DIRECT	GO:0000796~condensin complex	4	0.152033	0.0185287	NCAPG, SMC2, SMC4, NCAPD2	2400	5	18224	6.07467	1	0.218431	25.0147
GOTERM_CC_DIRECT	GO:0032133~chromosome passenger complex	4	0.152033	0.0185287	CDCA8, BIRC5, AURKA, AURKB	2400	5	18224	6.07467	1	0.218431	25.0147
GOTERM_CC_DIRECT	GO:0030018~Z disc	25	0.950209	0.0188844	CAV3, SLC8A1, PDLIM3, FKBP1A, SYNPO2, TRIM63, FLNC, NEBL, HDAC4, MURC, KRT19, SYNE2, ANK1, ANK2, ANK3, SORBS2, MYPN, PSEN2, FHOD3, OBSL1, AHNAK2, FBXO32, SLC4A1, PAK1, SCN8A	2400	118	18224	1.60876	1	0.219047	25.4319
GOTERM_CC_DIRECT	GO:0045121~membrane raft	39	1.48233	0.0189568	CAV3, CAV1, RTN4RL1, RHOQ, SDC4, EPHB1, EFHD2, RGMB, MALL, ANK2, SORBS1, UNC5B, HPSE, CNR1, TEK, SYNJ2, ANGPT1, CD24, KCNE3, AHNAK, DLG1, RAP2B, CFLAR, BST2, PODXL, RFTN2, BIRC3, CAPN2, THY1, STOM, NPC1, PROM2, CD36, P2RX1, FYN, ACE2, CMTM8, SMURF2, PGK1	2400	206	18224	1.43757	1	0.216762	25.5165
GOTERM_CC_DIRECT	GO:0005720~nuclear heterochromatin	8	0.304067	0.0191563	HIST1H1E, UHRF1, HIST1H1B, PSIP1, H2AFZ, FOXC1, CBX1, CBX5	2400	22	18224	2.76121	1	0.215819	25.7493
GOTERM_CC_DIRECT	GO:0000794~condensed nuclear chromosome	9	0.342075	0.0242946	NOL6, NEK2, SUV39H1, H2AFX, CHEK1, TOPBP1, SMC1A, BRCA1, RAD51	2400	28	18224	2.44071	1	0.262472	31.5161
GOTERM_CC_DIRECT	GO:1903561~extracellular vesicle	13	0.494109	0.0262407	CD9, ATP1B1, TUBB2A, APOE, COL6A3, COL6A2, MFGE8, ITGB2, ATP1A2, DNAJC3, LFNG, CTSF, TUBB4B	2400	50	18224	1.97427	1	0.276933	33.5887
GOTERM_CC_DIRECT	GO:0005667~transcription factor complex	36	1.3683	0.0296604	E2F2, HNF1B, LMO2, E2F7, E2F8, ARNT2, WTIP, ZEB1, MEIS1, FOS, GATA6, FOXF2, CREG1, LIMD1, ARNTL2, TCF3, PITX1, TFDP1, TCF7, EPAS1, MAFB, RBL1, NR4A1, NR4A3, PMF1, WWTR1, HMGA1, TRERF1, AHR, AJUBA, HIF1A, PBX1, PBX3, HDAC9, PARP1, ZFHX3	2400	193	18224	1.41637	1	0.303545	37.0892
GOTERM_CC_DIRECT	GO:0097431~mitotic spindle pole	5	0.190042	0.0325934	FAM83D, KIF20B, GPSM2, CDK5RAP2, ASPM	2400	10	18224	3.79667	1	0.324535	39.9534
GOTERM_CC_DIRECT	GO:0005828~kinetochore microtubule	4	0.152033	0.0334564	KIF18A, KNTC1, CLASP1, ZW10	2400	6	18224	5.06222	1	0.327777	40.7727
GOTERM_CC_DIRECT	GO:0005856~cytoskeleton	62	2.35652	0.0375235	GAS2L3, CTNNAL1, CMAHP, PRC1, KCNAB2, WASF3, PTPN21, KLHL3, RAB3IP, FRMD3, FRMD5, FRMD6, ANK1, ANK2, SYNJ2, CDK5RAP2, MAP2K6, PICK1, ENC1, ARHGAP24, FLNC, ARHGAP26, FARP1, SLC7A11, STOM, UXT, SMTN, TNS1, ALOX15B, FNBP1L, SPAG4, EPB41L5, FHOD3, RIN1, OSBPL10, DSP, SHROOM2, PARD3, ALDOC, SSH2, KITLG, EPB41L4B, TPM1, TRIB2, FAM65B, DOCK2, TUBB, WDR19, EZR, PPL, TEK, TCTN1, PPP2R2B, TUBB4B, PPP1R18, …	2400	371	18224	1.26897	1	0.356024	44.4948
GOTERM_CC_DIRECT	GO:0043005~neuron projection	42	1.59635	0.0396973	PAM, SYT1, CADM1, STAR, PTGS2, CPEB4, SYNJ1, BDKRB1, NMB, GPR1, DTNBP1, FOS, RGMA, FAM107A, HNMT, ANK2, ANK3, RASGRP2, CACYBP, LSM4, FOSL1, STX1A, NF2, PTPRF, LIMK1, ND5, STMN2, PICK1, GRIN2A, PTPN13, RGS17, SHANK2, DVL1, LIN7A, ATP7A, SSTR2, MYO10, RGS2, P2RX1, ABAT, STMN1, VAMP2	2400	237	18224	1.34565	1	0.368488	46.3934
GOTERM_CC_DIRECT	GO:0005634~nucleus	751	28.5443	0.0413069	C15ORF48, DLC1, KIFC1, XRCC3, HRAS, SLC2A4RG, PTGS2, TUBB2A, PTGS1, PGD, RORA, MXI1, CITED2, MAMSTR, CDCA8, CDCA7, HIST1H2BK, PPP1R1B, ZNF248, ZNF772, FOXF2, ZNF397, ZNF396, TIGD6, CCNA2, CDCA5, CDCA4, TYRO3, ZNF44, PCBD2, LIG1, RXRA, ESPL1, ZNF503, NCAPD2, BTBD8, UXT, GLUL, SPAG8, SPAG5, ZNF783, ZWINT, ST18, VGLL4, PPP2R3B, ZNF610, MIPOL1, MYEF2, NTAN1, MYBL1, ZNF618, DTD1, RPS27, ZNF224, NCAPG2…	2400	5415	18224	1.05311	1	0.376319	47.7598
GOTERM_CC_DIRECT	GO:0043235~receptor complex	25	0.950209	0.0419154	GPR160, ERBB3, LEPR, NR3C2, ITGB4, ITGB2, PEX5L, IGF1R, IL4R, LOXL4, INSR, RXRA, LRP1B, LIFR, ITGA3, ITPR3, PKD2L1, NTRK3, NOTCH3, ADRB2, NOTCH1, LRP1, PLXDC1, NTRK2, KCTD16	2400	127	18224	1.49475	1	0.376713	48.2679
GOTERM_CC_DIRECT	GO:0005815~microtubule organizing center	29	1.10224	0.0430981	FAM110A, KIFC1, TRIOBP, HAUS6, DIAPH1, GSDMC, CEP128, ZNF365, TUBGCP3, FIGN, SAC3D1, CDK5RAP2, SPECC1L, SPECC1, DLGAP5, KIF18A, AK5, TACC3, CEP152, TACC2, RAD51, FRY, AJUBA, KRT18, G6PD, CLIC5, RASSF1, CEP68, BUB1B	2400	153	18224	1.43926	1	0.381154	49.2422
GOTERM_CC_DIRECT	GO:1990423~RZZ complex	3	0.114025	0.0474107	KNTC1, ZWILCH, ZW10	2400	3	18224	7.59333	1	0.406752	52.6514
GOTERM_CC_DIRECT	GO:0000811~GINS complex	3	0.114025	0.0474107	GINS1, GINS2, GINS4	2400	3	18224	7.59333	1	0.406752	52.6514
GOTERM_CC_DIRECT	GO:0005899~insulin receptor complex	3	0.114025	0.0474107	SORBS1, IRS1, INSR	2400	3	18224	7.59333	1	0.406752	52.6514
GOTERM_CC_DIRECT	GO:0005588~collagen type V trimer	3	0.114025	0.0474107	COL5A3, COL5A2, COL5A1	2400	3	18224	7.59333	1	0.406752	52.6514
GOTERM_CC_DIRECT	GO:0005589~collagen type VI trimer	3	0.114025	0.0474107	COL6A3, COL6A1, DCN	2400	3	18224	7.59333	1	0.406752	52.6514
GOTERM_CC_DIRECT	GO:0097149~centralspindlin complex	3	0.114025	0.0474107	KIF23, RACGAP1, ECT2	2400	3	18224	7.59333	1	0.406752	52.6514
GOTERM_CC_DIRECT	GO:0005971~ribonucleoside-diphosphate reductase complex	3	0.114025	0.0474107	RRM2, RRM1, RRM2B	2400	3	18224	7.59333	1	0.406752	52.6514
GOTERM_CC_DIRECT	GO:0005637~nuclear inner membrane	11	0.418092	0.0491134	IFI27, NRM, LMNB1, LMNB2, PSEN2, TMEM120B, DPY19L3, TMPO, ITPR1, FAM169A, RNF13	2400	43	18224	1.94248	1	0.413946	53.9375
GOTERM_CC_DIRECT	GO:0000779~condensed chromosome, centromeric region	4	0.152033	0.052903	CENPE, AURKB, NCAPD3, NCAPD2	2400	7	18224	4.33905	1	0.43409	56.6835
GOTERM_CC_DIRECT	GO:0016528~sarcoplasm	4	0.152033	0.052903	FABP3, SPOCK1, FLNC, DTNBP1	2400	7	18224	4.33905	1	0.43409	56.6835
GOTERM_CC_DIRECT	GO:0005694~chromosome	21	0.798176	0.0553219	RECQL4, SSRP1, KIF4A, SETDB2, HMGB3, DTL, SYCE3, NUSAP1, TOPBP1, WHSC1, CENPE, GSG2, BRCA1, SMC4, RBBP8, CDCA2, C11ORF80, NCAPH2, POLQ, SMC1A, CDCA5	2400	105	18224	1.51867	1	0.444874	58.3554
GOTERM_CC_DIRECT	GO:0005719~nuclear euchromatin	8	0.304067	0.0556474	TCF7, HIST1H1D, TRNP1, HIST1H1C, H2AFZ, TRIM24, PPARGC1A, KLF4	2400	27	18224	2.24988	1	0.44274	58.5758
GOTERM_CC_DIRECT	GO:0045177~apical part of cell	16	0.608134	0.0624501	REEP6, PLAT, C5AR1, NF2, LGMN, SIPA1L3, EPB41L4B, ITPR3, VCAM1, CD36, EZR, FAP, GPSM2, SLC25A27, MGST1, CLCN5	2400	75	18224	1.61991	1	0.478176	62.9383
GOTERM_CC_DIRECT	GO:0005783~endoplasmic reticulum	125	4.75105	0.0634011	PTGS2, FAM20A, PKMYT1, PDE3B, DNASE1L1, ELOVL1, PTGIS, ELOVL5, APOD, PLOD1, AQP11, APOE, ANK3, ELOVL3, ERAP2, ELOVL6, ASPH, DNAJC3, DNAJC1, STC2, GRIN2A, CST3, METTL7A, PKD2L1, THY1, PARP16, PNPLA7, ADAMTS9, NPC1, LCTL, TFPI, UGGT2, CAV3, CAV1, APOC1, CERS6, OAS1, BDKRB1, ZDHHC9, MEST, PRSS56, GABARAPL1, CUBN, PTPN2, CRAT, REEP2, KCNK2, ABCB6, CIDEC, ATP7A, EPHA4, DNAJB9, TRIM59, ITGA5, GHDC, SEL…	2400	828	18224	1.14634	1	0.479312	63.5127
GOTERM_CC_DIRECT	GO:0044297~cell body	14	0.532117	0.0643385	ACTG2, TUBB, GABARAPL1, EZR, LZTS1, SYNDIG1, NF2, ACTA2, PODXL, TRPV2, CACYBP, PTPN13, NRG1, RDH5	2400	63	18224	1.68741	1	0.48035	64.0708
GOTERM_CC_DIRECT	GO:0005881~cytoplasmic microtubule	12	0.4561	0.0648602	CKAP2, CYLD, KIF2C, SAA1, BIRC5, CLASP1, ODF3L2, REEP2, TUBA1A, TUBA1B, TUBA1C, GTSE1	2400	51	18224	1.78667	1	0.479118	64.378
GOTERM_CC_DIRECT	GO:0032587~ruffle membrane	17	0.646142	0.0671478	DLC1, PTPRJ, NF2, DIAPH1, FERMT1, TPM1, EPHA2, KANK1, SPRY4, DDX58, EZR, ITGA5, TIAM1, FAP, EPB41L5, RASGRP2, PAK1	2400	82	18224	1.57423	1	0.487318	65.6959
GOTERM_CC_DIRECT	GO:0043596~nuclear replication fork	4	0.152033	0.0765474	MMS22L, ZMIZ2, TONSL, PCNA	2400	8	18224	3.79667	1	0.530713	70.6474
GOTERM_CC_DIRECT	GO:0005641~nuclear envelope lumen	4	0.152033	0.0765474	TUBB, BCHE, IGF2R, CACYBP	2400	8	18224	3.79667	1	0.530713	70.6474
GOTERM_CC_DIRECT	GO:0070652~HAUS complex	4	0.152033	0.0765474	HAUS6, HAUS2, HAUS1, HAUS8	2400	8	18224	3.79667	1	0.530713	70.6474
GOTERM_CC_DIRECT	GO:0031965~nuclear membrane	39	1.48233	0.0771643	LMNB1, ELF4, CERS6, NUP93, RANGAP1, ZNF224, BCL2, CEP170, PAK1, MX1, NUP35, LBR, AKIRIN1, DNAJC1, OSBPL3, NUDT1, DTL, CST3, LMNA, SCAI, SIX2, NR4A1, BRIP1, HN1, SUN1, CLIC1, PNPLA7, SYNE2, NUP62, PTGDS, CCND2, RPS6KA2, NUP205, ADRA1B, SORT1, TMPO, GRK5, NUP107, TMEM176B	2400	229	18224	1.29319	1	0.529575	70.9478
GOTERM_CC_DIRECT	GO:0030175~filopodium	15	0.570125	0.0773153	NF2, ACTA2, MYO1B, PODXL, KITLG, FARP1, FAM65B, VCAM1, EPHA4, ACTG2, EZR, ITGA6, ARL4C, CD302, FGD4	2400	71	18224	1.60423	1	0.526247	71.0209
GOTERM_CC_DIRECT	GO:0005901~caveola	14	0.532117	0.079017	DLC1, CAV3, KCNMA1, ATP1B1, CAV1, PTGS2, KIF18A, PRKCDBP, ATP1A2, IRS1, PTGIS, SLC2A1, INSR, HTR2A	2400	65	18224	1.63549	1	0.530281	71.8327
GOTERM_CC_DIRECT	GO:0005721~pericentric heterochromatin	5	0.190042	0.0805446	INCENP, DNMT1, CBX1, HELLS, CBX5	2400	13	18224	2.92051	1	0.533406	72.5433
GOTERM_CC_DIRECT	GO:0043219~lateral loop	3	0.114025	0.0866056	STX4, MPP5, DLG1	2400	4	18224	5.695	1	0.556606	75.2009
GOTERM_CC_DIRECT	GO:0034363~intermediate-density lipoprotein particle	3	0.114025	0.0866056	APOB, APOE, APOC3	2400	4	18224	5.695	1	0.556606	75.2009
GOTERM_CC_DIRECT	GO:0043625~delta DNA polymerase complex	3	0.114025	0.0866056	POLD3, POLD1, POLD2	2400	4	18224	5.695	1	0.556606	75.2009
GOTERM_CC_DIRECT	GO:0005638~lamin filament	3	0.114025	0.0866056	LMNB1, LMNB2, LMNA	2400	4	18224	5.695	1	0.556606	75.2009
GOTERM_CC_DIRECT	GO:0031258~lamellipodium membrane	6	0.22805	0.0942447	SYNE2, FAP, CSPG4, ANTXR1, PIEZO1, EPHA2	2400	19	18224	2.39789	1	0.584818	78.2082
GOTERM_CC_DIRECT	GO:0072562~blood microparticle	27	1.02623	0.0959768	TF, A2M, C3, HP, C1R, C1S, ACTG2, CFHR3, HSPA2, APOE, BCHE, AGT, SLC2A1, ITIH4, SERPINA3, CFH, SLC4A1, CIB2, ANGPTL4, C4B, SERPING1, CLIC1, HPR, AMBP, STOM, CP, PROS1	2400	152	18224	1.34882	1	0.587865	78.8409
GOTERM_MF_DIRECT	GO:0005515~protein binding	1354	51.4633	1.39313e-16	PDP1, HRAS, RORA, SHKBP1, AGTR1, DIRAS3, INCENP, MAP3K8, ZNF772, ZNF397, ROS1, TBPL1, PCBD2, PCBD1, LIFR, GRIN2A, ESPL1, SERPING1, PIK3IP1, NCAPD3, NCAPD2, THY1, NPC1, GLUL, SSTR2, TAGLN, ZNF783, ZWINT, ROR2, DCBLD2, PPP2R3B, KIF4A, HSD17B12, MYBL2, ORAI3, UBASH3B, DUSP14, RIBC2, NCAPG2, OBSL1, AHNAK2, PPP2R2B, SGIP1, SPP1, RECQL4, YEATS4, NTF3, TMEM120B, NDC80, ACACB, GAS1, EMILIN2, RGS2, SRSF7,…	2252	8785	16881	1.15533	2.0095e-13	2.0095e-13	1.88738e-13
GOTERM_MF_DIRECT	GO:0046982~protein heterodimerization activity	114	4.33295	6.95642e-11	PGF, PDGFA, ARNT2, TGFB3, SAE1, TGFB2, AGTR1, HIST1H2BK, H2AFZ, H2AFX, TYRO3, RXRA, AHR, CHRAC1, HIF1A, TIMELESS, RBP4, HIST1H4L, CAV1, HIST1H4K, GCLC, ERBB3, TAF9B, ITGB2, BDKRB2, SOX9, MEIS1, PDSS1, HIST1H4A, HIST1H4B, DRAP1, HIST1H4E, HIST1H4F, HIST1H4C, ADRA2C, HIST1H4D, HIST1H4I, TCF3, HIST1H4J, HIST1H4H, HIST2H3A, HIST1H3J, IKZF2, EPAS1, NR4A2, NR4A1, TPD52L1, ITGA3, KCNK3, HIST2H3D, NOTCH1…	2252	465	16881	1.83773	1.25911e-07	6.29556e-08	1.18209e-07
GOTERM_MF_DIRECT	GO:0008201~heparin binding	45	1.71038	1.46036e-06	FMOD, CCL2, FGF7, LTBP2, PGF, HSD17B12, MMP7, HDGF, FGF10, PF4, POSTN, FGF12, CXCL6, PF4V1, GREM2, ABI3BP, NOV, AZU1, WISP2, APOB, WISP1, CRISPLD2, SAA1, APOE, CTGF, RSPO3, CFH, PTN, FGF1, THBS2, FGF2, BMP4, LPL, PTPRF, COL13A1, ELANE, CCDC80, COL5A3, ECM2, SLIT2, COL5A1, PCOLCE2, ADAMTS8, FBLN7, HBEGF	2252	160	16881	2.10825	0.00263976	0.000880696	0.00248153
GOTERM_MF_DIRECT	GO:0043142~single-stranded DNA-dependent ATPase activity	9	0.342075	3.4611e-06	RFC5, RFC3, RFC4, RFC2, CHTF18, RAD18, POLQ, RAD51, DSCC1	2252	10	16881	6.7464	0.00624501	0.00156492	0.0058812
GOTERM_MF_DIRECT	GO:0008083~growth factor activity	44	1.67237	5.20853e-06	CXCL1, FGF5, FGF7, PDGFA, PGF, GDF6, CSF1, TGFB3, HDGF, KITLG, FGF10, JAG1, FGF12, GDNF, CXCL12, IL11, TIMP1, TGFB2, NOV, LIF, BDNF, CTGF, AGT, PTN, PDGFC, FGF1, NRG1, NRG2, FGF2, BMP4, IL6, NTF3, IL7, EFEMP1, IGF2, LEFTY1, INHBB, VEGFC, DKK1, RABEP2, PROK1, HBEGF, GDF15, BMP6	2252	162	16881	2.03595	0.00938316	0.00188372	0.00885036
GOTERM_MF_DIRECT	GO:0008092~cytoskeletal protein binding	20	0.760167	5.3024e-06	SLC8A1, ALDOC, RPH3AL, PDLIM3, EPB41L4B, FLNC, CAPN2, TPM1, PKD2L1, FARP1, NEBL, FRMD3, FRMD5, SORBS1, PACSIN3, ANK3, MYPN, EPB41L5, FABP3, DLG1	2252	48	16881	3.12333	0.00955146	0.00159828	0.00900986
GOTERM_MF_DIRECT	GO:0042393~histone binding	36	1.3683	6.04277e-06	CKS1B, HIST1H4L, HIST1H4K, DEK, HIST2H4B, HIST1H4A, HJURP, HIST1H4B, HIST1H4E, HIST1H4F, H2AFX, HIST1H4C, HIST1H4D, ASF1B, HIST1H4I, HIST1H4J, HIST1H4H, HIST2H3A, HIST1H3J, TONSL, ANP32E, ATAD2, PKN1, MCM2, NCAPD2, HIST2H3D, UHRF1, HIST1H3B, HIST1H3D, HIST1H3E, HIST1H3F, TBL1X, CHAF1B, HIST1H3G, HIST1H3H, HIST1H3I	2252	122	16881	2.21194	0.0108779	0.00156127	0.0102678
GOTERM_MF_DIRECT	GO:0042056~chemoattractant activity	13	0.494109	7.63389e-05	BMP4, HMGB2, CCL3, FGF7, NTF3, FGF10, SAA4, CXCL12, VEGFC, SAA2, SAA1, FGF2, SCG2	2252	27	16881	3.60919	0.129057	0.017124	0.129642
GOTERM_MF_DIRECT	GO:0003689~DNA clamp loader activity	7	0.266059	0.000122884	RFC5, RFC3, RFC4, RFC1, RFC2, CHTF18, DSCC1	2252	8	16881	6.559	0.199432	0.0244119	0.208609
GOTERM_MF_DIRECT	GO:0003697~single-stranded DNA binding	27	1.02623	0.000145257	RAD51D, SSBP4, XRCC3, HMGB2, SSBP3, SSBP2, RAD51AP1, BLM, MSH2, ANXA1, BRCA2, TREX1, MCM10, MCM4, RPA4, RPA3, MCM6, RAD51, PRIM1, RPA2, CDC45, MCM7, TDP1, PRIM2, RNF138, NUP35, RBMS1	2252	93	16881	2.17626	0.231207	0.0259507	0.246545
GOTERM_MF_DIRECT	GO:0005518~collagen binding	20	0.760167	0.00019176	SPARCL1, PDGFA, HSD17B12, ITGA11, ITGA3, NID1, DCN, NID2, COL5A3, LRRC15, ABI3BP, PCOLCE2, CTSK, COL14A1, CD44, C1QTNF1, CCBE1, PAK1, ANTXR1, SRGN	2252	60	16881	2.49867	0.293279	0.0310636	0.325355
GOTERM_MF_DIRECT	GO:0005200~structural constituent of cytoskeleton	30	1.14025	0.000191915	TUBB2A, EPB41L4B, TPM1, KRT9, FRMD3, TUBGCP3, FRMD5, TUBB, FRMD6, ANK1, ANK2, ANK3, SORBS2, PPL, PLS1, TUBE1, TUBA1A, TUBA1B, TUBA1C, TUBB3, TUBB4B, YEATS4, NDC80, ARPC1B, KRT19, KRT17, KRT14, EPB41L5, DSP, SYNM	2252	110	16881	2.04436	0.293477	0.0285349	0.325616
GOTERM_MF_DIRECT	GO:0008301~DNA binding, bending	10	0.380084	0.000204488	CRIP1, HMGB2, FOXL1, HMGB3, FOXC1, HMGA2, TRERF1, TOP2A, FOXD1, FOXI1	2252	18	16881	4.16445	0.309377	0.0280724	0.346914
GOTERM_MF_DIRECT	GO:0046934~phosphatidylinositol-4,5-bisphosphate 3-kinase activity	20	0.760167	0.00030847	FGF5, IRS2, FGF7, ERBB3, PDGFA, KITLG, FGF10, KIT, IRS1, PTPN11, CD86, FYN, PDGFRA, HBEGF, PDGFRB, FGF1, NRG1, NRG2, FGF2, PIK3R1	2252	62	16881	2.41807	0.427886	0.0391019	0.522886
GOTERM_MF_DIRECT	GO:0043548~phosphatidylinositol 3-kinase binding	10	0.380084	0.000342662	IGF1R, TYRO3, DAB2IP, IRS2, FYN, AXL, PDGFRB, IRS1, INSR, PIK3R1	2252	19	16881	3.94527	0.46223	0.0405115	0.580685
GOTERM_MF_DIRECT	GO:0019904~protein domain specific binding	46	1.74838	0.000615491	WNT5A, HIST1H4L, HMGB2, HIST1H4K, THRA, ZBTB16, HIST2H4B, TUBB, EZR, WNT3, HIST1H4A, HOMER3, HIST1H4B, HIST1H4E, TGM2, HIST1H4F, HIST1H4C, HSPA5, SSX2IP, HIST1H4D, TUBA1A, HIST1H4I, PLXND1, HIST1H4J, TFDP1, HIST1H4H, SHC4, RAP2B, STX1A, IRS2, PICK1, MPP5, ITGA3, YWHAE, PTPN11, CHMP1B, YWHAH, RFC1, CEP68, CAPG, EPB41L5, YWHAQ, ABCC2, TBL1X, TJP2, CALM2	2252	208	16881	1.65777	0.671882	0.0672788	1.04076
GOTERM_MF_DIRECT	GO:0004714~transmembrane receptor protein tyrosine kinase activity	14	0.532117	0.000854614	TYRO3, ERBB3, MET, AXL, KIT, EPHA2, NTRK3, IGF1R, TEK, NTRK2, PDGFRA, ROR2, ROS1, INSR	2252	38	16881	2.76169	0.787223	0.0870098	1.44234
GOTERM_MF_DIRECT	GO:0005201~extracellular matrix structural constituent	20	0.760167	0.000901104	COL4A4, MATN3, HAPLN1, COL4A1, COL3A1, COL15A1, COL5A3, COL5A2, COL5A1, COL4A5, LAMA4, COL14A1, COL27A1, VCAN, MUC5AC, LAMC1, FBN2, LAMB1, TFPI2, COL8A2	2252	67	16881	2.23761	0.80441	0.0866644	1.52024
GOTERM_MF_DIRECT	GO:0048407~platelet-derived growth factor binding	7	0.266059	0.00141446	COL4A1, PDGFA, COL3A1, PDGFRA, PDGFRB, COL6A1, COL5A1	2252	11	16881	4.77018	0.922849	0.126146	2.37657
GOTERM_MF_DIRECT	GO:0019899~enzyme binding	65	2.47054	0.00148624	CYP3A4, A2M, PTGS2, PREX1, PPARG, CBX1, MCM10, GOT2, N4BP2L2, GSTM3, ANK1, TSPAN10, ANK2, H2AFX, TOP2A, STC2, RXRA, PICK1, PDE4D, MCM2, IL6R, HMGA1, RFC5, TARBP2, PLCE1, RFC4, HIF1A, RFC2, IGF2R, SORT1, MDM2, PDGFRB, CAV1, ADORA2A, FKBP1A, EGLN1, RPA2, HSPA2, BCHE, PYCARD, HSPA5, MSH2, CDC20, BIRC5, ECM1, YWHAE, BRCA1, DVL1, NOTCH3, NOTCH1, YWHAH, FYN, POLD1, KRT79, ATF7, PCNA, HIST1H2AI, TEP1, H…	2252	333	16881	1.46318	0.932262	0.125939	2.49575
GOTERM_MF_DIRECT	GO:0042803~protein homodimerization activity	126	4.78905	0.00171591	GNPTG, CADM3, NOG, CADM1, MASP1, PTGS2, PDGFA, PGF, GDF6, TTK, CBX1, GDNF, MTHFD1L, TGFB2, CBX5, GOT2, KLHL7, GSTM3, PLOD1, APOE, FAP, PDGFC, SLC4A1, CIB2, DAB2IP, STC2, BST2, PLD6, OLFML2A, MAD2L1, TIMELESS, PDGFRA, ABAT, PRPS1, XDH, SYNDIG1, ERBB3, CHEK2, GREM2, GPD1L, CACYBP, FBXO4, ADRA2C, GALE, PRPS1L1, TCF3, ODC1, ADSSL1, IKZF2, S100A16, CUBN, NR4A2, TREX1, TPD52L1, NR4A3, S100A13, KCNK3, A…	2252	730	16881	1.29383	0.95533	0.137588	2.87614
GOTERM_MF_DIRECT	GO:0031994~insulin-like growth factor I binding	7	0.266059	0.00251079	IGF1R, ITGA6, IGFBP6, ITGB4, IGFBP2, INSR, IGFBP4	2252	12	16881	4.37267	0.989435	0.186841	4.18193
GOTERM_MF_DIRECT	GO:0004725~protein tyrosine phosphatase activity	25	0.950209	0.00265989	SSH2, PTPN22, PTPN21, MTMR1, DUSP14, UBASH3B, DNAJC6, PTPRJ, PTPRM, PTPRF, PTPN2, PTPRG, PTPRR, DUSP22, PTPN13, PTPRU, CDC25C, CDKN3, CDC25A, CDC25B, PTPN11, PTPRQ, TPTE, EYA2, DUSP1	2252	100	16881	1.874	0.99194	0.189092	4.42503
GOTERM_MF_DIRECT	GO:0001077~transcriptional activator activity, RNA polymerase II core promoter proximal region sequence-specific binding	48	1.8244	0.002896	CAMTA1, ZNF292, ELF4, GLIS2, ARNT2, PAX6, NFYC, MYBL1, MYBL2, GLI2, SOX9, MEIS1, BATF, FOS, MEIS3, HOXA7, ETV1, PITX3, MYB, FOSL1, FOXD1, PITX1, PLAG1, CEBPA, SSBP4, SSBP3, SSBP2, EPAS1, MAFB, NR4A2, SIX2, NR4A1, KLF15, FOSB, NR4A3, HMGA2, HIF1A, MEOX2, DBP, HEYL, EBF1, IRF1, FOXC2, PBX1, MESP1, FOXI1, KLF4, NFIA	2252	236	16881	1.52461	0.994749	0.196456	4.80878
GOTERM_MF_DIRECT	GO:0045236~CXCR chemokine receptor binding	6	0.22805	0.00331538	CXCL1, CXCL3, CXCL2, CXCL6, PF4V1, CXCL12	2252	9	16881	4.99734	0.997548	0.213712	5.48684
GOTERM_MF_DIRECT	GO:0019901~protein kinase binding	70	2.66059	0.00338407	E2F1, PRC1, BORA, CSPG4, PAX6, AURKA, FAM83D, CCNE2, ANK2, GATA6, CDKN2C, CDKN2D, MLKL, CDK5RAP2, PAK1, DNAJC3, ERRFI1, CCNA2, MAP2K6, DLG1, KIF14, PTPRJ, DAB2IP, IRS2, KIF11, ACTA2, WNK1, PTPRR, TPX2, CEP152, THY1, HIF1A, CCND2, CCNYL1, RNF138, PDGFRB, MAP3K13, MAVS, CKS1B, PAM, CDK5R1, CAV1, FOXM1, PFKFB2, BRSK2, POLA1, ITGB2, CHEK2, CYLD, VRK1, GYS1, FBXO5, CD24, KAT2B, MSH2, PTPN2, NR4A3, CDC…	2252	376	16881	1.39553	0.997835	0.210206	5.59746
GOTERM_MF_DIRECT	GO:0005178~integrin binding	25	0.950209	0.005181	PTPN2, COL3A1, MFGE8, ITGA3, TSPAN8, MMP14, ECM2, COL5A1, THY1, NOV, VCAM1, CD9, S1PR3, WISP2, ADAMTS8, WISP1, ITGA6, SFRP2, CTGF, ITGA5, FAP, SEMA7A, FGF1, CIB2, NRG1	2252	105	16881	1.78476	0.999917	0.294058	8.44849
GOTERM_MF_DIRECT	GO:0031492~nucleosomal DNA binding	14	0.532117	0.00576718	HIST2H3A, HIST1H3J, HMGN2, HMGA2, HIST2H3D, CENPA, H2AFZ, HIST1H3B, HIST1H3D, HIST1H3E, HIST1H3F, HIST1H3G, HIST1H3H, HIST1H3I	2252	46	16881	2.28139	0.999972	0.311945	9.36087
GOTERM_MF_DIRECT	GO:0005520~insulin-like growth factor binding	8	0.304067	0.00616541	NOV, IGF1R, WISP2, WISP1, HTRA1, CTGF, KAZALD1, CRIM1	2252	18	16881	3.33156	0.999986	0.320228	9.97581
GOTERM_MF_DIRECT	GO:0043395~heparan sulfate proteoglycan binding	8	0.304067	0.00616541	SEMA5A, GPC4, AZU1, GPC3, HPSE, GPC6, FST, CFH	2252	18	16881	3.33156	0.999986	0.320228	9.97581
GOTERM_MF_DIRECT	GO:0008017~microtubule binding	42	1.59635	0.00618173	GAS2L3, KIF23, KIFC1, KIF22, KIF4A, KIF24, LZTS1, PRC1, DNM1P46, FAM83D, EZR, CEP57, MAP1LC3A, TIAM1, SKA2, NDRG1, CLASP1, CDK5RAP2, SKA1, MX1, JAKMIP3, SGIP1, KIF14, DNM3, KIF11, KIF15, PSRC1, KIF18A, NUSAP1, CENPE, BIRC5, KIF16B, RACGAP1, KIF3C, BCL2L11, UXT, SPAG8, PLK1, KIF20B, MAP7D3, KIF20A, MAP6D1	2252	208	16881	1.51362	0.999987	0.312107	10.0009
GOTERM_MF_DIRECT	GO:0000400~four-way junction DNA binding	7	0.266059	0.00643531	RAD51D, MSH6, XRCC3, HMGB2, HMGB3, MSH2, RAD51	2252	14	16881	3.748	0.999992	0.314052	10.3903
GOTERM_MF_DIRECT	GO:0003684~damaged DNA binding	17	0.646142	0.00728328	MSH6, HMGB2, MSH2, BRCA1, RPA3, RBBP8, RPA2, DCLRE1A, DCLRE1B, POLD1, DDB2, PCNA, RAD18, H2AFX, FANCG, POLQ, FEN1	2252	63	16881	2.02273	0.999998	0.338647	11.6811
GOTERM_MF_DIRECT	GO:0005524~ATP binding	231	8.77993	0.00927344	RAD51D, MOK, KIFC1, ATP1B1, XRCC3, C12ORF76, FAM20C, AURKA, AURKB, TPK1, ACTG2, MAP3K6, MAP3K8, ROS1, MAP2K6, TYRO3, LIG1, WNK1, PIM2, NAV3, RFC5, GLUL, RFC4, RFC1, RFC2, PDGFRA, ROR2, CAMK1, PDGFRB, KIF4A, PFKFB4, ERBB3, NEK2, PFKFB2, OAS3, CHEK1, OAS1, CHEK2, EPHB1, EPHB2, TK1, SGK223, EPHB6, VRK1, POLQ, RECQL4, MKI67, ACACB, ATP13A3, KIF3C, RAD54L, EPHA2, NTRK3, EPHA4, NTRK2, RAD54B, GRK5, GK,…	2252	1495	16881	1.15825	1	0.400109	14.6421
GOTERM_MF_DIRECT	GO:0005161~platelet-derived growth factor receptor binding	7	0.266059	0.00953045	PTPRJ, IL1R1, PDGFA, ITGA5, PDGFRA, PDGFRB, PDGFC	2252	15	16881	3.49813	1	0.399378	15.0176
GOTERM_MF_DIRECT	GO:0008134~transcription factor binding	53	2.01444	0.0103046	E2F1, E2F2, THRA, NAAA, STK36, PPARG, PAX6, RORA, ZEB1, FOS, HEY1, GATA6, CREG1, FOXF2, CSDC2, RBL1, SIX2, FOSB, HMGA2, NLRP3, PPARGC1A, HMGA1, TRERF1, AHR, HIF1A, HES4, FOXC1, HMGB2, ENPP2, TAF9B, NFYC, TRIB2, BCL2, HOXA7, HNRNPD, PER1, TCF3, PIK3R1, TFDP1, CEBPA, KAT2B, EPAS1, MAFB, CENPF, PPP1R13L, HDAC4, HEYL, ATF7, PBX1, HDAC9, PARP1, TBL1X, NFIA	2252	284	16881	1.3989	1	0.414716	16.1392
GOTERM_MF_DIRECT	GO:0003887~DNA-directed DNA polymerase activity	10	0.380084	0.0107121	POLD3, CHRAC1, POLE2, POLD1, POLD2, PRIM2, POLA1, POLA2, POLQ, REV3L	2252	29	16881	2.58483	1	0.418117	16.724
GOTERM_MF_DIRECT	GO:0005096~GTPase activator activity	52	1.97643	0.0113231	DLC1, A2M, PREX1, ARHGAP18, RANGAP1, TBC1D19, STXBP5L, TBC1D16, ARHGAP22, ARHGAP6, STARD8, ARHGAP11B, RANBP1, ARHGAP11A, DEPDC1B, ERRFI1, AGAP3, DAB2IP, PLXNB1, ARHGEF19, ARHGAP28, SIPA1L3, DEPDC1, ARHGAP24, ECT2, ARHGAP26, THY1, STXBP5, RIN2, RIN1, SRGAP1, RIN3, AGFG1, TBC1D8, ASAP2, DOCK2, CDC42EP1, RASAL3, ARHGAP42, CDC42EP3, ELMOD2, TBC1D2, ABR, RGS18, RGS17, RACGAP1, DOCK4, RABEP2, RGS2, CHM…	2252	279	16881	1.3971	1	0.427117	17.5937
GOTERM_MF_DIRECT	GO:0004672~protein kinase activity	64	2.43254	0.0131448	MOK, RNASEL, STK36, PKMYT1, AURKA, AURKB, MAP3K6, PKN3, MAP3K8, EEF2K, MLKL, PAK1, MAP2K6, CDK13, CDC7, CDK1, IRAK1, SGK3, LIMK1, WNK1, NEK10, PKN1, PKDCC, PIM2, PBK, CDKL1, HIPK2, RIPK3, PDGFRA, BUB1B, CAMK1, ROR2, MELK, NRBP2, CDK5R1, CCL3, CCL2, ERBB3, NEK2, MAPKAPK3, MMD, BRSK2, CHEK1, CHEK2, SOX9, TRIB2, SGK223, VRK1, EPHB6, TEK, BUB1, PRKAA1, MET, PDK4, MAPK11, MAPK10, GSG2, EPHA4, MAPK13, …	2252	359	16881	1.33633	1	0.467546	20.1362
GOTERM_MF_DIRECT	GO:0031995~insulin-like growth factor II binding	5	0.190042	0.0141225	IGF2R, IGFBP6, IGFBP2, INSR, IGFBP4	2252	8	16881	4.685	1	0.4832	21.4701
GOTERM_MF_DIRECT	GO:0004713~protein tyrosine kinase activity	28	1.06423	0.0160052	FGF5, FGF7, ERBB3, FGF10, TTK, KIT, EPHB2, IGF1R, TEK, DYRK2, NRG1, FGF1, INSR, ROS1, NRG2, FGF2, MAP2K6, TYRO3, MET, AXL, TRIM24, EPHA2, EPHA4, FYN, HBEGF, PDGFRB, JAK3, ABL2	2252	133	16881	1.57811	1	0.518136	23.9799
GOTERM_MF_DIRECT	GO:0001968~fibronectin binding	9	0.342075	0.0166773	CTSK, SFRP2, CTGF, HSD17B12, CCDC80, ITGA3, SDC4, LRRC15, SSC5D	2252	26	16881	2.59477	1	0.524054	24.8575
GOTERM_MF_DIRECT	GO:0042578~phosphoric ester hydrolase activity	4	0.152033	0.0192031	PGAP1, SYNJ1, SYNJ2, FIG4	2252	5	16881	5.9968	1	0.566391	28.0708
GOTERM_MF_DIRECT	GO:0005509~calcium ion binding	115	4.37096	0.024451	PDP1, SYT1, S100A3, LTBP2, MASP1, SYT2, FAM20C, JAG1, DNASE1L2, MMP1, CIB4, CCBE1, PLS1, ASPH, CIB2, S100A2, MATN2, EFCAB11, F12, MATN3, SPARCL1, CDHR1, LRP1B, PKD2L1, PITPNM2, ALOX15B, VSNL1, ME1, PAM, CDK5R1, PPP2R3B, ME3, EFCAB6, CRELD1, ENPP2, EFCAB3, EFCAB1, S100A16, HPCAL1, CUBN, EFEMP1, PCDH10, CELSR2, S100A13, PCDH18, NOTCH3, NOTCH1, NOTCH4, SYTL2, TLL1, KCNIP3, MMP24, EFHD2, EEF2K, PLCB2…	2252	717	16881	1.20229	1	0.647254	34.3383
GOTERM_MF_DIRECT	GO:0005125~cytokine activity	34	1.29228	0.0258907	WNT5A, NAMPT, CSF1, GDF6, CRLF1, TGFB3, KITLG, TNFSF12, GREM1, GREM2, IL11, TIMP1, TGFB2, LIF, IL17D, TNFRSF11B, C1QTNF4, NRG1, FGF2, EBI3, SPP1, SCG2, BMP4, SECTM1, IL6, TNFSF4, IL7, TNFSF9, ADIPOQ, LEFTY1, INHBB, CMTM8, GDF15, BMP6	2252	176	16881	1.44809	1	0.660092	35.9657
GOTERM_MF_DIRECT	GO:0045296~cadherin binding	8	0.304067	0.0261052	CTNNAL1, CDK5R1, PTPRM, ANK3, NDRG1, FXYD5, TBC1D2, MMP24	2252	23	16881	2.60731	1	0.654913	36.2049
GOTERM_MF_DIRECT	GO:0005088~Ras guanyl-nucleotide exchange factor activity	24	0.912201	0.0290552	FGF5, IRS2, FGF7, ERBB3, PDGFA, CAMK2G, GRIN2A, KITLG, FGF10, KIT, GDNF, IRS1, FYN, TEK, PDGFRA, HBEGF, PDGFRB, ANGPT1, JAK3, FGF1, NRG1, NRG2, FGF2, CALM2	2252	115	16881	1.56438	1	0.686575	39.4101
GOTERM_MF_DIRECT	GO:0001965~G-protein alpha-subunit binding	7	0.266059	0.0323429	NUCB1, RGS2, IGF2R, RGS4, F2RL1, GPSM2, HTR2A	2252	19	16881	2.76169	1	0.71808	42.8036
GOTERM_MF_DIRECT	GO:0019955~cytokine binding	7	0.266059	0.0323429	NOG, TNFRSF11A, CRLF1, ELANE, CNTFR, KIT, FZD4	2252	19	16881	2.76169	1	0.71808	42.8036
GOTERM_MF_DIRECT	GO:0004527~exonuclease activity	7	0.266059	0.0323429	EXO1, EXOSC9, TDP1, ERI1, TREX1, FEN1, LOC81691	2252	19	16881	2.76169	1	0.71808	42.8036
GOTERM_MF_DIRECT	GO:0003678~DNA helicase activity	8	0.304067	0.0327324	MCM7, PIF1, RAD54B, MCM2, MCM3, MCM4, MCM5, MCM6	2252	24	16881	2.49867	1	0.714906	43.1936
GOTERM_MF_DIRECT	GO:0019855~calcium channel inhibitor activity	5	0.190042	0.0340096	AMBP, STX1A, PACSIN3, FKBP1A, ITPR1	2252	10	16881	3.748	1	0.721443	44.4548
GOTERM_MF_DIRECT	GO:0008199~ferric iron binding	5	0.190042	0.0340096	FTMT, TF, FTHL17, ACP5, FTH1	2252	10	16881	3.748	1	0.721443	44.4548
GOTERM_MF_DIRECT	GO:0003682~chromatin binding	66	2.50855	0.0344986	EZH2, PPARG, PAX6, FOXO1, DEK, ZEB1, CBX1, GLI2, CITED2, CBX5, FOS, CDC45, GATA6, PSIP1, TOP2A, CDCA5, ORC1, CDK1, PKN1, HMGA1, MCM5, NCAPD3, RAD51, NCAPD2, UXT, UBE2T, PAM, POLA1, KIAA0101, SOX9, MEIS1, CALCOCO1, MEIS3, CENPA, LHX2, HNRNPD, AUTS2, BCL6, PRKAA1, POLQ, DNMT3B, HELLS, EXO1, MSH6, SSRP1, KAT2B, SVEP1, SUV39H1, CENPF, ATAD2, WHSC1, TRIM24, SNAI2, FOXP1, AJUBA, HDAC4, DLX2, DLX1, NUP6…	2252	391	16881	1.26531	1	0.719421	44.9307
GOTERM_MF_DIRECT	GO:0016614~oxidoreductase activity, acting on CH-OH group of donors	4	0.152033	0.0346268	XDH, CHDH, AGPS, AOX1	2252	6	16881	4.99734	1	0.713694	45.0549
GOTERM_MF_DIRECT	GO:0043184~vascular endothelial growth factor receptor 2 binding	4	0.152033	0.0346268	DAB2IP, PDCL3, ITGA5, GREM1	2252	6	16881	4.99734	1	0.713694	45.0549
GOTERM_MF_DIRECT	GO:0032405~MutLalpha complex binding	4	0.152033	0.0346268	MSH6, MSH2, PCNA, TREX1	2252	6	16881	4.99734	1	0.713694	45.0549
GOTERM_MF_DIRECT	GO:0004499~N,N-dimethylaniline monooxygenase activity	4	0.152033	0.0346268	FMO4, FMO1, FMO2, FMO3	2252	6	16881	4.99734	1	0.713694	45.0549
GOTERM_MF_DIRECT	GO:0004024~alcohol dehydrogenase activity, zinc-dependent	4	0.152033	0.0346268	ADH4, ADH1C, ADH1B, ADH1A	2252	6	16881	4.99734	1	0.713694	45.0549
GOTERM_MF_DIRECT	GO:0050661~NADP binding	10	0.380084	0.0362587	FMO4, ME1, G6PD, DHFR, H6PD, FMO1, FMO2, FMO3, DPYD, CRYM	2252	35	16881	2.14172	1	0.723496	46.612
GOTERM_MF_DIRECT	GO:0031490~chromatin DNA binding	14	0.532117	0.0392751	HIST1H1E, HIST1H1D, THRA, HIST1H1C, HIST1H1B, RXRA, EZH2, HR, PPARGC1A, NOTCH1, H2AFZ, PER1, FOXC2, BCL6	2252	58	16881	1.80938	1	0.745469	49.3815
GOTERM_MF_DIRECT	GO:0005261~cation channel activity	8	0.304067	0.0403924	TRPM3, CALHM2, P2RX1, GAR1, TRPV2, NALCN, PIEZO1, PKD2L1	2252	25	16881	2.39872	1	0.748923	50.3725
GOTERM_MF_DIRECT	GO:0005319~lipid transporter activity	7	0.266059	0.0411434	NPC1, APOB, CFHR4, APOD, APOE, ABCA3, SLCO2A1	2252	20	16881	2.6236	1	0.749083	51.0284
GOTERM_MF_DIRECT	GO:0003714~transcription corepressor activity	37	1.40631	0.0438657	E2F7, E2F8, TAF9B, HR, CTCF, WTIP, ZEB1, MXI1, KCNIP3, CITED2, WNT4, DRAP1, HOMEZ, CREG1, LIMD1, BHLHE41, NFIL3, DNMT3B, BATF3, NANOG, TONSL, SCAI, SAP18, TLE2, WWTR1, MSC, PPP1R13L, AJUBA, HDAC4, ATF3, HEYL, HIPK2, ID4, HDAC9, TBL1X, CRYM, TOB1	2252	203	16881	1.36627	1	0.765392	53.3381
GOTERM_MF_DIRECT	GO:0001948~glycoprotein binding	15	0.570125	0.0450751	PLAT, STX1A, CDH1, ITGA3, ITGB2, SHB, RGMA, SDC1, FBXO17, FYN, FBXO27, IGF2R, ACE2, PIP, HSPA5	2252	65	16881	1.72985	1	0.768829	54.331
GOTERM_MF_DIRECT	GO:0042802~identical protein binding	117	4.44698	0.045185	SYT1, MTSS1, CEP72, SNCAIP, PRC1, TGFB3, MCM10, BBOX1, GOT2, KLHL7, GSTM3, APOE, ROBO1, SLC2A1, DCTPP1, S100A2, DDX39A, DAB2IP, PTPRM, PCBD1, PTPRG, PICK1, CST3, FAM118A, TOPBP1, PKD2L1, UHRF1, GLUL, MAD2L1, ZNF783, RIPK3, RAD18, PRPS1, FUS, CAV1, CCL3, ERBB3, ADORA2A, MIPOL1, DRD4, CHEK2, KCNJ2, TK1, EPHB2, UBASH3B, BCHE, DRAP1, MNS1, GALE, ANGPTL4, COL18A1, SMG9, TPD52L1, NDC80, DVL1, DDX58, EP…	2252	749	16881	1.17094	1	0.763767	54.4203
GOTERM_MF_DIRECT	GO:0017147~Wnt-protein binding	9	0.342075	0.0461299	SFRP5, FZD8, SFRP2, FZD1, ROR2, WLS, FRZB, FZD4, FZD7	2252	31	16881	2.17626	1	0.765161	55.1807
GOTERM_MF_DIRECT	GO:0005044~scavenger receptor activity	12	0.4561	0.0479214	HHIPL1, ENPP2, CXCL16, SUSD2, COLEC12, LOXL4, CFI, SCARA3, SSC5D, SCARA5, PRSS12, DMBT1	2252	48	16881	1.874	1	0.772685	56.5898
GOTERM_MF_DIRECT	GO:0043394~proteoglycan binding	5	0.190042	0.0479298	CTSK, NID1, COL5A3, SLIT2, COL5A1	2252	11	16881	3.40727	1	0.767157	56.5963
GOTERM_MF_DIRECT	GO:0003688~DNA replication origin binding	5	0.190042	0.0479298	CDC45, ORC6, MCM2, MCM10, MCM5	2252	11	16881	3.40727	1	0.767157	56.5963
GOTERM_MF_DIRECT	GO:0070182~DNA polymerase binding	5	0.190042	0.0479298	ACD, FANCD2, FANCI, PCNA, RAD51	2252	11	16881	3.40727	1	0.767157	56.5963
GOTERM_MF_DIRECT	GO:0005003~ephrin receptor activity	5	0.190042	0.0479298	EPHA4, EPHB6, EPHB1, EPHA2, EPHB2	2252	11	16881	3.40727	1	0.767157	56.5963
GOTERM_MF_DIRECT	GO:0004748~ribonucleoside-diphosphate reductase activity, thioredoxin disulfide as acceptor	3	0.114025	0.0485857	RRM2, RRM1, RRM2B	2252	3	16881	7.496	1	0.766367	57.1017
GOTERM_MF_DIRECT	GO:0005010~insulin-like growth factor-activated receptor activity	3	0.114025	0.0485857	IGF1R, IGF2R, CRIM1	2252	3	16881	7.496	1	0.766367	57.1017
GOTERM_MF_DIRECT	GO:0035373~chondroitin sulfate proteoglycan binding	3	0.114025	0.0485857	SEMA5A, PTPRF, PTN	2252	3	16881	7.496	1	0.766367	57.1017
GOTERM_MF_DIRECT	GO:0001106~RNA polymerase II transcription corepressor activity	8	0.304067	0.0491295	UXT, N4BP2L2, TBX15, HEYL, ELANE, HDGF, CITED2, RBBP8	2252	26	16881	2.30646	1	0.764807	57.5164
GOTERM_MF_DIRECT	GO:0008191~metalloendopeptidase inhibitor activity	6	0.22805	0.0516619	RECK, BST2, SPOCK3, TIMP4, SPOCK1, TIMP1	2252	16	16881	2.811	1	0.776905	59.3986
GOTERM_MF_DIRECT	GO:0048018~receptor agonist activity	6	0.22805	0.0516619	WNT5A, WNT4, WNT3, SFRP2, AGT, GREM1	2252	16	16881	2.811	1	0.776905	59.3986
GOTERM_MF_DIRECT	GO:0030971~receptor tyrosine kinase binding	11	0.418092	0.0528687	PTPN2, TIAM1, MST1, PCNA, ANGPT1, NRG1, LRP4, SHC4, DOCK4, TOB1, PTPN11	2252	43	16881	1.91758	1	0.77965	60.2677
GOTERM_MF_DIRECT	GO:0003677~DNA binding	246	9.35006	0.0536692	RAD51D, SLC2A4RG, XRCC3, HMGN2, RORA, DNASE1L2, MXI1, DNASE1L1, HIST1H2BK, FOXF2, PRIM2, ZNF248, H2AFX, PITX3, TIGD6, PITX1, TBPL1, ZNF44, RXRA, LIG1, LHFP, PPARGC1A, TOX2, CHRAC1, RFC5, PRDM8, RFC3, RFC4, RFC1, ZNF783, HES4, RFC2, ST18, FUS, KIF4A, ZNF610, MYEF2, MYBL1, ZNF618, DTD1, RPS27, AHRR, DRAP1, ZNF224, LHX2, POLQ, WDHD1, TCF3, YEATS4, KLF8, MKI67, KLF9, RAD54L, ZNF525, DLX1, HOPX, PCNA,…	2252	1674	16881	1.10156	1	0.779709	60.8345
GOTERM_MF_DIRECT	GO:0008009~chemokine activity	12	0.4561	0.0546404	CXCL1, CCL13, CCL3, CCL2, CXCL3, CXCL16, CXCL2, CKLF, PF4, CXCL6, PF4V1, CXCL12	2252	49	16881	1.83576	1	0.780843	61.5119
GOTERM_MF_DIRECT	GO:0019237~centromeric DNA binding	4	0.152033	0.0546804	KIF2C, CENPA, MSH2, ZW10	2252	7	16881	4.28343	1	0.776148	61.5396
GOTERM_MF_DIRECT	GO:0102336~3-oxo-arachidoyl-CoA synthase activity	4	0.152033	0.0546804	ELOVL1, ELOVL5, ELOVL3, ELOVL6	2252	7	16881	4.28343	1	0.776148	61.5396
GOTERM_MF_DIRECT	GO:0102337~3-oxo-cerotoyl-CoA synthase activity	4	0.152033	0.0546804	ELOVL1, ELOVL5, ELOVL3, ELOVL6	2252	7	16881	4.28343	1	0.776148	61.5396
GOTERM_MF_DIRECT	GO:0008467~[heparan sulfate]-glucosamine 3-sulfotransferase 1 activity	4	0.152033	0.0546804	HS3ST5, HS3ST3A1, HS3ST1, HS3ST3B1	2252	7	16881	4.28343	1	0.776148	61.5396
GOTERM_MF_DIRECT	GO:0004022~alcohol dehydrogenase (NAD) activity	4	0.152033	0.0546804	ADH4, ADH1C, DHRS9, ADH1A	2252	7	16881	4.28343	1	0.776148	61.5396
GOTERM_MF_DIRECT	GO:0009922~fatty acid elongase activity	4	0.152033	0.0546804	ELOVL1, ELOVL5, ELOVL3, ELOVL6	2252	7	16881	4.28343	1	0.776148	61.5396
GOTERM_MF_DIRECT	GO:0036094~small molecule binding	4	0.152033	0.0546804	AMBP, RBP4, APOD, PTGDS	2252	7	16881	4.28343	1	0.776148	61.5396
GOTERM_MF_DIRECT	GO:0019870~potassium channel inhibitor activity	4	0.152033	0.0546804	CAV3, WNK1, ENSA, KCNK2	2252	7	16881	4.28343	1	0.776148	61.5396
GOTERM_MF_DIRECT	GO:0043138~3'-5' DNA helicase activity	4	0.152033	0.0546804	GINS1, GINS2, CDC45, GINS4	2252	7	16881	4.28343	1	0.776148	61.5396
GOTERM_MF_DIRECT	GO:0102338~3-oxo-lignoceronyl-CoA synthase activity	4	0.152033	0.0546804	ELOVL1, ELOVL5, ELOVL3, ELOVL6	2252	7	16881	4.28343	1	0.776148	61.5396
GOTERM_MF_DIRECT	GO:0004908~interleukin-1 receptor activity	4	0.152033	0.0546804	IL1R2, IL18R1, IL1R1, IL1RL1	2252	7	16881	4.28343	1	0.776148	61.5396
GOTERM_MF_DIRECT	GO:0019838~growth factor binding	8	0.304067	0.0589756	A2M, NKD2, DUSP1, LTBP2, OSMR, ERBB3, TEK, LIFR	2252	27	16881	2.22104	1	0.796997	64.4036
GOTERM_MF_DIRECT	GO:0005543~phospholipid binding	18	0.684151	0.0602445	PREX1, ANXA1, PSD2, ARL6, ARHGAP26, AMPH, GOT2, APOB, MAP1LC3A, NUP62, APOE, APOC3, GRK5, VAMP2, NSMAF, NUP35, NBEAL1, SGIP1	2252	86	16881	1.56893	1	0.799441	65.2105
GOTERM_MF_DIRECT	GO:0003777~microtubule motor activity	17	0.646142	0.0611992	KIF14, KIF23, KIF22, KIFC1, KIF4A, KIF24, KIF11, KIF15, KIF18A, DNHD1, CENPE, KIF16B, KIF3C, KIF2C, KIF20B, DYNLRB2, KIF20A	2252	80	16881	1.5929	1	0.800099	65.8063
GOTERM_MF_DIRECT	GO:0042813~Wnt-activated receptor activity	7	0.266059	0.0628876	SFRP5, FZD8, SFRP2, FZD1, FRZB, FZD4, FZD7	2252	22	16881	2.38509	1	0.804623	66.8363
GOTERM_MF_DIRECT	GO:0008574~ATP-dependent microtubule motor activity, plus-end-directed	6	0.22805	0.0654252	KIF14, KIF4A, KIF11, KIF18A, KIF20B, KIF16B	2252	17	16881	2.64565	1	0.813194	68.3297
GOTERM_MF_DIRECT	GO:0004872~receptor activity	38	1.44432	0.0676827	CADM3, CADM1, RTN4RL1, SLC20A1, TNFRSF25, NPY2R, F2RL1, CRLF1, MMD, ITGB4, TLR4, ITGB2, PAQR4, TNFRSF11B, EPHB6, TNFRSF11A, TEK, SMAGP, TNFRSF19, STRA6, IL18R1, CUBN, PLXNB1, CMKLR1, NLGN1, NOTCH3, NOTCH1, CD86, NPC1, KLRG1, LRP1, CD33, IGF2R, NOTCH4, AMOT, ANTXR1, TREM1, SLC40A1	2252	217	16881	1.31266	1	0.819887	69.6049
GOTERM_MF_DIRECT	GO:0044325~ion channel binding	22	0.836184	0.0703122	CAV3, SLC8A1, STX1A, CAV1, DIAPH1, FKBP1A, RNF207, PDE4D, FGF12, YWHAE, KCNIP3, GPD1L, YWHAH, ANK2, ANK3, FYN, YWHAQ, ASPH, CALM2, KCNE3, KCNE4, DLG1	2252	113	16881	1.4594	1	0.827865	71.0292
GOTERM_MF_DIRECT	GO:0008144~drug binding	16	0.608134	0.0751057	NAMPT, ATP1B1, HMGB2, PPARG, DRD4, DCK, PDE10A, PDE4D, ATP1A2, TYMS, DHFR, P2RX1, CNR1, TOP2A, HTR2C, HTR2A	2252	76	16881	1.57811	1	0.84424	73.4655
GOTERM_MF_DIRECT	GO:0004114~3',5'-cyclic-nucleotide phosphodiesterase activity	7	0.266059	0.0758696	PDE1C, PDE1A, PDE5A, PDE3B, PDE10A, PDE8B, PDE4D	2252	23	16881	2.28139	1	0.843502	73.8355
GOTERM_MF_DIRECT	GO:0004866~endopeptidase inhibitor activity	10	0.380084	0.0768106	RECK, A2M, C4B, C3, CST3, ITIH4, CD109, TFPI, ITIH3, PROS1	2252	40	16881	1.874	1	0.843481	74.2846
GOTERM_MF_DIRECT	GO:0003680~AT DNA binding	4	0.152033	0.0790151	CRIP1, HNRNPD, HMGA2, HMGA1	2252	8	16881	3.748	1	0.848304	75.3083
GOTERM_MF_DIRECT	GO:0001135~transcription factor activity, RNA polymerase II transcription factor recruiting	4	0.152033	0.0790151	LIF, MYBL1, MYB, MYBL2	2252	8	16881	3.748	1	0.848304	75.3083
GOTERM_MF_DIRECT	GO:0001517~N-acetylglucosamine 6-O-sulfotransferase activity	4	0.152033	0.0790151	CHST7, CHST2, SULT6B1, CHST1	2252	8	16881	3.748	1	0.848304	75.3083
GOTERM_MF_DIRECT	GO:0036310~annealing helicase activity	4	0.152033	0.0790151	RECQL4, BLM, ANXA1, RAD54L	2252	8	16881	3.748	1	0.848304	75.3083
GOTERM_MF_DIRECT	GO:0004745~retinol dehydrogenase activity	6	0.22805	0.0810262	AKR1C3, ADH4, ADH1C, DHRS9, ADH1A, RDH5	2252	18	16881	2.49867	1	0.85218	76.2087
GOTERM_MF_DIRECT	GO:0015485~cholesterol binding	10	0.380084	0.0873121	CAV1, NPC1, OSBP2, PROM2, OSBPL3, APOD, STAR, APOE, APOC3, OSBPL10	2252	41	16881	1.82829	1	0.87017	78.8278
GOTERM_MF_DIRECT	GO:0050501~hyaluronan synthase activity	3	0.114025	0.0886447	HAS1, HAS2, HAS3	2252	4	16881	5.622	1	0.871122	79.347
GOTERM_MF_DIRECT	GO:0034596~phosphatidylinositol phosphate 4-phosphatase activity	3	0.114025	0.0886447	SYNJ1, INPP5F, SYNJ2	2252	4	16881	5.622	1	0.871122	79.347
GOTERM_MF_DIRECT	GO:0043515~kinetochore binding	3	0.114025	0.0886447	CENPE, CLASP1, CENPH	2252	4	16881	5.622	1	0.871122	79.347
GOTERM_MF_DIRECT	GO:0004477~methenyltetrahydrofolate cyclohydrolase activity	3	0.114025	0.0886447	MTHFD1, MTHFD2L, MTHFD1L	2252	4	16881	5.622	1	0.871122	79.347
GOTERM_MF_DIRECT	GO:0043813~phosphatidylinositol-3,5-bisphosphate 5-phosphatase activity	3	0.114025	0.0886447	SYNJ1, SYNJ2, FIG4	2252	4	16881	5.622	1	0.871122	79.347
GOTERM_MF_DIRECT	GO:0004897~ciliary neurotrophic factor receptor activity	3	0.114025	0.0886447	LIFR, CNTFR, IL6R	2252	4	16881	5.622	1	0.871122	79.347
GOTERM_MF_DIRECT	GO:0070326~very-low-density lipoprotein particle receptor binding	3	0.114025	0.0886447	APOE, PCSK9, RELN	2252	4	16881	5.622	1	0.871122	79.347
GOTERM_MF_DIRECT	GO:0004329~formate-tetrahydrofolate ligase activity	3	0.114025	0.0886447	MTHFD1, MTHFD2L, MTHFD1L	2252	4	16881	5.622	1	0.871122	79.347
GOTERM_MF_DIRECT	GO:0004488~methylenetetrahydrofolate dehydrogenase (NADP+) activity	3	0.114025	0.0886447	MTHFD1, MTHFD2L, MTHFD1L	2252	4	16881	5.622	1	0.871122	79.347
GOTERM_MF_DIRECT	GO:0035312~5'-3' exodeoxyribonuclease activity	3	0.114025	0.0886447	EXO1, DCLRE1A, DCLRE1B	2252	4	16881	5.622	1	0.871122	79.347
GOTERM_MF_DIRECT	GO:0098641~cadherin binding involved in cell-cell adhesion	48	1.8244	0.0886958	LIMA1, DIAPH3, ARHGAP18, CDH1, ANLN, RANGAP1, GPRC5A, EFHD2, RPS26, EZR, CDC42EP1, PPL, NDRG1, RANBP1, HSPA5, MKL2, EHD1, AHNAK, DLG1, EHD4, COBLL1, HIST1H3J, DAB2IP, MYO1B, ANXA1, CLIC1, YWHAE, PPP1R13L, EPHA2, NOTCH3, RSL1D1, KRT18, CCNB2, ITGA6, FNBP1L, PKP3, MB21D2, CAPG, HIST1H3B, HIST1H3D, HIST1H3E, TMPO, HIST1H3F, UBAP2, HIST1H3G, TJP2, HIST1H3H, HIST1H3I	2252	290	16881	1.24072	1	0.868062	79.3667
GOTERM_MF_DIRECT	GO:0008022~protein C-terminus binding	32	1.21627	0.0889999	CAV3, SYT1, ATP1B1, HRAS, SAE1, ZBTB16, CALCOCO1, FIGN, CTGF, HOMER3, PRKAA1, TOP2A, DLG1, CIITA, RBFOX1, YEATS4, MKI67, MSH2, CEP135, PICK1, CENPF, BRCA2, TOPBP1, CDC20, TAX1BP3, ECM1, KCNK3, RAD51, SDC1, YWHAQ, DGKZ, TBL1X	2252	182	16881	1.31798	1	0.865811	79.4834
GOTERM_MF_DIRECT	GO:0043015~gamma-tubulin binding	7	0.266059	0.0902487	RAD51D, TUBGCP3, CEP57, MZT1, BRCA2, NDRG1, RACGAP1	2252	24	16881	2.18633	1	0.866557	79.9561
GOTERM_MF_DIRECT	GO:0005102~receptor binding	57	2.16648	0.0932552	MTSS1, CADM3, A2M, CADM1, F2RL1, IGFBP6, TNFSF12, CXCL12, GDNF, TGFB2, ACOT8, RSPO3, SMAGP, LEPROT, LBP, NRG1, NRG2, IDUA, PICK1, CD86, UCN2, ADM, PDGFRB, CXCL1, CAV1, CCL2, DIAPH1, C3, CYTL1, CNTFR, ENSA, EPHB2, LIF, ANGPTL1, PLAT, ECI2, FZD8, LPL, TNFSF4, NTF3, ANXA1, FZD1, TRIM24, CRAT, TNFSF9, ADIPOQ, WIPI1, LAMA2, LAMA4, CCL13, LAMA3, SRPX2, GLA, JAK3, IGFBP2, ABL2, IGFBP4	2252	353	16881	1.2104	1	0.872588	81.0524
GOTERM_MF_DIRECT	GO:0003705~transcription factor activity, RNA polymerase II distal enhancer sequence-specific binding	14	0.532117	0.0941583	CEBPA, HNF1B, NFIX, SOX9, SNAI2, MEIS1, FOXP1, HIF1A, GATA6, FOXF2, FOXC2, FOXC1, BHLHE41, ZFHX3	2252	66	16881	1.59006	1	0.872212	81.3706
GOTERM_MF_DIRECT	GO:0004896~cytokine receptor activity	9	0.342075	0.0977733	CD44, IL1RL1, OSMR, IL4R, LIFR, CNTFR, IL6R, IL7R, EBI3	2252	36	16881	1.874	1	0.879517	82.5944
GOTERM_MF_DIRECT	GO:0000287~magnesium ion binding	35	1.33029	0.0984797	INPP1, IMPA2, GCLC, ZAK, ENDOV, STK36, TMEM237, BRSK2, MAP3K6, CIB4, MAP3K8, ATP8B1, DYRK2, PRPS1L1, CIB2, TOP2A, SIK2, DCTPP1, YDJC, FEN1, ATP8B4, MSH6, ADSSL1, MSH2, PIF1, WNK1, PCK1, GLUL, EYA2, RPS6KA4, RPS6KA2, ATP9A, ATP8A2, ABL2, PRPS1	2252	204	16881	1.28608	1	0.878568	82.8245
GOTERM_MF_DIRECT	GO:0005160~transforming growth factor beta receptor binding	10	0.380084	0.0986223	INHBB, RASL11B, BMP4, GDF6, FKBP1A, SMURF2, GDF15, TGFB2, LEFTY1, BMP6	2252	42	16881	1.78476	1	0.876085	82.8706

## Sheet: KEGG Pathway analysis of DEGs
KEGG Pathway analysis of all DEGs
Category	Term	Count	%	PValue	Genes	List Total	Pop Hits	Pop Total	Fold Enrichment	Bonferroni	Benjamini	FDR
KEGG_PATHWAY	hsa03030:DNA replication	27	1.02623	1.06792e-14	POLA1, POLA2, RPA4, RPA3, PRIM1, RPA2, MCM7, POLE2, PRIM2, FEN1, LIG1, MCM2, RNASEH2A, MCM3, RNASEH2B, MCM4, MCM5, MCM6, RFC5, POLD3, RFC3, RFC4, RFC1, RFC2, POLD1, POLD2, PCNA	1016	36	6879	5.078	3.02691e-12	3.02691e-12	1.4122e-11
KEGG_PATHWAY	hsa04110:Cell cycle	51	1.93843	2.29693e-12	E2F1, E2F2, MAD1L1, DBF4, TGFB3, PKMYT1, TTK, PTTG2, PTTG1, TGFB2, CCNE2, CDC45, MCM7, CDKN2C, CDKN2D, ORC6, ORC1, CCNA2, CDC7, CDK1, RBL1, CDK6, ESPL1, MCM2, MCM3, MCM4, MCM5, MCM6, MAD2L1, CCND2, MDM2, BUB1B, GADD45B, CHEK1, CHEK2, BUB1, BUB3, TFDP1, CDC20, CDC25C, YWHAE, CDC25A, CDC25B, CCNB1, CDKN1C, YWHAH, CCNB2, PLK1, YWHAQ, PCNA, SMC1A	1016	124	6879	2.78471	6.52331e-10	3.26166e-10	3.04374e-09
KEGG_PATHWAY	hsa05322:Systemic lupus erythematosus	47	1.78639	8.98088e-09	HIST1H2AB, HIST1H2AC, HIST1H4L, HIST1H4K, C3, C6, HIST1H2AE, C1R, C1S, HIST2H4B, HIST2H2AB, HIST1H2BK, HIST1H4A, HIST1H4B, HIST2H2AC, H2AFZ, HIST1H4E, HIST1H4F, H2AFX, HIST1H4C, HIST1H4D, HIST1H4I, HIST1H4J, HIST1H4H, HIST2H3A, HIST1H3J, HIST1H2BE, C4B, HIST1H2BF, ELANE, GRIN2A, HIST2H3D, CD86, HIST2H2BF, HIST1H3B, HIST1H2AI, HIST1H2AH, HIST1H3D, HIST1H2AK, HIST1H3E, HIST1H2AJ, HIST1H3F, HIST1H2A…	1016	134	6879	2.37479	2.55057e-06	8.5019e-07	1.19008e-05
KEGG_PATHWAY	hsa03430:Mismatch repair	16	0.608134	4.75136e-08	EXO1, MSH6, MSH2, LIG1, RPA4, RPA3, RFC5, POLD3, RPA2, RFC3, RFC4, RFC1, RFC2, POLD1, POLD2, PCNA	1016	23	6879	4.71003	1.34938e-05	3.37346e-06	6.29617e-05
KEGG_PATHWAY	hsa05034:Alcoholism	55	2.09046	5.01615e-08	HRAS, HIST2H4B, HIST2H2AB, BDNF, HIST1H2BK, PPP1R1B, HIST2H2AC, H2AFZ, H2AFX, GNG4, SHC4, GRIN2A, FOSB, PKIA, HIST2H2BF, HIST1H2AB, HIST1H2AC, HIST1H4L, HIST1H4K, ADORA2B, ADORA2A, HIST1H2AE, GNG13, HIST1H4A, HIST1H4B, HIST1H4E, HIST1H4F, HIST1H4C, HIST1H4D, HIST1H4I, HIST1H4J, HIST1H4H, HIST2H3A, HIST1H3J, HIST1H2BE, HIST1H2BF, MAOA, HIST2H3D, HDAC4, NTRK2, HIST1H3B, HIST1H2AI, HIST1H2AH, HIST1H…	1016	177	6879	2.10388	1.42458e-05	2.84917e-06	6.64704e-05
KEGG_PATHWAY	hsa04151:PI3K-Akt signaling pathway	82	3.11669	6.96234e-06	FGF5, HRAS, FGF7, OSMR, PGF, PDGFA, FGF10, TLR4, FGF12, CCNE2, PKN3, IL4R, PDGFC, ANGPT1, FGF1, GNG4, MYB, FGF2, PRL, INSR, SGK3, RXRA, PKN1, CDK6, IL6R, IRS1, BCL2L11, DDIT4, VEGFC, CCND2, LPAR6, PDGFRA, PDGFRB, MDM2, RELN, LAMC1, PPP2R3B, CSF1, COL3A1, GNG13, ITGB4, ITGA11, KITLG, KIT, IL7R, IGF1R, BCL2, COL27A1, TEK, COL6A3, COL6A2, GYS1, COL6A1, PRKAA1, PPP2R2B, LAMB1, THBS2, PIK3R1, SPP1, CO…	1016	345	6879	1.60926	0.00197536	0.000329498	0.00922561
KEGG_PATHWAY	hsa04512:ECM-receptor interaction	29	1.10224	2.90431e-05	COL3A1, ITGA11, ITGB4, SDC4, HMMR, CD44, COL27A1, COL6A3, COL6A2, COL6A1, LAMB1, THBS2, SPP1, COL4A4, COL4A1, ITGA3, COL5A3, COL5A2, COL5A1, COL4A5, LAMA2, SDC1, LAMA4, LAMA3, CD36, ITGA6, ITGA5, RELN, LAMC1	1016	87	6879	2.25689	0.00821444	0.00117764	0.038479
KEGG_PATHWAY	hsa04390:Hippo signaling pathway	40	1.52033	0.000228839	WNT5A, MOB1B, PARD3, GDF6, TGFB3, CDH1, ITGB2, WTIP, GLI2, TGFB2, WNT4, FRMD6, WNT3, CTGF, TEAD4, LIMD1, PPP2R2B, FGF1, DLG1, BMP4, FZD8, TCF7, NF2, MPP5, FZD1, BIRC5, WWTR1, SNAI2, FZD4, YWHAE, FZD7, DVL1, AJUBA, AFP, YWHAH, CCND2, RASSF1, YWHAQ, AMOT, BMP6	1016	151	6879	1.79355	0.0629305	0.00809181	0.302817
KEGG_PATHWAY	hsa05200:Pathways in cancer	84	3.1927	0.000290993	E2F1, FGF5, E2F2, HRAS, FGF7, PTGS2, PGF, PDGFA, PPARG, ARNT2, TGFB3, FGF10, FOXO1, FGF12, GLI2, CXCL12, MMP1, TGFB2, CCNE2, FOS, AGTR1, WNT4, WNT3, SLC2A1, HHIP, FGF1, GNG4, FGF2, PLCB2, PTGER2, PTGER3, RXRA, CDK6, RAD51, VEGFC, HIF1A, LPAR6, PDGFRA, PDGFRB, MDM2, LAMC1, WNT5A, CKS1B, GNG13, KITLG, CDH1, BDKRB1, EGLN1, BDKRB2, KIT, ZBTB16, IGF1R, RAC2, BCL2, PLEKHG5, RASGRP2, LAMB1, PIK3R1, COL4…	1016	393	6879	1.44717	0.0793305	0.00914175	0.384917
KEGG_PATHWAY	hsa03460:Fanconi anemia pathway	19	0.722159	0.000363018	BLM, USP1, BRCA2, BRIP1, RMI2, RMI1, BRCA1, RPA4, RAD51, RPA3, RPA2, FANCD2, FANCI, FANCE, FANCG, FANCA, UBE2T, FANCC, REV3L	1016	53	6879	2.42722	0.0979776	0.0102586	0.479978
KEGG_PATHWAY	hsa03440:Homologous recombination	13	0.494109	0.00045417	RAD51D, POLD3, RPA2, XRCC3, BLM, POLD1, POLD2, BRCA2, RAD54B, RAD54L, RPA4, RAD51, RPA3	1016	29	6879	3.03513	0.121038	0.01166	0.600162
KEGG_PATHWAY	hsa04510:Focal adhesion	48	1.8244	0.00115539	CAV3, CAV1, HRAS, DIAPH1, PDGFA, PGF, COL3A1, ITGA11, ITGB4, IGF1R, RAC2, BCL2, COL27A1, COL6A3, COL6A2, COL6A1, PDGFC, PAK1, LAMB1, THBS2, PIK3R1, SPP1, SHC4, COL4A4, COL4A1, MET, ITGA3, MAPK10, COL5A3, CAPN2, FLNC, BIRC3, COL5A2, COL5A1, COL4A5, LAMA2, VEGFC, LAMA4, LAMA3, ITGA6, FYN, ITGA5, CCND2, PDGFRA, PDGFRB, RELN, LAMC1, MYLK	1016	206	6879	1.57763	0.279867	0.0269891	1.52025
KEGG_PATHWAY	hsa04974:Protein digestion and absorption	25	0.950209	0.0015891	ATP1B1, SLC38A2, COL3A1, MME, COL17A1, COL7A1, COL27A1, COL6A3, COL6A2, COL6A1, KCNE3, COL18A1, COL4A4, SLC8A1, COL4A1, COL13A1, COL15A1, ATP1A2, COL5A3, COL5A2, COL5A1, COL4A5, KCNN4, COL14A1, ACE2	1016	88	6879	1.92349	0.363432	0.0341468	2.08539
KEGG_PATHWAY	hsa05202:Transcriptional misregulation in cancer	40	1.52033	0.00188329	SLC45A3, FUS, IL1R2, LMO2, PDGFA, PPARG, ARNT2, FOXO1, ZBTB16, MEIS1, IGF1R, CDKN2C, PER2, ETV1, BCL6, TCF3, PLAT, HIST2H3A, CEBPA, HIST1H3J, IL6, RXRA, ELANE, MET, WHSC1, NR4A3, HMGA2, HIST2H3D, CD86, CCND2, HIST1H3B, MDM2, PBX1, HIST1H3D, HIST1H3E, HIST1H3F, PBX3, HIST1H3G, HIST1H3H, HIST1H3I	1016	167	6879	1.62172	0.414541	0.0375181	2.46702
KEGG_PATHWAY	hsa03420:Nucleotide excision repair	16	0.608134	0.00224592	LIG1, RPA4, RPA3, RFC5, POLD3, RPA2, RFC3, RFC4, RFC1, POLE2, CUL4A, RFC2, POLD1, POLD2, DDB2, PCNA	1016	47	6879	2.30491	0.471947	0.0416771	2.93553
KEGG_PATHWAY	hsa04068:FoxO signaling pathway	33	1.25428	0.00321088	HRAS, TGFB3, BNIP3, FOXO1, IL7R, TGFB2, IGF1R, HOMER3, CDKN2D, BCL6, PRKAA1, INSR, PIK3R1, IL6, GABARAPL1, IRS2, SGK3, MAPK11, MAPK10, IRS1, BCL2L11, PCK1, CCNB1, PLK4, CCNB2, PLK2, PLK1, CCND2, MAPK13, MDM2, FBXO32, KLF2, GADD45B	1016	134	6879	1.6674	0.598825	0.0554861	4.17215
KEGG_PATHWAY	hsa04115:p53 signaling pathway	19	0.722159	0.00692019	STEAP3, CDK1, ZMAT3, CHEK1, CDK6, RRM2B, CHEK2, PMAIP1, CCNG1, SESN1, GTSE1, CCNB1, CCNE2, CCNB2, CCND2, RRM2, DDB2, MDM2, GADD45B	1016	67	6879	1.92004	0.860845	0.109534	8.79133
KEGG_PATHWAY	hsa04114:Oocyte meiosis	27	1.02623	0.00967494	CAMK2G, CPEB4, PKMYT1, PTTG2, AURKA, PTTG1, CCNE2, IGF1R, BUB1, FBXO43, FBXO5, CDK1, CDC20, ESPL1, ITPR3, CDC25C, YWHAE, ITPR1, CCNB1, CCNB2, YWHAH, MAD2L1, RPS6KA2, PLK1, YWHAQ, SMC1A, CALM2	1016	111	6879	1.64692	0.936775	0.142207	12.0876
KEGG_PATHWAY	hsa05205:Proteoglycans in cancer	43	1.63436	0.00978136	CAV3, WNT5A, CAV1, HRAS, ERBB3, CAMK2G, TLR4, DCN, SDC4, TGFB2, IGF1R, WNT4, EZR, GPC3, WNT3, ANK1, CD44, ANK2, ANK3, TIAM1, HPSE, PAK1, FGF2, PIK3R1, FZD8, NANOG, MET, FZD1, IGF2, MAPK11, FLNC, ITPR3, FZD4, ITPR1, FZD7, PTPN11, PLCE1, SDC1, HIF1A, ITGA5, MAPK13, MDM2, HBEGF	1016	200	6879	1.45569	0.938676	0.136642	12.2127
KEGG_PATHWAY	hsa05133:Pertussis	20	0.760167	0.0109117	IRAK1, IL6, C4B, C3, TLR4, MAPK11, C1R, SERPING1, ITGB2, CXCL6, MAPK10, C1S, NLRP3, FOS, MAPK13, ITGA5, PYCARD, IRF1, CASP1, CALM2	1016	75	6879	1.80551	0.955663	0.144267	13.5314
KEGG_PATHWAY	hsa05218:Melanoma	19	0.722159	0.0129197	E2F1, FGF5, E2F2, HRAS, FGF7, PDGFA, MET, FGF10, CDH1, CDK6, FGF12, IGF1R, PDGFRA, MDM2, PDGFRB, PDGFC, FGF1, FGF2, PIK3R1	1016	71	6879	1.81187	0.975105	0.161266	15.8288
KEGG_PATHWAY	hsa03320:PPAR signaling pathway	18	0.684151	0.0153105	LPL, RXRA, PPARG, ADIPOQ, MMP1, PCK1, ACSL1, CD36, CYP27A1, SORBS1, PLIN1, APOC3, FABP3, FABP4, GK, PLTP, FABP5, ANGPTL4	1016	67	6879	1.81899	0.987497	0.180593	18.4907
KEGG_PATHWAY	hsa00670:One carbon pool by folate	8	0.304067	0.0199961	MTHFD1, TYMS, SHMT1, MTHFD2L, ALDH1L1, DHFR, ALDH1L2, MTHFD1L	1016	20	6879	2.70827	0.996774	0.22074	23.4832
KEGG_PATHWAY	hsa04610:Complement and coagulation cascades	18	0.684151	0.0203617	PLAT, F12, A2M, C5AR1, MASP1, C4B, C3, C6, C1R, BDKRB1, SERPING1, BDKRB2, C1S, TFPI, CFH, CFI, CFD, PROS1	1016	69	6879	1.76626	0.997098	0.216069	23.8606
KEGG_PATHWAY	hsa04668:TNF signaling pathway	25	0.950209	0.0211214	CXCL1, CFLAR, IL18R1, IL6, CCL2, PTGS2, CSF1, CXCL3, CXCL2, MAPK11, JAG1, MAPK10, BIRC3, MMP14, TAB2, LIF, VCAM1, FOS, RPS6KA4, MAPK13, MAP3K8, RIPK3, MLKL, MAP2K6, PIK3R1	1016	107	6879	1.58193	0.997672	0.215344	24.6393
KEGG_PATHWAY	hsa04015:Rap1 signaling pathway	43	1.63436	0.0218946	FGF5, PARD3, HRAS, FGF7, ADORA2B, ADORA2A, PDGFA, PGF, CSF1, FPR1, KITLG, FGF10, CDH1, ITGB2, FGF12, KIT, IGF1R, RAC2, TIAM1, CNR1, TEK, RASGRP2, PDGFC, ANGPT1, FGF1, PLCB2, FGF2, INSR, MAP2K6, PIK3R1, MET, GRIN2A, SIPA1L3, MAPK11, EPHA2, DOCK4, VEGFC, PLCE1, MAPK13, PDGFRA, PDGFRB, ARAP3, CALM2	1016	210	6879	1.38638	0.99814	0.214797	25.4243
KEGG_PATHWAY	hsa05166:HTLV-I infection	50	1.90042	0.0263802	E2F1, E2F2, HRAS, PDGFA, TGFB3, PTTG2, PTTG1, TGFB2, FOS, WNT4, WNT3, CDKN2C, SLC2A1, RANBP1, MYB, FOSL1, TBPL1, DLG1, SLC25A4, MAD2L1, CCND2, PDGFRA, BUB1B, PDGFRB, WNT5A, IL1R2, IL1R1, ITGB2, CHEK1, CHEK2, VCAM1, POLE2, TCF3, BUB3, PIK3R1, FZD8, IL6, KAT2B, FZD1, CDC20, FZD4, FZD7, DVL1, POLD3, ATF3, POLD1, POLD2, PCNA, JAK3, TP53INP1	1016	254	6879	1.33281	0.999496	0.245127	29.8311
KEGG_PATHWAY	hsa05203:Viral carcinogenesis	41	1.55834	0.0356279	MAD1L1, HIST1H4L, HRAS, HIST1H4K, C3, UBE3A, CHEK1, PMAIP1, HIST2H4B, CCNE2, HIST1H2BK, HIST1H4A, HIST1H4B, HIST1H4E, HIST1H4F, RANBP1, HIST1H4C, HIST1H4D, HIST1H4I, CCNA2, HIST1H4J, TBPL1, PIK3R1, DLG1, HIST1H4H, CDK1, KAT2B, HIST1H2BE, HIST1H2BF, RBL1, CDK6, CDC20, YWHAE, HDAC4, YWHAH, CCND2, HIST2H2BF, YWHAQ, MDM2, JAK3, HDAC9	1016	205	6879	1.35413	0.999966	0.307857	38.1668
KEGG_PATHWAY	hsa05222:Small cell lung cancer	20	0.760167	0.0385932	COL4A4, E2F1, E2F2, CKS1B, COL4A1, PTGS2, RXRA, ITGA3, CDK6, BIRC3, COL4A5, LAMA2, CCNE2, LAMA4, LAMA3, ITGA6, BCL2, LAMC1, LAMB1, PIK3R1	1016	85	6879	1.5931	0.999986	0.319844	40.6394
KEGG_PATHWAY	hsa03410:Base excision repair	10	0.380084	0.0448017	POLD3, POLE2, LIG1, POLD1, POLD2, PCNA, PARP4, PARP1, PARP2, FEN1	1016	33	6879	2.05172	0.999998	0.352034	45.5229
KEGG_PATHWAY	hsa04640:Hematopoietic cell lineage	20	0.760167	0.0476678	IL1R2, IL1R1, IL6, IL7, CSF1, MME, KITLG, ITGA3, IL6R, KIT, IL7R, IL11, CD9, CD36, ITGA6, CD44, ITGA5, IL4R, CD33, CD24	1016	87	6879	1.55648	0.999999	0.360744	47.6496
KEGG_PATHWAY	hsa04914:Progesterone-mediated oocyte maturation	20	0.760167	0.0476678	CDK1, MAD1L1, CPEB4, PKMYT1, PDE3B, MAPK11, MAPK10, CDC25C, CDC25A, CDC25B, CCNB1, IGF1R, CCNB2, MAD2L1, MAPK13, PLK1, RPS6KA2, BUB1, CCNA2, PIK3R1	1016	87	6879	1.55648	0.999999	0.360744	47.6496
KEGG_PATHWAY	hsa05323:Rheumatoid arthritis	20	0.760167	0.0527359	CCL3, IL6, CCL2, CSF1, TGFB3, ACP5, TLR4, ITGB2, CXCL6, ATP6V1B2, CXCL12, MMP1, IL11, TGFB2, FOS, CTSK, CD86, TNFRSF11A, TEK, ANGPT1	1016	88	6879	1.53879	1	0.381726	51.2234
KEGG_PATHWAY	hsa00604:Glycosphingolipid biosynthesis - ganglio series	6	0.22805	0.0579036	ST3GAL1, ST6GALNAC3, ST3GAL5, SLC33A1, ST8SIA5, B4GALNT1	1016	15	6879	2.70827	1	0.401502	54.634
KEGG_PATHWAY	hsa00240:Pyrimidine metabolism	22	0.836184	0.0614663	POLR3G, DTYMK, POLA1, UPP1, DCK, CTPS2, POLA2, RRM2B, TK1, POLD3, PRIM1, TYMS, POLE2, RRM2, POLD1, RRM1, PRIM2, POLD2, DPYD, ENTPD1, NT5E, DCTPP1	1016	101	6879	1.4748	1	0.411325	56.8555
KEGG_PATHWAY	hsa00350:Tyrosine metabolism	10	0.380084	0.0627035	GOT2, ADH4, MAOA, ALDH1A3, AOX1, ADH1C, ADH1B, IL4I1, ADH1A, AOC3	1016	35	6879	1.93448	1	0.408708	57.6031
KEGG_PATHWAY	hsa04142:Lysosome	25	0.950209	0.0759618	GNPTG, CTSZ, CLTB, AP1M2, ARSG, LGMN, ACP5, MANBA, AP1S3, CTSK, NPC1, AP1S2, GLA, TPP1, CTSO, IGF2R, AP3B2, GAA, ARSA, SORT1, MAN2B1, CLTCL1, CLN5, CTSF, IDUA	1016	121	6879	1.3989	1	0.463794	64.8968
KEGG_PATHWAY	hsa04520:Adherens junction	16	0.608134	0.0919877	PTPRJ, PARD3, TCF7, PTPRM, PTPRF, WASF3, MET, LMO7, CDH1, SNAI2, IGF1R, RAC2, SORBS1, FYN, SSX2IP, INSR	1016	71	6879	1.52578	1	0.523212	72.1605
KEGG_PATHWAY	hsa05146:Amoebiasis	22	0.836184	0.0932548	COL4A4, IL1R2, IL6, IL1R1, COL4A1, COL3A1, TGFB3, TLR4, ITGB2, COL5A3, COL5A2, COL5A1, COL4A5, TGFB2, LAMA2, LAMA4, LAMA3, COL27A1, LAMC1, LAMB1, PLCB2, PIK3R1	1016	106	6879	1.40523	1	0.518875	72.6709
KEGG_PATHWAY	hsa05132:Salmonella infection	18	0.684151	0.0962376	CXCL1, IL6, CCL3, CXCL3, CXCL2, PKN1, TLR4, MAPK11, MAPK10, FLNC, ARPC1B, FOS, PKN3, MAPK13, PYCARD, LBP, CASP1, IFNGR1	1016	83	6879	1.46834	1	0.521386	73.8385
KEGG_PATHWAY	hsa05144:Malaria	12	0.4561	0.0974207	VCAM1, IL6, SDC1, CD36, CCL2, LRP1, MET, TGFB3, TLR4, ITGB2, THBS2, TGFB2	1016	49	6879	1.65812	1	0.517001	74.2887
KEGG_PATHWAY	hsa04020:Calcium signaling pathway	34	1.29228	0.0991684	ADORA2B, TACR2, ERBB3, ADORA2A, CAMK2G, OXTR, BDKRB1, BDKRB2, ITPKA, ORAI3, AGTR1, HRH1, PDE1C, PDE1A, PLCB2, SLC8A1, PTGER3, SLC25A4, GRIN2A, ITPR3, PTGFR, ITPR1, PLCE1, ADRB2, P2RX1, CACNA1G, TBXA2R, PDGFRA, ADRA1B, PDGFRB, HTR2C, CALM2, MYLK, HTR2A	1016	179	6879	1.28605	1	0.514908	74.9407

## Sheet: GO analysis of top 200 DEGs
GO Terms analysis of top 200 DEGs
Category	Term	Count	%	PValue	Genes	List Total	Pop Hits	Pop Total	Fold Enrichment	Bonferroni	Benjamini	FDR
GOTERM_BP_DIRECT	GO:0001501~skeletal system development	9	4.97238	4.60746e-05	HAPLN1, CMKLR1, RASSF2, POSTN, IGF2, NPR3, ZBTB16, FRZB, BMP6	159	137	16792	6.93789	0.0579228	0.0579228	0.0751669
GOTERM_BP_DIRECT	GO:0042127~regulation of cell proliferation	10	5.52486	6.50046e-05	TCF7, AGT, CXCL3, PTGS1, ACE2, PF4, CXCL6, KIT, PF4V1, FANCA	159	185	16792	5.70865	0.0807376	0.0412183	0.106034
GOTERM_BP_DIRECT	GO:0032496~response to lipopolysaccharide	9	4.97238	0.000162563	VCAM1, CXCL3, CNR1, BDKRB1, TIMP4, PF4, CXCL6, LBP, PF4V1	159	164	16792	5.79567	0.18985	0.0677726	0.264971
GOTERM_BP_DIRECT	GO:0007568~aging	9	4.97238	0.000169397	VCAM1, APOD, AGT, CNR1, NPY2R, KRT14, PDE4D, IGFBP2, PPARGC1A	159	165	16792	5.76055	0.19699	0.0533701	0.276097
GOTERM_BP_DIRECT	GO:0007565~female pregnancy	7	3.8674	0.000192645	AMBP, AGT, PSG5, PSG2, PSG3, PSG1, IGFBP2	159	89	16792	8.30641	0.220809	0.0486753	0.313931
GOTERM_BP_DIRECT	GO:0050873~brown fat cell differentiation	5	2.76243	0.000220968	CEBPA, ADRB2, ITGA6, RGS2, PPARGC1A	159	32	16792	16.5016	0.248877	0.0465779	0.360009
GOTERM_BP_DIRECT	GO:0006954~inflammatory response	13	7.18232	0.000251325	CXCL3, PTGS1, F2RL1, PF4, BDKRB1, GPR68, KIT, CXCL6, PF4V1, CCL26, GGT5, BMP6, AOC3	159	379	16792	3.62251	0.277839	0.0454364	0.409372
GOTERM_BP_DIRECT	GO:0030335~positive regulation of cell migration	9	4.97238	0.000354997	COL18A1, ITGA6, TIAM1, PODXL, F2RL1, KIT, FGF1, LRRC15, CCL26	159	184	16792	5.16571	0.368591	0.0558548	0.577779
GOTERM_BP_DIRECT	GO:0007155~cell adhesion	14	7.73481	0.00040745	COL18A1, HAPLN1, PODXL, POSTN, VCAM1, LAMA2, AMBP, ITGA6, SORBS1, HAS3, ENTPD1, BOC, AOC3, SPON1	159	459	16792	3.22122	0.410072	0.0569533	0.662884
GOTERM_BP_DIRECT	GO:0030198~extracellular matrix organization	9	4.97238	0.000540635	LAMA2, VCAM1, COL18A1, HAPLN1, ITGA6, OLFML2A, POSTN, COL5A3, ABI3BP	159	196	16792	4.84944	0.503569	0.0676352	0.878668
GOTERM_BP_DIRECT	GO:0070098~chemokine-mediated signaling pathway	6	3.31492	0.000546525	CMKLR1, CXCL3, PF4, CXCL6, PF4V1, CCL26	159	71	16792	8.92479	0.507343	0.0623311	0.8882
GOTERM_BP_DIRECT	GO:0002690~positive regulation of leukocyte chemotaxis	4	2.20994	0.00060119	F2RL1, PF4, CXCL6, PF4V1	159	18	16792	23.4689	0.541032	0.0628369	0.976633
GOTERM_BP_DIRECT	GO:0007263~nitric oxide mediated signal transduction	4	2.20994	0.000709001	APOE, AGT, NPY2R, RASD1	159	19	16792	22.2337	0.600876	0.0682144	1.15082
GOTERM_BP_DIRECT	GO:0045600~positive regulation of fat cell differentiation	5	2.76243	0.000982402	CEBPA, CMKLR1, LMO3, ZBTB16, FRZB	159	47	16792	11.2351	0.719964	0.0869064	1.59126
GOTERM_BP_DIRECT	GO:0051781~positive regulation of cell division	5	2.76243	0.000982402	FGF5, FGF7, PROK1, IGF2, FGF1	159	47	16792	11.2351	0.719964	0.0869064	1.59126
GOTERM_BP_DIRECT	GO:0001525~angiogenesis	9	4.97238	0.0012493	NOV, COL18A1, HEY1, APOD, MEOX2, PROK1, TMEM100, FGF1, ANGPTL4	159	223	16792	4.26229	0.801875	0.102304	2.01945
GOTERM_BP_DIRECT	GO:0006955~immune response	12	6.62983	0.00215223	IL18R1, TCF7, IL1RL1, CMKLR1, CXCL3, SUSD2, PF4, CXCL6, IL7R, PF4V1, CCL26, BMP6	159	421	16792	3.01026	0.938587	0.160025	3.45511
GOTERM_BP_DIRECT	GO:0048015~phosphatidylinositol-mediated signaling	6	3.31492	0.00327098	FGF5, FGF7, NPR3, KIT, FGF1, NRG1	159	106	16792	5.97793	0.985634	0.220872	5.20653
GOTERM_BP_DIRECT	GO:0060326~cell chemotaxis	5	2.76243	0.00327211	VCAM1, NOV, SAA2, CXCL6, KIT	159	65	16792	8.12385	0.985655	0.210058	5.20828
GOTERM_BP_DIRECT	GO:0014068~positive regulation of phosphatidylinositol 3-kinase signaling	5	2.76243	0.00327211	AGT, NTRK2, F2RL1, KIT, NRG1	159	65	16792	8.12385	0.985655	0.210058	5.20828
GOTERM_BP_DIRECT	GO:0071356~cellular response to tumor necrosis factor	6	3.31492	0.00383404	VCAM1, CEBPA, POSTN, KLF2, PPARGC1A, CCL26	159	110	16792	5.76055	0.993089	0.230352	6.07669
GOTERM_BP_DIRECT	GO:0007219~Notch signaling pathway	6	3.31492	0.00463156	NOTCH3, CEBPA, KRT19, HEY1, TIMP4, TMEM100	159	115	16792	5.51009	0.99755	0.259619	7.29635
GOTERM_BP_DIRECT	GO:0086004~regulation of cardiac muscle cell contraction	3	1.65746	0.00545792	STC1, PDE4D, KCNJ2	159	12	16792	26.4025	0.999164	0.286443	8.54442
GOTERM_BP_DIRECT	GO:0006069~ethanol oxidation	3	1.65746	0.00545792	ADH1C, ADH1B, ADH1A	159	12	16792	26.4025	0.999164	0.286443	8.54442
GOTERM_BP_DIRECT	GO:0006953~acute-phase response	4	2.20994	0.00582815	SAA2, SAA1, HP, LBP	159	39	16792	10.8318	0.999484	0.291121	9.09847
GOTERM_BP_DIRECT	GO:0006805~xenobiotic metabolic process	5	2.76243	0.00627557	CES1, FMO2, FMO3, PTGS1, AOC3	159	78	16792	6.76988	0.999712	0.298444	9.7638
GOTERM_BP_DIRECT	GO:0014066~regulation of phosphatidylinositol 3-kinase signaling	5	2.76243	0.00627557	FGF5, FGF7, KIT, FGF1, NRG1	159	78	16792	6.76988	0.999712	0.298444	9.7638
GOTERM_BP_DIRECT	GO:0043410~positive regulation of MAPK cascade	5	2.76243	0.007163	ADRB2, C1QTNF1, NTRK2, IGF2, KIT	159	81	16792	6.51914	0.999909	0.321516	11.07
GOTERM_BP_DIRECT	GO:0006898~receptor-mediated endocytosis	7	3.8674	0.00836757	AMBP, ADRB2, APOE, SAA1, SUSD2, HP, SCARA5	159	186	16792	3.97457	0.999981	0.352906	12.8146
GOTERM_BP_DIRECT	GO:0007204~positive regulation of cytosolic calcium ion concentration	6	3.31492	0.00874544	SAA1, AGT, NPY2R, C1QTNF1, F2RL1, BDKRB1	159	134	16792	4.72881	0.999989	0.354355	13.3552
GOTERM_BP_DIRECT	GO:0010744~positive regulation of macrophage derived foam cell differentiation	3	1.65746	0.00968195	LPL, AGT, PF4	159	16	16792	19.8019	0.999997	0.372893	14.6815
GOTERM_BP_DIRECT	GO:0007160~cell-matrix adhesion	5	2.76243	0.010311	VCAM1, ITGA6, SORBS1, TIAM1, COL5A3	159	90	16792	5.86723	0.999999	0.380821	15.5617
GOTERM_BP_DIRECT	GO:0046854~phosphatidylinositol phosphorylation	5	2.76243	0.0119572	FGF5, FGF7, KIT, FGF1, NRG1	159	94	16792	5.61756	1	0.415601	17.8249
GOTERM_BP_DIRECT	GO:0008284~positive regulation of cell proliferation	11	6.07735	0.0128493	COL18A1, FGF5, FGF7, TIAM1, PROK1, CRLF1, NTRK2, IGF2, KIT, FGF1, NRG1	159	466	16792	2.49294	1	0.427794	19.0274
GOTERM_BP_DIRECT	GO:0030178~negative regulation of Wnt signaling pathway	4	2.20994	0.0128978	SFRP5, DKK2, SHISA2, FRZB	159	52	16792	8.12385	1	0.418589	19.0922
GOTERM_BP_DIRECT	GO:0018108~peptidyl-tyrosine phosphorylation	6	3.31492	0.0148794	FGF5, FGF7, NTRK2, KIT, FGF1, NRG1	159	153	16792	4.14157	1	0.454841	21.7026
GOTERM_BP_DIRECT	GO:0035584~calcium-mediated signaling using intracellular calcium source	3	1.65746	0.0149577	VCAM1, NTRK2, TRPM2	159	20	16792	15.8415	1	0.446455	21.8041
GOTERM_BP_DIRECT	GO:0000187~activation of MAPK activity	5	2.76243	0.0184359	SAA1, PROK1, KIT, FGF1, NRG1	159	107	16792	4.93505	1	0.507738	26.1903
GOTERM_BP_DIRECT	GO:2000860~positive regulation of aldosterone secretion	2	1.10497	0.0187305	C1QTNF1, BMP6	159	2	16792	105.61	1	0.503217	26.551
GOTERM_BP_DIRECT	GO:0003051~angiotensin-mediated drinking behavior	2	1.10497	0.0187305	AGT, ACE2	159	2	16792	105.61	1	0.503217	26.551
GOTERM_BP_DIRECT	GO:0030574~collagen catabolic process	4	2.20994	0.0224152	COL18A1, ADAMTS14, COL5A3, MMP1	159	64	16792	6.60063	1	0.557581	30.9249
GOTERM_BP_DIRECT	GO:0045944~positive regulation of transcription from RNA polymerase II promoter	17	9.39227	0.0225286	CEBPA, E2F1, E2F8, F2RL1, PF4, PPARGC1A, NOTCH3, UHRF1, ADRB2, ITGA6, MEOX2, HEY1, FGF1, MYB, KLF2, NRG1, BMP6	159	981	16792	1.83014	1	0.549554	31.0556
GOTERM_BP_DIRECT	GO:0030593~neutrophil chemotaxis	4	2.20994	0.0242883	SAA1, CXCL3, PDE4D, CCL26	159	66	16792	6.40061	1	0.567398	33.0535
GOTERM_BP_DIRECT	GO:0055114~oxidation-reduction process	12	6.62983	0.0243619	STEAP3, XDH, VCAM1, CYP27C1, ALDH1L1, PTGIS, MAOA, FMO3, PTGS1, HSD11B1, HHIP, AOC3	159	592	16792	2.14074	1	0.559108	33.1358
GOTERM_BP_DIRECT	GO:0070328~triglyceride homeostasis	3	1.65746	0.0246634	LPL, APOE, ANGPTL4	159	26	16792	12.1858	1	0.554469	33.4723
GOTERM_BP_DIRECT	GO:0006952~defense response	4	2.20994	0.0252556	KCNN4, PSG3, HP, PSG1	159	67	16792	6.30508	1	0.554231	34.1285
GOTERM_BP_DIRECT	GO:0044267~cellular protein metabolic process	5	2.76243	0.0253451	HIST2H3A, SAA1, IGF2, IGFBP2, MMP1	159	118	16792	4.475	1	0.546857	34.2271
GOTERM_BP_DIRECT	GO:1990523~bone regeneration	2	1.10497	0.0279646	NOV, POSTN	159	3	16792	70.4067	1	0.574372	37.0534
GOTERM_BP_DIRECT	GO:1903598~positive regulation of gap junction assembly	2	1.10497	0.0279646	AGT, ACE2	159	3	16792	70.4067	1	0.574372	37.0534
GOTERM_BP_DIRECT	GO:0048662~negative regulation of smooth muscle cell proliferation	3	1.65746	0.0302519	APOD, NPR3, PPARGC1A	159	29	16792	10.9252	1	0.595099	39.4276
GOTERM_BP_DIRECT	GO:0050729~positive regulation of inflammatory response	4	2.20994	0.0314899	LPL, IL1RL1, AGT, CCL26	159	73	16792	5.78685	1	0.601794	40.6773
GOTERM_BP_DIRECT	GO:2000379~positive regulation of reactive oxygen species metabolic process	3	1.65746	0.032216	XDH, AGT, ACE2	159	30	16792	10.561	1	0.60223	41.399
GOTERM_BP_DIRECT	GO:0007267~cell-cell signaling	7	3.8674	0.0331704	NOV, PCSK1, FGF5, ADRB2, AGT, CXCL6, CCL26	159	254	16792	2.91051	1	0.60523	42.3351
GOTERM_BP_DIRECT	GO:0030324~lung development	4	2.20994	0.0348818	CEBPA, RBP4, HSD11B1, FGF1	159	76	16792	5.55842	1	0.616298	43.9785
GOTERM_BP_DIRECT	GO:0051048~negative regulation of secretion	2	1.10497	0.0371124	NPY2R, NRG1	159	4	16792	52.805	1	0.631933	46.0545
GOTERM_BP_DIRECT	GO:0048659~smooth muscle cell proliferation	2	1.10497	0.0371124	NOV, AGT	159	4	16792	52.805	1	0.631933	46.0545
GOTERM_BP_DIRECT	GO:0060842~arterial endothelial cell differentiation	2	1.10497	0.0371124	HEY1, TMEM100	159	4	16792	52.805	1	0.631933	46.0545
GOTERM_BP_DIRECT	GO:0050728~negative regulation of inflammatory response	4	2.20994	0.038455	NOV, PTGIS, APOE, SAA1	159	79	16792	5.34734	1	0.63783	47.2691
GOTERM_BP_DIRECT	GO:0001558~regulation of cell growth	4	2.20994	0.0396861	NOV, AGT, RASGRP2, IGFBP2	159	80	16792	5.2805	1	0.64237	48.3601
GOTERM_BP_DIRECT	GO:0050731~positive regulation of peptidyl-tyrosine phosphorylation	4	2.20994	0.0422076	FGF7, AGT, IGF2, NRG1	159	82	16792	5.15171	1	0.658347	50.5291
GOTERM_BP_DIRECT	GO:0050918~positive chemotaxis	3	1.65746	0.0427476	FGF7, SAA2, SAA1	159	35	16792	9.05229	1	0.656125	50.9823
GOTERM_BP_DIRECT	GO:0009409~response to cold	3	1.65746	0.0449888	LPL, ADRB2, PPARGC1A	159	36	16792	8.80084	1	0.668431	52.822
GOTERM_BP_DIRECT	GO:0007165~signal transduction	18	9.94475	0.0460714	IL18R1, FGF7, IL1RL1, PDE4D, CXCL6, KIT, IL7R, CCL26, KCNIP3, SFRP5, KRT17, PKN3, PPP1R1B, RASGRP2, RTKN2, IGFBP2, FGF1, RASD1	159	1161	16792	1.63737	1	0.670624	53.6873
GOTERM_BP_DIRECT	GO:0008544~epidermis development	4	2.20994	0.0461374	FGF7, KRT17, KRT14, KRT34	159	85	16792	4.96989	1	0.664564	53.7395
GOTERM_BP_DIRECT	GO:0046813~receptor-mediated virion attachment to host cell	2	1.10497	0.0461746	ACE2, LRRC15	159	5	16792	42.244	1	0.658376	53.7689
GOTERM_BP_DIRECT	GO:0010811~positive regulation of cell-substrate adhesion	3	1.65746	0.0495978	ITGA6, NPY2R, ABI3BP	159	38	16792	8.33764	1	0.678837	56.4036
GOTERM_BP_DIRECT	GO:0000302~response to reactive oxygen species	3	1.65746	0.0519638	APOD, APOE, PPARGC1A	159	39	16792	8.12385	1	0.690025	58.1414
GOTERM_BP_DIRECT	GO:0003081~regulation of systemic arterial blood pressure by renin-angiotensin	2	1.10497	0.055152	AGT, ACE2	159	6	16792	35.2034	1	0.70608	60.3805
GOTERM_BP_DIRECT	GO:0032754~positive regulation of interleukin-5 production	2	1.10497	0.055152	IL1RL1, PDE4D	159	6	16792	35.2034	1	0.70608	60.3805
GOTERM_BP_DIRECT	GO:0051574~positive regulation of histone H3-K9 methylation	2	1.10497	0.055152	HIST1H1B, MYB	159	6	16792	35.2034	1	0.70608	60.3805
GOTERM_BP_DIRECT	GO:0032526~response to retinoic acid	3	1.65746	0.0568136	RBP4, IGFBP2, BMP6	159	41	16792	7.72757	1	0.71112	61.5024
GOTERM_BP_DIRECT	GO:0006629~lipid metabolic process	5	2.76243	0.0610591	LPL, APOD, PLIN1, PTGS1, PAFAH1B3	159	157	16792	3.36338	1	0.731779	64.235
GOTERM_BP_DIRECT	GO:0007169~transmembrane receptor protein tyrosine kinase signaling pathway	4	2.20994	0.0620181	NTRK2, ANGPTL1, KIT, NRG1	159	96	16792	4.40042	1	0.73181	64.8265
GOTERM_BP_DIRECT	GO:0071456~cellular response to hypoxia	4	2.20994	0.0620181	E2F1, PTGIS, STC1, PPARGC1A	159	96	16792	4.40042	1	0.73181	64.8265
GOTERM_BP_DIRECT	GO:0034372~very-low-density lipoprotein particle remodeling	2	1.10497	0.0640455	LPL, APOE	159	7	16792	30.1743	1	0.737966	66.0469
GOTERM_BP_DIRECT	GO:0035360~positive regulation of peroxisome proliferator activated receptor signaling pathway	2	1.10497	0.0640455	PTGIS, LMO3	159	7	16792	30.1743	1	0.737966	66.0469
GOTERM_BP_DIRECT	GO:0090090~negative regulation of canonical Wnt signaling pathway	5	2.76243	0.0681155	SFRP5, DKK2, APOE, FRZB, IGFBP2	159	163	16792	3.23957	1	0.754756	68.3779
GOTERM_BP_DIRECT	GO:0030900~forebrain development	3	1.65746	0.0695835	NOTCH3, E2F1, PPARGC1A	159	46	16792	6.88761	1	0.757108	69.1811
GOTERM_BP_DIRECT	GO:0042593~glucose homeostasis	4	2.20994	0.0699714	CEBPA, RBP4, CNR1, PDK4	159	101	16792	4.18258	1	0.753915	69.3901
GOTERM_BP_DIRECT	GO:0009308~amine metabolic process	2	1.10497	0.0728558	VCAM1, AOC3	159	8	16792	26.4025	1	0.763218	70.9031
GOTERM_BP_DIRECT	GO:0050848~regulation of calcium-mediated signaling	2	1.10497	0.0728558	CMKLR1, TMEM100	159	8	16792	26.4025	1	0.763218	70.9031
GOTERM_BP_DIRECT	GO:0010544~negative regulation of platelet activation	2	1.10497	0.0728558	APOE, C1QTNF1	159	8	16792	26.4025	1	0.763218	70.9031
GOTERM_BP_DIRECT	GO:0036092~phosphatidylinositol-3-phosphate biosynthetic process	3	1.65746	0.0776525	FGF5, FGF7, FGF1	159	49	16792	6.46592	1	0.78065	73.2649
GOTERM_BP_DIRECT	GO:0000122~negative regulation of transcription from RNA polymerase II promoter	12	6.62983	0.0778067	HIST2H3A, NOTCH3, E2F1, CEBPA, TCF7, UHRF1, HEY1, HIST1H1B, E2F8, ZBTB16, MYB, BMP6	159	720	16792	1.76017	1	0.776537	73.3378
GOTERM_BP_DIRECT	GO:0010873~positive regulation of cholesterol esterification	2	1.10497	0.0815837	APOE, AGT	159	9	16792	23.4689	1	0.788231	75.065
GOTERM_BP_DIRECT	GO:0060452~positive regulation of cardiac muscle contraction	2	1.10497	0.0815837	RGS2, ACE2	159	9	16792	23.4689	1	0.788231	75.065
GOTERM_BP_DIRECT	GO:0032930~positive regulation of superoxide anion generation	2	1.10497	0.0815837	AGT, F2RL1	159	9	16792	23.4689	1	0.788231	75.065
GOTERM_BP_DIRECT	GO:0090197~positive regulation of chemokine secretion	2	1.10497	0.0815837	LPL, IL1RL1	159	9	16792	23.4689	1	0.788231	75.065
GOTERM_BP_DIRECT	GO:0007186~G-protein coupled receptor signaling pathway	14	7.73481	0.0816954	CMKLR1, CXCL3, F2RL1, PF4, RGS18, GPR68, CXCL6, FRZB, PF4V1, CCL26, SFRP5, APOE, AGT, RASD1	159	899	16792	1.64465	1	0.784089	75.1145
GOTERM_BP_DIRECT	GO:0043547~positive regulation of GTPase activity	10	5.52486	0.0861444	FGF5, FGF7, ITGA6, RGS2, RASGRP2, RGS18, KIT, FGF1, NRG1, CCL26	159	565	16792	1.8692	1	0.797708	77.0107
GOTERM_BP_DIRECT	GO:0002021~response to dietary excess	2	1.10497	0.0902299	APOE, PPARGC1A	159	10	16792	21.122	1	0.808881	78.6318
GOTERM_BP_DIRECT	GO:0019371~cyclooxygenase pathway	2	1.10497	0.0902299	PTGIS, PTGS1	159	10	16792	21.122	1	0.808881	78.6318
GOTERM_BP_DIRECT	GO:0045766~positive regulation of angiogenesis	4	2.20994	0.0945013	PTGIS, C6, FGF1, ANGPTL4	159	115	16792	3.67339	1	0.819866	80.2115
GOTERM_BP_DIRECT	GO:0045603~positive regulation of endothelial cell differentiation	2	1.10497	0.0987953	TMEM100, BMP6	159	11	16792	19.2018	1	0.830091	81.6886
GOTERM_BP_DIRECT	GO:0001886~endothelial cell morphogenesis	2	1.10497	0.0987953	COL18A1, STC1	159	11	16792	19.2018	1	0.830091	81.6886
GOTERM_BP_DIRECT	GO:0002003~angiotensin maturation	2	1.10497	0.0987953	AGT, ACE2	159	11	16792	19.2018	1	0.830091	81.6886
GOTERM_BP_DIRECT	GO:0034374~low-density lipoprotein particle remodeling	2	1.10497	0.0987953	APOE, AGT	159	11	16792	19.2018	1	0.830091	81.6886
GOTERM_BP_DIRECT	GO:0034145~positive regulation of toll-like receptor 4 signaling pathway	2	1.10497	0.0987953	F2RL1, LBP	159	11	16792	19.2018	1	0.830091	81.6886
GOTERM_CC_DIRECT	GO:0005615~extracellular space	47	25.9669	1.33161e-15	XDH, RBP4, FGF5, CXCL3, CRLF1, HP, TIMP4, PF4, POSTN, KIT, CXCL6, PF4V1, ABI3BP, CCL26, VCAM1, PCSK1, PTGIS, SAA2, APOD, SAA1, APOE, C1QTNF4, AGT, C1QTNF1, ANGPTL1, LBP, CFD, NRG1, FGF1, SPON1, ANGPTL4, COL18A1, LPL, CPA4, CES1, PODXL, IGF2, FRZB, KRT34, SFRP5, DKK2, AMBP, ACE2, SERPINB2, STC1, IGFBP2, BMP6	166	1347	18224	3.83059	2.49134e-13	2.49134e-13	1.65423e-12
GOTERM_CC_DIRECT	GO:0005576~extracellular region	49	27.0718	5.09558e-14	FGF5, FGF7, CDCP1, HP, MMP1, NOV, APOD, APOE, SAA1, LBP, HHIP, NRG1, FGF1, CFD, PSG2, PSG3, PSG1, AMBP, PSG8, PROK1, PSG5, SERPINB2, RBP4, ADAMTS14, CXCL3, C6, CRLF1, PF4, CXCL6, IL7R, FOLR3, C1QTNF1, AGT, SCG5, ANGPTL4, HIST2H3A, COL18A1, HAPLN1, LPL, IGF2, FRZB, COL5A3, NOTCH3, DKK2, LAMA2, ACE2, MEGF6, IGFBP2, BMP6	166	1610	18224	3.34123	9.52938e-12	4.76463e-12	6.31717e-11
GOTERM_CC_DIRECT	GO:0005578~proteinaceous extracellular matrix	13	7.18232	6.1163e-06	NOV, COL18A1, HAPLN1, ADAMTSL1, ADAMTS14, IL1RL1, OLFML2A, POSTN, TIMP4, FGF1, MMP1, SPON1, ANGPTL4	166	268	18224	5.3253	0.0011431	0.000381178	0.00758145
GOTERM_CC_DIRECT	GO:0031012~extracellular matrix	10	5.52486	0.00153323	LAMA2, NOV, COL18A1, LPL, HAPLN1, APOE, POSTN, ABI3BP, MMP1, SPON1	166	296	18224	3.70889	0.249438	0.0692209	1.88406
GOTERM_CC_DIRECT	GO:0005887~integral component of plasma membrane	24	13.2597	0.00441921	STEAP3, CADM3, PLXNA4, CMKLR1, PODXL, NPY2R, F2RL1, BDKRB1, NPR3, GPR68, KCNJ2, TRPM2, SLC26A4, ADRB2, CNR1, C1QTNF1, NTRK2, HAS3, HHIP, NRG1, ENTPD1, SLC14A1, BOC, SCARA5	166	1415	18224	1.86205	0.563175	0.152653	5.34217
GOTERM_CC_DIRECT	GO:0071944~cell periphery	4	2.20994	0.00524456	KRT19, KRT18, KRT17, KRT14	166	39	18224	11.2598	0.62593	0.151161	6.31033
GOTERM_CC_DIRECT	GO:0070062~extracellular exosome	39	21.547	0.00633637	RBP4, RAB3B, ALDH1L1, C6, SUSD2, PTGS1, HP, LRRC15, VCAM1, SAA2, APOD, SAA1, APOE, AGT, PAFAH1B3, ANGPTL1, LBP, CFD, ENTPD1, HIST2H3A, COL18A1, LPL, HIST1H1B, PODXL, IGF2, NPR3, KRT34, COL5A3, LAMA2, AMBP, SLC26A4, KRT19, KRT18, KRT17, PLEKHA7, KRT14, ACE2, VMO1, IGFBP2	166	2811	18224	1.52314	0.695374	0.156175	7.57707
GOTERM_CC_DIRECT	GO:0043025~neuronal cell body	9	4.97238	0.0080756	NOV, APOD, TIAM1, APOE, PPP1R1B, STMN2, KCNJ2, PPARGC1A, TRPM2	166	315	18224	3.13666	0.78047	0.172655	9.56248
GOTERM_CC_DIRECT	GO:0071682~endocytic vesicle lumen	3	1.65746	0.00899595	APOE, SAA1, HP	166	16	18224	20.5843	0.815454	0.171188	10.5972
GOTERM_CC_DIRECT	GO:0005886~plasma membrane	51	28.1768	0.0132433	CADM3, PLXNA4, SUSD2, F2RL1, CDCP1, KCNIP3, MALL, TIAM1, APOE, TMEM100, BOC, CMKLR1, TRPM2, AMBP, SLC26A4, ADRB2, KRT19, SERPINB2, HAS3, RASD1, AOC3, RAB3B, NPY2R, BDKRB1, KIT, ZBTB16, GPR68, IL7R, KCNJ2, VCAM1, SORBS1, CNR1, PLIN4, RASGRP2, SYN2, AHNAK2, ENTPD1, IL18R1, LPL, IL1RL1, PODXL, RGS18, IGF2, NPR3, NOTCH3, KCNN4, GGT5, RGS2, ITGA6, ACE2, SLC14A1	166	4121	18224	1.35864	0.917342	0.220657	15.2326
GOTERM_CC_DIRECT	GO:0034364~high-density lipoprotein particle	3	1.65746	0.0167139	SAA2, APOE, SAA1	166	22	18224	14.9704	0.95723	0.249141	18.8552
GOTERM_CC_DIRECT	GO:0016324~apical plasma membrane	8	4.41989	0.0169026	SLC26A4, ADRB2, LZTS1, PODXL, STC1, PDE4D, IGFBP2, NRG1	166	291	18224	3.01809	0.958738	0.233293	19.0481
GOTERM_CC_DIRECT	GO:0005882~intermediate filament	5	2.76243	0.0194753	KRT19, KRT18, KRT17, KRT14, KRT34	166	113	18224	4.85766	0.974722	0.246411	21.6353
GOTERM_CC_DIRECT	GO:0030175~filopodium	4	2.20994	0.0266023	FAM65B, VCAM1, ITGA6, PODXL	166	71	18224	6.18497	0.993539	0.302423	28.4108
GOTERM_CC_DIRECT	GO:0042383~sarcolemma	4	2.20994	0.041988	LAMA2, VCAM1, KRT19, AHNAK2	166	85	18224	5.16627	0.999672	0.414188	41.2408
GOTERM_CC_DIRECT	GO:0009897~external side of plasma membrane	6	3.31492	0.0447479	VCAM1, ITGA6, IL1RL1, KIT, NRG1, IL7R	166	213	18224	3.09248	0.999809	0.414362	43.3051
GOTERM_CC_DIRECT	GO:0072562~blood microparticle	5	2.76243	0.0495196	AMBP, APOE, AGT, HP, ANGPTL4	166	152	18224	3.61129	0.999925	0.428028	46.7174
GOTERM_CC_DIRECT	GO:0043197~dendritic spine	4	2.20994	0.0624206	LAMA2, LZTS1, TIAM1, KCNJ2	166	100	18224	4.39133	0.999994	0.488089	55.0206
GOTERM_CC_DIRECT	GO:0045095~keratin filament	4	2.20994	0.0624206	KRT18, KRT14, KRTAP1-1, KRTAP1-5	166	100	18224	4.39133	0.999994	0.488089	55.0206
GOTERM_CC_DIRECT	GO:0005915~zonula adherens	2	1.10497	0.078613	SORBS1, PLEKHA7	166	9	18224	24.3963	1	0.55328	63.7568
GOTERM_CC_DIRECT	GO:0022626~cytosolic ribosome	2	1.10497	0.0869594	APOD, PPARGC1A	166	10	18224	21.9566	1	0.572848	67.6229
GOTERM_CC_DIRECT	GO:0031093~platelet alpha granule lumen	3	1.65746	0.0886587	IGF2, PF4, CFD	166	55	18224	5.98817	1	0.562509	68.362
GOTERM_CC_DIRECT	GO:0005788~endoplasmic reticulum lumen	5	2.76243	0.0970868	COL18A1, ADAMTSL1, CES1, COL5A3, SPON1	166	192	18224	2.85894	1	0.58025	71.8038
GOTERM_MF_DIRECT	GO:0008201~heparin binding	12	6.62983	2.98924e-07	NOV, LPL, FGF7, APOE, SAA1, POSTN, PF4, CXCL6, COL5A3, FGF1, PF4V1, ABI3BP	158	160	16881	8.01313	0.000102825	0.000102825	0.00040778
GOTERM_MF_DIRECT	GO:0008083~growth factor activity	9	4.97238	0.000137852	NOV, FGF5, FGF7, AGT, PROK1, IGF2, FGF1, NRG1, BMP6	158	162	16881	5.93565	0.0463173	0.0234332	0.187889
GOTERM_MF_DIRECT	GO:0008009~chemokine activity	5	2.76243	0.00110178	CXCL3, PF4, CXCL6, PF4V1, CCL26	158	49	16881	10.9022	0.315605	0.118743	1.49258
GOTERM_MF_DIRECT	GO:0008131~primary amine oxidase activity	3	1.65746	0.00125802	VCAM1, MAOA, AOC3	158	6	16881	53.4209	0.351461	0.102604	1.70257
GOTERM_MF_DIRECT	GO:0004024~alcohol dehydrogenase activity, zinc-dependent	3	1.65746	0.00125802	ADH1C, ADH1B, ADH1A	158	6	16881	53.4209	0.351461	0.102604	1.70257
GOTERM_MF_DIRECT	GO:0036094~small molecule binding	3	1.65746	0.00175048	AMBP, RBP4, APOD	158	7	16881	45.7893	0.452665	0.113557	2.3617
GOTERM_MF_DIRECT	GO:0046934~phosphatidylinositol-4,5-bisphosphate 3-kinase activity	5	2.76243	0.00264238	FGF5, FGF7, KIT, FGF1, NRG1	158	62	16881	8.61627	0.597549	0.140751	3.54505
GOTERM_MF_DIRECT	GO:0045236~CXCR chemokine receptor binding	3	1.65746	0.00296434	CXCL3, CXCL6, PF4V1	158	9	16881	35.6139	0.639855	0.13575	3.96894
GOTERM_MF_DIRECT	GO:0004872~receptor activity	7	3.8674	0.0161114	NOTCH3, IL18R1, CADM3, CMKLR1, NPY2R, CRLF1, F2RL1	158	217	16881	3.44651	0.996255	0.502635	19.8745
GOTERM_MF_DIRECT	GO:0005178~integrin binding	5	2.76243	0.0166722	VCAM1, NOV, ITGA6, FGF1, NRG1	158	105	16881	5.0877	0.996922	0.474087	20.4952
GOTERM_MF_DIRECT	GO:0004497~monooxygenase activity	4	2.20994	0.0167669	CYP27C1, PTGIS, FMO2, FMO3	158	58	16881	7.3684	0.997023	0.441036	20.5996
GOTERM_MF_DIRECT	GO:0005104~fibroblast growth factor receptor binding	3	1.65746	0.0175752	FGF5, FGF7, FGF1	158	22	16881	14.5693	0.997756	0.425647	21.4854
GOTERM_MF_DIRECT	GO:0005518~collagen binding	4	2.20994	0.0183473	C1QTNF1, COL5A3, LRRC15, ABI3BP	158	60	16881	7.12278	0.998288	0.41189	22.3231
GOTERM_MF_DIRECT	GO:0005088~Ras guanyl-nucleotide exchange factor activity	5	2.76243	0.0224685	FGF5, FGF7, KIT, FGF1, NRG1	158	115	16881	4.64529	0.999597	0.451918	26.6555
GOTERM_MF_DIRECT	GO:0042056~chemoattractant activity	3	1.65746	0.0259106	FGF7, SAA2, SAA1	158	27	16881	11.8713	0.99988	0.475365	30.1012
GOTERM_MF_DIRECT	GO:0005198~structural molecule activity	7	3.8674	0.0281012	LAMA2, COL18A1, KRT19, KRT18, KRT17, KRT14, KRT34	158	247	16881	3.0279	0.999945	0.479873	32.2154
GOTERM_MF_DIRECT	GO:0004713~protein tyrosine kinase activity	5	2.76243	0.0356768	FGF5, FGF7, KIT, FGF1, NRG1	158	133	16881	4.01661	0.999996	0.542083	39.0784
GOTERM_MF_DIRECT	GO:0042803~protein homodimerization activity	13	7.18232	0.0399879	CEBPA, XDH, CADM3, E2F8, OLFML2A, ZBTB16, KIT, NPR3, AMBP, ADRB2, APOE, NTRK2, AOC3	158	730	16881	1.90266	0.999999	0.562111	42.6907
GOTERM_MF_DIRECT	GO:0005102~receptor binding	8	4.41989	0.0471692	LAMA2, LPL, CADM3, F2RL1, ANGPTL1, LBP, IGFBP2, NRG1	158	353	16881	2.42134	1	0.602837	48.2701
GOTERM_MF_DIRECT	GO:0008289~lipid binding	5	2.76243	0.0523447	APOD, TIAM1, APOE, PLIN1, RASGRP2	158	151	16881	3.53781	1	0.622211	51.9743
GOTERM_MF_DIRECT	GO:0004499~N,N-dimethylaniline monooxygenase activity	2	1.10497	0.0545288	FMO2, FMO3	158	6	16881	35.6139	1	0.618802	53.4625
GOTERM_MF_DIRECT	GO:0016303~1-phosphatidylinositol-3-kinase activity	3	1.65746	0.0605648	FGF5, FGF7, FGF1	158	43	16881	7.45408	1	0.640637	57.3558
GOTERM_MF_DIRECT	GO:0004022~alcohol dehydrogenase (NAD) activity	2	1.10497	0.0633252	ADH1C, ADH1A	158	7	16881	30.5262	1	0.640455	59.0338
GOTERM_MF_DIRECT	GO:0004908~interleukin-1 receptor activity	2	1.10497	0.0633252	IL18R1, IL1RL1	158	7	16881	30.5262	1	0.640455	59.0338
GOTERM_MF_DIRECT	GO:0005200~structural constituent of cytoskeleton	4	2.20994	0.0831208	FRMD5, KRT19, KRT17, KRT14	158	110	16881	3.88516	1	0.726901	69.3891

## Sheet: KEGG analysis of top 200 DEGs
KEGG pathway analysis of top 200 DEGs
Category	Term	Count	%	PValue	Genes	List Total	Pop Hits	Pop Total	Fold Enrichment	Bonferroni	Benjamini	FDR
KEGG_PATHWAY	hsa05200:Pathways in cancer	14	7.73481	0.000607704	E2F1, CEBPA, LAMA2, FGF5, TCF7, FGF7, ITGA6, RASGRP2, BDKRB1, KIT, HHIP, ZBTB16, FGF1, MMP1	82	393	6879	2.98846	0.0799072	0.0799072	0.711976
KEGG_PATHWAY	hsa00350:Tyrosine metabolism	5	2.76243	0.000707757	MAOA, ADH1C, ADH1B, ADH1A, AOC3	82	35	6879	11.9843	0.0924413	0.0473413	0.828751
KEGG_PATHWAY	hsa00982:Drug metabolism - cytochrome P450	6	3.31492	0.00116627	FMO2, MAOA, FMO3, ADH1C, ADH1B, ADH1A	82	68	6879	7.40208	0.147747	0.0518955	1.36228
KEGG_PATHWAY	hsa03320:PPAR signaling pathway	5	2.76243	0.00779705	LPL, SORBS1, PLIN1, MMP1, ANGPTL4	82	67	6879	6.26047	0.657808	0.235165	8.79012
KEGG_PATHWAY	hsa04151:PI3K-Akt signaling pathway	10	5.52486	0.019494	LAMA2, FGF5, FGF7, ITGA6, PKN3, KIT, COL5A3, FGF1, MYB, IL7R	82	345	6879	2.4316	0.932596	0.416909	20.6577
KEGG_PATHWAY	hsa04062:Chemokine signaling pathway	7	3.8674	0.0219119	TIAM1, CXCL3, RASGRP2, PF4, CXCL6, PF4V1, CCL26	82	186	6879	3.15716	0.95194	0.397028	22.9272
KEGG_PATHWAY	hsa05221:Acute myeloid leukemia	4	2.20994	0.0278872	CEBPA, TCF7, KIT, ZBTB16	82	56	6879	5.99216	0.979242	0.425093	28.2834
KEGG_PATHWAY	hsa04015:Rap1 signaling pathway	7	3.8674	0.0367526	FGF5, FGF7, TIAM1, CNR1, RASGRP2, KIT, FGF1	82	210	6879	2.79634	0.994083	0.473364	35.605
KEGG_PATHWAY	hsa05218:Melanoma	4	2.20994	0.0507779	E2F1, FGF5, FGF7, FGF1	82	71	6879	4.72621	0.999207	0.547636	45.8027
KEGG_PATHWAY	hsa00980:Metabolism of xenobiotics by cytochrome P450	4	2.20994	0.0561841	HSD11B1, ADH1C, ADH1B, ADH1A	82	74	6879	4.53461	0.999637	0.547148	49.3218
KEGG_PATHWAY	hsa04060:Cytokine-cytokine receptor interaction	7	3.8674	0.0659187	IL18R1, CXCL3, PF4, CXCL6, IL7R, PF4V1, CCL26	82	243	6879	2.41659	0.999912	0.572285	55.1361
KEGG_PATHWAY	hsa05204:Chemical carcinogenesis	4	2.20994	0.0677809	HSD11B1, ADH1C, ADH1B, ADH1A	82	80	6879	4.19451	0.999933	0.551258	56.1763
KEGG_PATHWAY	hsa04974:Protein digestion and absorption	4	2.20994	0.0847891	COL18A1, KCNN4, ACE2, COL5A3	82	88	6879	3.81319	0.999995	0.60691	64.705
KEGG_PATHWAY	hsa00071:Fatty acid degradation	3	1.65746	0.0871646	ADH1C, ADH1B, ADH1A	82	42	6879	5.99216	0.999996	0.590351	65.7669

## Sheet: GO Terms analysis of module 3
GO Terms analysis of module 3
Category	Term	Count	%	PValue	Genes	List Total	Pop Hits	Pop Total	Fold Enrichment	Bonferroni	Benjamini	FDR
GOTERM_BP_DIRECT	GO:0016567~protein ubiquitination	8	16	6.66687e-05	WSB1, SH3RF1, ASB10, LMO7, FBXO32, ZBTB16, TRIM63, TRAIP	49	359	16792	7.63663	0.0478218	0.0478218	0.101149
GOTERM_BP_DIRECT	GO:0034374~low-density lipoprotein particle remodeling	3	6	0.000432895	AGTR1, APOB, APOE	49	11	16792	93.462	0.272577	0.147109	0.655082
GOTERM_BP_DIRECT	GO:0007204~positive regulation of cytosolic calcium ion concentration	5	10	0.000574714	AGTR1, P2RY1, F2RL1, OXTR, PTGFR	49	134	16792	12.7871	0.344618	0.131376	0.868819
GOTERM_BP_DIRECT	GO:0006954~inflammatory response	7	14	0.000700139	IL6, F2RL1, GPR68, PTGFR, IGFBP4, SPP1, SCG2	49	379	16792	6.32944	0.402369	0.120758	1.05749
GOTERM_BP_DIRECT	GO:0007200~phospholipase C-activating G-protein coupled receptor signaling pathway	4	8	0.000883991	AGTR1, P2RY6, P2RY1, HTR2A	49	66	16792	20.7693	0.477965	0.121908	1.33344
GOTERM_BP_DIRECT	GO:0070374~positive regulation of ERK1 and ERK2 cascade	5	10	0.00155123	BMP4, IL6, P2RY1, F2RL1, HTR2A	49	175	16792	9.79125	0.680513	0.173184	2.3289
GOTERM_BP_DIRECT	GO:0031214~biomineral tissue development	3	6	0.00230175	FAM20A, FAM20C, SPP1	49	25	16792	41.1233	0.816168	0.214914	3.4374
GOTERM_BP_DIRECT	GO:0051482~positive regulation of cytosolic calcium ion concentration involved in phospholipase C-activating G-protein coupled signaling pathway	3	6	0.00288441	AGTR1, LPAR6, F2RL1	49	28	16792	36.7172	0.88034	0.233092	4.28986
GOTERM_BP_DIRECT	GO:0035116~embryonic hindlimb morphogenesis	3	6	0.00288441	BMP4, GPC3, ZBTB16	49	28	16792	36.7172	0.88034	0.233092	4.28986
GOTERM_BP_DIRECT	GO:0071549~cellular response to dexamethasone stimulus	3	6	0.00309244	IL6, FBXO32, DNMT3B	49	29	16792	35.4511	0.897353	0.223486	4.59251
GOTERM_BP_DIRECT	GO:0042157~lipoprotein metabolic process	3	6	0.00526776	APOB, APOE, PCSK9	49	38	16792	27.0548	0.979391	0.321726	7.70416
GOTERM_BP_DIRECT	GO:2001237~negative regulation of extrinsic apoptotic signaling pathway	3	6	0.00526776	BMP4, SH3RF1, SCG2	49	38	16792	27.0548	0.979391	0.321726	7.70416
GOTERM_BP_DIRECT	GO:0032805~positive regulation of low-density lipoprotein particle receptor catabolic process	2	4	0.00570901	APOE, PCSK9	49	2	16792	342.694	0.985126	0.317886	8.32366
GOTERM_BP_DIRECT	GO:0001501~skeletal system development	4	8	0.00702927	MATN3, VCAN, ZBTB16, IGFBP4	49	137	16792	10.0057	0.994399	0.350832	10.1541
GOTERM_BP_DIRECT	GO:0072138~mesenchymal cell proliferation involved in ureteric bud development	2	4	0.00855153	BMP4, GPC3	49	3	16792	228.463	0.998186	0.384653	12.2223
GOTERM_BP_DIRECT	GO:0042787~protein ubiquitination involved in ubiquitin-dependent protein catabolic process	4	8	0.00950671	RNF144B, HECW2, SMURF2, ASB2	49	153	16792	8.95932	0.999107	0.394372	13.4972
GOTERM_BP_DIRECT	GO:0060406~positive regulation of penile erection	2	4	0.0113861	P2RY1, OXTR	49	4	16792	171.347	0.999779	0.42943	15.9554
GOTERM_BP_DIRECT	GO:0042159~lipoprotein catabolic process	2	4	0.0113861	APOB, APOE	49	4	16792	171.347	0.999779	0.42943	15.9554
GOTERM_BP_DIRECT	GO:0050679~positive regulation of epithelial cell proliferation	3	6	0.0127447	BMP4, IL6, LAMC1	49	60	16792	17.1347	0.99992	0.445241	17.6915
GOTERM_BP_DIRECT	GO:0045669~positive regulation of osteoblast differentiation	3	6	0.0127447	BMP4, IL6, FAM20C	49	60	16792	17.1347	0.99992	0.445241	17.6915
GOTERM_BP_DIRECT	GO:0001523~retinoid metabolic process	3	6	0.0131529	APOB, GPC3, APOE	49	61	16792	16.8538	0.999941	0.435854	18.2066
GOTERM_BP_DIRECT	GO:0007186~G-protein coupled receptor signaling pathway	8	16	0.0133145	AGTR1, APOE, GPR39, P2RY1, F2RL1, OXTR, GPR68, PTGFR	49	899	16792	3.04956	0.999947	0.421507	18.4097
GOTERM_BP_DIRECT	GO:0042632~cholesterol homeostasis	3	6	0.0144114	APOB, APOE, PCSK9	49	64	16792	16.0638	0.999977	0.429675	19.7757
GOTERM_BP_DIRECT	GO:0000209~protein polyubiquitination	4	8	0.0156023	WSB1, RNF144B, SMURF2, ASB2	49	184	16792	7.44987	0.99999	0.438927	21.2345
GOTERM_BP_DIRECT	GO:0008203~cholesterol metabolic process	3	6	0.0161671	APOB, APOE, PCSK9	49	68	16792	15.1188	0.999994	0.434741	21.9177
GOTERM_BP_DIRECT	GO:0030198~extracellular matrix organization	4	8	0.0184348	MATN3, VCAN, LAMC1, SPP1	49	196	16792	6.99375	0.999999	0.462936	24.6054
GOTERM_BP_DIRECT	GO:0070474~positive regulation of uterine smooth muscle contraction	2	4	0.0198423	TACR2, OXTR	49	7	16792	97.9125	1	0.472953	26.2298
GOTERM_BP_DIRECT	GO:0006915~apoptotic process	6	12	0.0223668	EVA1A, SH3RF1, RNF144B, PCSK9, ZBTB16, TRAIP	49	567	16792	3.62639	1	0.499806	29.0618
GOTERM_BP_DIRECT	GO:0001822~kidney development	3	6	0.0251116	BMP4, AGTR1, PCSK9	49	86	16792	11.9544	1	0.52655	32.0256
GOTERM_BP_DIRECT	GO:0010469~regulation of receptor activity	2	4	0.0254403	P2RY1, PCSK9	49	9	16792	76.1542	1	0.51736	32.3727
GOTERM_BP_DIRECT	GO:0010873~positive regulation of cholesterol esterification	2	4	0.0254403	AGTR1, APOE	49	9	16792	76.1542	1	0.51736	32.3727
GOTERM_BP_DIRECT	GO:0042158~lipoprotein biosynthetic process	2	4	0.0254403	APOB, APOE	49	9	16792	76.1542	1	0.51736	32.3727
GOTERM_BP_DIRECT	GO:0035556~intracellular signal transduction	5	10	0.0277454	WSB1, ASB10, ASB2, PLCB2, SCG2	49	403	16792	4.25179	1	0.535116	34.7603
GOTERM_BP_DIRECT	GO:0032355~response to estradiol	3	6	0.0278828	OXTR, PTGFR, DNMT3B	49	91	16792	11.2976	1	0.523992	34.9001
GOTERM_BP_DIRECT	GO:0008347~glial cell migration	2	4	0.0282276	P2RY1, VCAN	49	10	16792	68.5388	1	0.516022	35.2498
GOTERM_BP_DIRECT	GO:0070166~enamel mineralization	2	4	0.0310071	FAM20A, FAM20C	49	11	16792	62.308	1	0.537773	38.0046
GOTERM_BP_DIRECT	GO:0030431~sleep	2	4	0.0310071	OXTR, HTR2A	49	11	16792	62.308	1	0.537773	38.0046
GOTERM_BP_DIRECT	GO:0001823~mesonephros development	2	4	0.0310071	BMP4, ZBTB16	49	11	16792	62.308	1	0.537773	38.0046
GOTERM_BP_DIRECT	GO:0042312~regulation of vasodilation	2	4	0.0337788	AGTR1, P2RY1	49	12	16792	57.1156	1	0.557238	40.6424
GOTERM_BP_DIRECT	GO:0045778~positive regulation of ossification	2	4	0.0337788	BMP4, ZBTB16	49	12	16792	57.1156	1	0.557238	40.6424
GOTERM_BP_DIRECT	GO:0031000~response to caffeine	2	4	0.0337788	IL6, DNMT3B	49	12	16792	57.1156	1	0.557238	40.6424
GOTERM_BP_DIRECT	GO:0001649~osteoblast differentiation	3	6	0.0356277	BMP4, VCAN, SPP1	49	104	16792	9.8854	1	0.565369	42.3434
GOTERM_BP_DIRECT	GO:0006936~muscle contraction	3	6	0.0375208	TACR2, OXTR, TRIM63	49	107	16792	9.60824	1	0.573342	44.0377
GOTERM_BP_DIRECT	GO:0010628~positive regulation of gene expression	4	8	0.0388189	IL6, APOB, PTGFR, DNMT3B	49	262	16792	5.23197	1	0.575097	45.1724
GOTERM_BP_DIRECT	GO:0035589~G-protein coupled purinergic nucleotide receptor signaling pathway	2	4	0.0392989	P2RY6, P2RY1	49	14	16792	48.9563	1	0.569122	45.5865
GOTERM_BP_DIRECT	GO:0043066~negative regulation of apoptotic process	5	10	0.0405867	BMP4, SH3RF1, IL6, PTGFR, PIK3R1	49	455	16792	3.76587	1	0.570842	46.6833
GOTERM_BP_DIRECT	GO:0030168~platelet activation	3	6	0.0427529	IL6, P2RY1, PIK3R1	49	115	16792	8.93984	1	0.580197	48.4815
GOTERM_BP_DIRECT	GO:0010744~positive regulation of macrophage derived foam cell differentiation	2	4	0.0447881	AGTR1, APOB	49	16	16792	42.8367	1	0.58782	50.1194
GOTERM_BP_DIRECT	GO:0010804~negative regulation of tumor necrosis factor-mediated signaling pathway	2	4	0.0447881	F2RL1, TRAIP	49	16	16792	42.8367	1	0.58782	50.1194
GOTERM_BP_DIRECT	GO:0046328~regulation of JNK cascade	2	4	0.0447881	SH3RF1, F2RL1	49	16	16792	42.8367	1	0.58782	50.1194
GOTERM_BP_DIRECT	GO:0061036~positive regulation of cartilage development	2	4	0.0447881	BMP4, ZBTB16	49	16	16792	42.8367	1	0.58782	50.1194
GOTERM_BP_DIRECT	GO:0021537~telencephalon development	2	4	0.0475212	BMP4, OXTR	49	17	16792	40.3169	1	0.600511	52.2423
GOTERM_BP_DIRECT	GO:0009948~anterior/posterior axis specification	2	4	0.0475212	BMP4, GPC3	49	17	16792	40.3169	1	0.600511	52.2423
GOTERM_BP_DIRECT	GO:0050900~leukocyte migration	3	6	0.0475416	APOB, F2RL1, PIK3R1	49	122	16792	8.4269	1	0.591402	52.2578
GOTERM_BP_DIRECT	GO:0002690~positive regulation of leukocyte chemotaxis	2	4	0.0502466	IL6, F2RL1	49	18	16792	38.0771	1	0.603143	54.275
GOTERM_BP_DIRECT	GO:0001934~positive regulation of protein phosphorylation	3	6	0.051077	BMP4, FAM20A, P2RY1	49	127	16792	8.09513	1	0.600477	54.8782
GOTERM_BP_DIRECT	GO:0042493~response to drug	4	8	0.0559456	IL6, OXTR, DNMT3B, HTR2A	49	304	16792	4.50913	1	0.626213	58.2672
GOTERM_BP_DIRECT	GO:0048844~artery morphogenesis	2	4	0.0583771	APOB, APOE	49	21	16792	32.6375	1	0.633877	59.8693
GOTERM_BP_DIRECT	GO:0051602~response to electrical stimulus	2	4	0.0664395	IL6, TACR2	49	24	16792	28.5578	1	0.674668	64.78
GOTERM_BP_DIRECT	GO:0060976~coronary vasculature development	2	4	0.0691119	BMP4, GPC3	49	25	16792	27.4155	1	0.681554	66.2797
GOTERM_BP_DIRECT	GO:0019433~triglyceride catabolic process	2	4	0.0691119	APOB, APOE	49	25	16792	27.4155	1	0.681554	66.2797
GOTERM_BP_DIRECT	GO:0033344~cholesterol efflux	2	4	0.0691119	APOB, APOE	49	25	16792	27.4155	1	0.681554	66.2797
GOTERM_BP_DIRECT	GO:0042755~eating behavior	2	4	0.0717768	P2RY1, OXTR	49	26	16792	26.3611	1	0.688011	67.7156
GOTERM_BP_DIRECT	GO:0007202~activation of phospholipase C activity	2	4	0.0717768	PLCB2, HTR2A	49	26	16792	26.3611	1	0.688011	67.7156
GOTERM_BP_DIRECT	GO:0035025~positive regulation of Rho protein signal transduction	2	4	0.0717768	LPAR6, F2RL1	49	26	16792	26.3611	1	0.688011	67.7156
GOTERM_BP_DIRECT	GO:0014065~phosphatidylinositol 3-kinase signaling	2	4	0.0744343	PIK3R1, HTR2A	49	27	16792	25.3847	1	0.694078	69.0904
GOTERM_BP_DIRECT	GO:0090090~negative regulation of canonical Wnt signaling pathway	3	6	0.0790604	GPC3, APOE, IGFBP4	49	163	16792	6.30725	1	0.709285	71.3542
GOTERM_BP_DIRECT	GO:0001937~negative regulation of endothelial cell proliferation	2	4	0.0797268	APOE, SCG2	49	29	16792	23.6341	1	0.705167	71.6672
GOTERM_BP_DIRECT	GO:0030203~glycosaminoglycan metabolic process	2	4	0.0797268	GPC3, VCAN	49	29	16792	23.6341	1	0.705167	71.6672
GOTERM_BP_DIRECT	GO:0007568~aging	3	6	0.0807321	IL6, P2RY1, HTR2A	49	165	16792	6.2308	1	0.70274	72.1334
GOTERM_BP_DIRECT	GO:0034504~protein localization to nucleus	2	4	0.082362	BMP4, ZBTB16	49	30	16792	22.8463	1	0.703261	72.874
GOTERM_BP_DIRECT	GO:0046326~positive regulation of glucose import	2	4	0.082362	GPC3, PIK3R1	49	30	16792	22.8463	1	0.703261	72.874
GOTERM_BP_DIRECT	GO:0045765~regulation of angiogenesis	2	4	0.0849897	IL6, PROK1	49	31	16792	22.1093	1	0.708218	74.0294
GOTERM_BP_DIRECT	GO:0030513~positive regulation of BMP signaling pathway	2	4	0.0849897	BMP4, GPC3	49	31	16792	22.1093	1	0.708218	74.0294
GOTERM_BP_DIRECT	GO:0042220~response to cocaine	2	4	0.0876101	OXTR, DNMT3B	49	32	16792	21.4184	1	0.712914	75.1357
GOTERM_BP_DIRECT	GO:0045907~positive regulation of vasoconstriction	2	4	0.0876101	OXTR, HTR2A	49	32	16792	21.4184	1	0.712914	75.1357
GOTERM_BP_DIRECT	GO:0006641~triglyceride metabolic process	2	4	0.0954273	APOE, PCSK9	49	35	16792	19.5825	1	0.738226	78.1802
GOTERM_BP_DIRECT	GO:0030501~positive regulation of bone mineralization	2	4	0.0954273	BMP4, FAM20C	49	35	16792	19.5825	1	0.738226	78.1802
GOTERM_BP_DIRECT	GO:0050918~positive chemotaxis	2	4	0.0954273	BMP4, SCG2	49	35	16792	19.5825	1	0.738226	78.1802
GOTERM_BP_DIRECT	GO:0030335~positive regulation of cell migration	3	6	0.0971422	BMP4, F2RL1, PIK3R1	49	184	16792	5.5874	1	0.738481	78.7997
GOTERM_BP_DIRECT	GO:0043407~negative regulation of MAP kinase activity	2	4	0.0980184	BMP4, APOE	49	36	16792	19.0385	1	0.735585	79.1099
GOTERM_CC_DIRECT	GO:0005615~extracellular space	16	32	1.05771e-06	BMP4, TF, IL6, SPARCL1, FAM20C, APOB, GPC3, APOE, PCSK9, VCAN, LAMC1, CP, QSOX1, IGFBP4, SPP1, SCG2	49	1347	18224	4.41774	0.000127975	0.000127975	0.001216
GOTERM_CC_DIRECT	GO:0005576~extracellular region	15	30	4.5271e-05	BMP4, MATN3, TF, IL6, PTGFR, APOB, HIST1H4A, APOE, PROK1, VCAN, LAMC1, CP, QSOX1, IGFBP4, SPP1	49	1610	18224	3.46508	0.00546294	0.00273521	0.0520337
GOTERM_CC_DIRECT	GO:0005887~integral component of plasma membrane	12	24	0.000920766	AGTR1, P2RY6, GPC3, TACR2, LPAR6, GPR39, P2RY1, F2RL1, OXTR, GPR68, PTGFR, HTR2A	49	1415	18224	3.15408	0.105476	0.0364729	1.05346
GOTERM_CC_DIRECT	GO:0005623~cell	4	8	0.00231822	FAM20A, APOE, CP, QSOX1	49	100	18224	14.8767	0.244843	0.0677996	2.63296
GOTERM_CC_DIRECT	GO:0000151~ubiquitin ligase complex	4	8	0.00288416	RNF144B, ASB10, LMO7, SMURF2	49	108	18224	13.7748	0.294951	0.0675106	3.26606
GOTERM_CC_DIRECT	GO:0005769~early endosome	5	10	0.00306496	TF, APOB, APOE, F2RL1, PCSK9	49	229	18224	8.12049	0.310252	0.0600277	3.46751
GOTERM_CC_DIRECT	GO:0005578~proteinaceous extracellular matrix	5	10	0.00535633	BMP4, MATN3, GPC3, SPARCL1, VCAN	49	268	18224	6.93878	0.47788	0.0886579	5.98774
GOTERM_CC_DIRECT	GO:0005794~Golgi apparatus	8	16	0.00704192	SH3RF1, APOB, FAM20A, APOE, FAM20C, F2RL1, PCSK9, QSOX1	49	863	18224	3.44768	0.574754	0.101372	7.80316
GOTERM_CC_DIRECT	GO:0016324~apical plasma membrane	5	10	0.00713808	TF, P2RY6, P2RY1, LMO7, OXTR	49	291	18224	6.39035	0.579708	0.0918191	7.90576
GOTERM_CC_DIRECT	GO:0034363~intermediate-density lipoprotein particle	2	4	0.0104949	APOB, APOE	49	4	18224	185.959	0.721013	0.119846	11.4225
GOTERM_CC_DIRECT	GO:0005886~plasma membrane	19	38	0.0140517	EVA1A, TACR2, F2RL1, OXTR, ZBTB16, GPR68, PTGFR, AGTR1, P2RY6, APOB, GPC3, LPAR6, APOE, GPR39, P2RY1, PCSK9, SMURF2, PIK3R1, HTR2A	49	4121	18224	1.71474	0.819551	0.144154	15.0147
GOTERM_CC_DIRECT	GO:0031232~extrinsic component of external side of plasma membrane	2	4	0.0208819	TF, PCSK9	49	8	18224	92.9796	0.922188	0.191673	21.5424
GOTERM_CC_DIRECT	GO:0034362~low-density lipoprotein particle	2	4	0.0362625	APOB, APOE	49	14	18224	53.1312	0.988545	0.290923	34.5995
GOTERM_CC_DIRECT	GO:0042627~chylomicron	2	4	0.0362625	APOB, APOE	49	14	18224	53.1312	0.988545	0.290923	34.5995
GOTERM_CC_DIRECT	GO:0071682~endocytic vesicle lumen	2	4	0.0413366	APOB, APOE	49	16	18224	46.4898	0.993952	0.305706	38.4506
GOTERM_CC_DIRECT	GO:0031012~extracellular matrix	4	8	0.0429178	HIST1H4A, APOE, VCAN, LAMC1	49	296	18224	5.02592	0.995047	0.298022	39.6077
GOTERM_CC_DIRECT	GO:0034361~very-low-density lipoprotein particle	2	4	0.0514064	APOB, APOE	49	20	18224	37.1918	0.998315	0.329083	45.4869
GOTERM_CC_DIRECT	GO:0043231~intracellular membrane-bounded organelle	5	10	0.0587451	EVA1A, APOB, VCAN, DNMT3B, QSOX1	49	558	18224	3.3326	0.999341	0.350084	50.1433
GOTERM_CC_DIRECT	GO:0072562~blood microparticle	3	6	0.0607534	TF, APOE, CP	49	152	18224	7.34049	0.999491	0.343827	51.3527
GOTERM_CC_DIRECT	GO:0048471~perinuclear region of cytoplasm	5	10	0.0801548	TF, SH3RF1, PCSK9, TRAIP, SPP1	49	621	18224	2.99451	0.999959	0.412618	61.7312
GOTERM_MF_DIRECT	GO:0004842~ubiquitin-protein transferase activity	8	16	3.22562e-05	WSB1, RNF144B, HECW2, ASB10, LMO7, FBXO32, SMURF2, TRIM63	48	329	16881	8.55167	0.00456998	0.00456998	0.0381471
GOTERM_MF_DIRECT	GO:0050750~low-density lipoprotein particle receptor binding	3	6	0.000888102	APOB, APOE, PCSK9	48	16	16881	65.9414	0.118532	0.0611347	1.04544
GOTERM_MF_DIRECT	GO:0016874~ligase activity	5	10	0.00665576	SH3RF1, RNF144B, SMURF2, TRIM63, TRAIP	48	270	16881	6.51273	0.612592	0.271008	7.59507
GOTERM_MF_DIRECT	GO:0070326~very-low-density lipoprotein particle receptor binding	2	4	0.0110913	APOE, PCSK9	48	4	16881	175.844	0.7948	0.326955	12.3594
GOTERM_MF_DIRECT	GO:0005125~cytokine activity	4	8	0.0129113	BMP4, IL6, SPP1, SCG2	48	176	16881	7.9929	0.842029	0.308622	14.2483
GOTERM_MF_DIRECT	GO:0005201~extracellular matrix structural constituent	3	6	0.0149536	MATN3, VCAN, LAMC1	48	67	16881	15.7472	0.882281	0.29993	16.3236
GOTERM_MF_DIRECT	GO:0061630~ubiquitin protein ligase activity	4	8	0.0151774	RNF144B, SMURF2, ASB2, TRAIP	48	187	16881	7.52273	0.886018	0.266733	16.5481
GOTERM_MF_DIRECT	GO:0045028~G-protein coupled purinergic nucleotide receptor activity	2	4	0.0382956	P2RY6, P2RY1	48	14	16881	50.2411	0.996092	0.499979	36.9899
GOTERM_MF_DIRECT	GO:0017127~cholesterol transporter activity	2	4	0.0409754	APOB, APOE	48	15	16881	46.8917	0.997371	0.48321	39.0357
GOTERM_MF_DIRECT	GO:0001965~G-protein alpha-subunit binding	2	4	0.0516217	F2RL1, HTR2A	48	19	16881	37.0197	0.999461	0.528872	46.5767
GOTERM_MF_DIRECT	GO:0005319~lipid transporter activity	2	4	0.0542651	APOB, APOE	48	20	16881	35.1687	0.999638	0.513363	48.3117
GOTERM_MF_DIRECT	GO:0005515~protein binding	31	62	0.0695328	SH3RF1, TF, FAM20A, TACR2, F2RL1, FAM20C, ZBTB16, TRAIP, AGTR1, P2RY6, APOB, GPC3, HIST1H4A, APOE, P2RY1, PCSK9, DNMT3B, PIK3R1, SPP1, SCG2, BMP4, MATN3, RNF144B, IL6, SUV39H1, TRIM63, WSB1, SMURF2, FBXO32, VCAN, ASB2	48	8785	16881	1.24101	0.999964	0.573784	57.3631
GOTERM_MF_DIRECT	GO:0050840~extracellular matrix binding	2	4	0.069975	SPARCL1, SPP1	48	26	16881	27.0529	0.999966	0.547244	57.6022
GOTERM_MF_DIRECT	GO:0042056~chemoattractant activity	2	4	0.0725684	BMP4, SCG2	48	27	16881	26.0509	0.999977	0.534259	58.9797
GOTERM_MF_DIRECT	GO:0008201~heparin binding	3	6	0.0731599	BMP4, APOB, APOE	48	160	16881	6.59414	0.999979	0.512869	59.2881
GOTERM_MF_DIRECT	GO:0008083~growth factor activity	3	6	0.0747477	BMP4, IL6, PROK1	48	162	16881	6.51273	0.999984	0.498167	60.1055
