# Supplementary material for: Identification of key genes of human bone marrow stromal cells adipogenesis at an early stage
Source: PeerJ. 2020 Jul 21;8:e9484. doi: 10.7717/peerj.9484 (PMC7380279; doi:10.7717/peerj.9484)
Supplement: Supplemental Information 2 [file peerj-08-9484-s002.xlsx]

## Sheet: MergeExpro_contrib1-GPL14550
Group	Control-1	Control-2	Control-3	Adipogenesis-1	Adipogenesis-2	Adipogenesis-3
DATA	GSM2879318	GSM2879319	GSM2879320	GSM2879321	GSM2879322	GSM2879323
DHDH	-0.436549	0.374906	-0.263481	2.79142	0.191997	-0.191998
T	0.17595	-0.89566	-1.13077	3.45838	-0.242643	-0.0873222
LOC100335030	-0.0435491	-0.250742	-0.695472	2.18184	-0.364196	0.322141
DHFR	1.56182	1.24688	1.64545	-0.478393	-0.358305	-0.38444
MAGI2-IT1	-0.0733514	-0.11021	0.381446	0.636928	-0.0644979	-1.30928
TMEFF2	1.93199	1.63607	1.76221	1.9127	-0.100598	-0.174909
MBD3	0.598762	0.634562	0.540552	-0.409853	-0.346828	-0.379721
MBD4	-0.341865	-0.234025	-0.209069	0.126665	0.20838	0.345989
MBD5	-0.431145	-0.302069	-0.131967	0.428312	0.0240049	-0.102675
MBD6	0.00830412	-0.0153656	-0.194036	1.52393	0.3047	0.23166
MBD1	0.492459	0.296165	0.147607	1.44922	0.0218449	0.0352926
MBD2	0.084384	-0.0174456	0.122706	0.905206	0.127674	0.0862026
LOC654433	-0.0446248	-0.728248	-0.968528	3.43599	-0.0598888	-0.126374
MBIP	0.121787	0.171672	0.22486	-0.0207729	-0.31341	-0.296865
XLOC_002759	-0.592262	-0.806319	-0.851034	-2.265	-1.58735	-1.78718
MBL2	-0.736346	-0.687104	-0.951739	2.03875	-0.063446	-0.103075
DHPS	0.0794697	0.321424	0.112561	0.0270386	-0.0540934	-0.0429678
XLOC_002779	-0.0292354	-0.141076	-0.349728	-0.829844	-0.441678	0.253054
IL2RG	-0.007792	0.007792	0.225327	3.62193	0.515937	0.34251
IL2RA	1.826	-0.622893	-0.795695	2.39305	0.071146	0.00683212
IL2RB	0.0971022	-0.639947	-0.413353	0.974195	0.0372758	-0.187597
PEX26	0.86549	0.429401	0.514075	2.36846	0.0780656	0.00222278
IL36A	0.790724	0.419631	-0.04634	1.44491	1.15653	1.14213
IL36B	-0.530307	0.0787711	-1.48973	2.31736	1.78937	0.420681
LOC727869	-0.879286	-1.17436	-1.19908	0.953725	0.0899162	-0.0937462
XLOC_002736	1.63499	1.66378	1.74778	-0.000544	0.370525	0.325944
LOC100506972	-0.588084	-0.858662	-0.965769	0.811944	0.302006	-0.71797
DHX8	-0.167062	-0.0565319	-0.171731	0.0377541	0.0822859	0.107001
DHX9	0.227217	0.395118	0.155139	0.373385	-0.121411	-0.0904732
XLOC_002746	0.500727	0.0188742	1.0518	1.76629	0.24917	0.232761
MC2R	0.0244904	-0.690969	-0.948072	0.310454	-0.193597	-0.444521
OR7E47P	-0.360297	0.352253	-0.321774	-0.817109	0.416704	0.427262
SLC10A4	-0.664013	0.861701	-0.840531	0.89583	0.00159884	-0.0200887
SLC10A5	-0.516165	-0.62156	-0.835105	0.881129	0.0560403	0.0107784
SLC10A6	-0.616455	-0.599757	-0.802385	2.34158	0.0873232	0.0088439
SLC10A7	0.078485	0.237874	0.128143	0.722316	0.878225	0.766472
SLC10A1	-0.427874	-3.10286	-2.98926	1.32932	-1.01481	-0.734055
SLC10A2	-0.1276	-0.75407	-1.01202	2.71896	-0.115203	0.148771
SLC10A3	-0.0783606	-0.00128269	-0.0136442	-0.112901	0.101722	0.0409346
IL36G	-0.702278	-0.484941	-0.501263	0.714409	-0.144881	0.230998
XLOC_002749	1.22023	1.14988	0.931419	0.0162373	1.95027	1.80608
PEX5L	-0.865036	-0.0290256	-1.07865	1.72191	2.43386	2.3625
MC1R	0.651227	0.577768	0.616582	-0.360195	-0.424918	-0.445231
MC4R	-0.0711927	-0.396934	-0.292866	1.13068	0.0238357	0.172836
CACYBP	1.42459	1.3717	1.47456	0.494462	0.0487328	0.10489
MC3R	0.102433	-0.747271	-0.0912065	1.51895	-0.100298	-0.0777411
LOC727808	0.146254	0.101322	0.100969	-0.2448	0.0869598	0.119363
PEX16	-0.180987	-0.0531917	-0.248024	0.0594974	0.18879	0.144811
PEX19	-0.622048	-0.555779	-0.484128	-0.00348186	0.141024	0.217172
PEX10	0.521887	0.645835	0.500343	0.0791822	-0.363812	-0.379073
PEX12	-0.6641	-0.635495	-0.542165	-0.142056	-0.0429134	0.0429134
PEX13	0.105425	0.0416822	0.0682499	0.0414858	0.0699065	0.137775
PEX14	0.549891	0.409249	0.601438	-0.279177	-0.137193	-0.153668
MC5R	1.49295	0.454367	1.28833	0.701625	0.361524	-0.0766044
GCET2	0.232084	0.321303	0.0328441	0.863219	0.743186	0.887494
PPIP5K1	1.33086	1.29858	1.26043	1.86797	0.297045	0.575661
PPIP5K2	0.434321	0.235856	0.465707	-0.62508	-0.464523	-0.320515
SNORA59B	0.201933	0.517618	0.460373	0.0922241	-1.03097	-1.79588
DHDDS	0.733093	0.472917	0.783115	0.515746	0.240315	0.230679
CHCHD10	-0.644436	-0.562424	-0.631201	0.481124	0.678635	0.721665
FLJ32063	-0.885805	-0.83922	0.409102	0.637332	0.232538	-0.22255
CLVS2	-0.775638	-0.726764	-0.962337	0.7586	-0.0577498	-0.0983152
CLVS1	0.948269	-0.65164	-0.847603	3.5047	0.0383306	-0.0383301
DKFZP761C1711	0.310012	-0.590127	0.129237	0.883639	0.632185	0.0137119
MCAM	-0.629305	-0.406386	-0.553599	0.139276	0.0790634	0.120543
MCAT	0.189636	0.308884	0.286756	-0.00660753	0.005898	0.166914
MCEE	-0.447135	-0.542024	-0.449493	0.570073	0.686469	0.644682
MCF2	-1.36648	-0.752565	-1.58489	0.946541	-0.52949	-0.73461
MT1DP	-0.77951	-0.739445	-0.997067	0.737194	-0.117797	-0.168243
DIO1	-0.511212	-0.49886	-0.714127	1.06473	0.514791	1.34979
DIO2	0.0686274	-0.735392	-0.506011	3.15402	2.05119	1.87035
DIO3	1.40019	-0.0245171	-0.201288	3.82234	-0.0318861	0.117897
CD300LB	-0.0217583	-0.609026	-0.920982	0.811473	-0.254113	-0.299895
CD300LD	0.868218	-0.740104	-1.00436	4.18476	-0.095201	-0.159906
CD300LF	1.3495	-0.897323	-1.17214	3.56058	-0.234468	-0.272667
CD300LG	1.33552	-0.459456	-1.01209	3.73498	-0.132312	0.961207
MCL1	-0.724518	-0.684875	-0.60536	-0.212677	-0.202284	-0.0285821
OSCP1	0.0841069	-0.165079	0.0775294	0.644206	0.749424	0.68794
MCM7	1.63099	1.67765	1.45538	0.0169771	-1.03966	-1.0153
MCM8	1.16518	1.20572	1.24364	-1.11985	-0.912848	-0.984077
MCM9	0.542243	0.660304	0.459002	0.866398	0.503742	0.0131023
XLOC_002886	1.11417	-0.838785	-1.23563	3.26536	-0.134166	-0.370396
DIS3	0.125984	-0.368144	-1.27883	2.96353	-0.0862541	0.228329
LOC100506930	-0.263197	-0.359816	-0.154421	-0.566286	-0.153014	-0.218492
MCM3	1.33481	1.24541	1.36251	-1.36265	-1.19243	-1.17708
MCM4	1.50005	1.59811	1.57176	-1.31119	-1.10698	-1.20546
XLOC_002892	0.742403	0.61638	0.479214	0.503675	0.288129	1.59838
MCM5	1.55981	1.62123	1.50794	-1.43738	-2.21262	-2.19757
MCM6	1.15392	1.0801	1.2816	-1.62053	-1.48455	-1.51533
MCM2	1.54354	1.71576	1.56312	-1.91684	-1.94242	-1.87204
IL21R	1.08243	1.09977	1.22595	0.349604	-1.33716	-1.55911
MAB21L3	0.498575	0.586884	0.294961	0.669411	0.0935707	0.830527
MAB21L1	-0.0411687	-0.821763	-1.05875	0.706506	-0.13021	-0.17013
MAB21L2	-0.0843201	-0.415587	-0.768018	0.730848	0.0232592	0.08776
LOC100506955	-0.623398	-0.591403	-0.822416	0.895294	0.0807657	0.00888157
IL1RN	0.755665	0.0790656	0.978039	0.524022	1.59112	0.870185
IL23R	-0.398498	-0.804249	-0.804097	1.36362	-0.144291	0.144291
LOC727982	0.58882	-0.808692	-0.618728	2.7084	-0.0464487	-0.216824
LOC100506866	-0.266135	-0.673027	-0.436671	0.138995	0.446612	0.444517
IL1R1	-1.15407	-1.21958	-1.14581	2.58173	2.92276	2.98898
IL1R2	-2.85732	-2.93461	-3.22621	2.23111	2.22144	2.26154
LOC727993	0.0116203	-0.727617	-0.812449	-1.57116	-0.0116203	-0.668391
IL23A	-0.0456872	-0.20339	0.14119	1.22755	0.551295	0.648149
SH2D2A	-1.3455	-1.17533	-1.89814	-1.23484	-0.747193	0.20608
SH2D1A	0.0815053	-0.297565	-0.831345	2.43113	0.180959	-0.0180521
SH2D1B	2.05829	-0.565304	-1.05776	4.37077	-0.162676	-0.192374
MT1IP	0.328639	0.0912502	0.154485	1.21074	0.00839543	0.213609
LOC100506871	1.08414	-0.810854	-1.04116	4.11248	-0.147759	-0.139969
SIPA1L2	0.0176277	0.0304394	-0.0176277	0.787236	0.740394	0.824863
SIPA1L3	1.24937	1.17188	1.41934	-1.398	-0.195596	-0.513583
IL28A	-0.0983734	-0.300228	-0.416659	0.230467	0.0408635	-0.02038
IL28B	-0.0420017	-0.670036	-0.931548	3.06545	-0.0303283	-0.0587616
SIPA1L1	0.00685883	0.140656	0.00983047	-0.219318	0.255241	0.278833
LOC727944	-1.14197	-1.39346	-1.62475	0.144787	1.58257	0.201313
LOC100506898	-0.383615	-0.889903	-0.19435	3.22042	-0.257769	-0.2754
LOC727915	-0.15851	-0.665645	-0.902378	2.48022	-0.0140486	-0.064352
LOC727916	0.369367	0.712865	0.533038	-0.509316	-0.936212	-0.495269
LOC727924	-0.669772	-0.651382	-0.882194	0.852875	0.00831127	-0.0645742
SIPA1	0.17306	0.362611	0.178144	-0.480594	-0.595936	-0.603231
FLJ46552	2.51733	-0.807044	-1.06043	5.25435	-0.164976	-0.191948
SPECC1L	-0.344237	-0.277714	-0.317191	0.203083	0.134618	0.396512
LOC149684	-0.678484	-0.664034	-0.863064	0.882358	-0.0126982	-0.0299563
CAMSAP1	0.635034	0.648533	0.545092	1.1232	1.13802	0.561443
CAMSAP2	-0.0558648	0.0337715	0.158018	0.0756841	0.187343	0.261421
NPC1L1	0.0410159	-0.0152071	-0.190343	0.676051	0.658407	0.617184
AMELX	0.974681	-0.306344	-0.263537	2.14708	0.00602675	0.0380483
AMELY	-0.82011	-0.758588	-1.01544	1.3696	0.277629	-0.143694
PNPT1	0.0209453	0.117739	0.203417	0.312852	0.190896	0.320636
CAMSAP3	0.66078	-0.268766	-0.115182	3.06557	-0.0706306	0.488858
PEG3-AS1	-0.159104	0.396485	0.13723	0.697864	0.165683	0.748191
C1QTNF9B	1.43373	-0.00590229	0.00590229	3.39433	0.47071	-0.371222
LOC91450	-0.141184	-0.0436211	0.0789042	-0.482946	-0.227351	-0.265755
MDC1	0.457054	0.43485	0.418668	-0.663104	-0.678065	-0.53779
IL4I1	2.87362	2.89511	2.80862	0.444239	-0.722665	-1.05383
AR	-0.554554	-0.666965	-0.920113	2.93786	-0.0270429	-0.0535059
GRID2IP	-0.461821	-0.493048	-0.760067	1.26497	0.686877	0.86802
C2	0.583667	-0.231009	0.121619	3.12338	1.33831	0.196335
DYNC2LI1	-0.206901	-0.446902	-0.423662	1.1461	0.638725	0.435896
C3	-2.43223	-2.36659	-2.46701	0.174671	-0.174671	-0.134522
C5	-0.00830221	0.286597	0.272256	-0.427891	-0.186952	-0.269995
C6	-2.32584	-3.73082	-3.98322	2.44555	2.29077	2.22627
C7	0.489888	-0.68472	0.312467	0.84611	0.312255	0.424467
C9	-0.906745	-0.857799	-0.709199	0.608723	-0.223218	-0.258954
CP	0.639221	-0.606486	-0.317516	2.36875	0.345994	1.1841
CS	0.512936	0.425274	0.523363	-0.284813	-0.0637045	-0.064002
ECSIT	0.53039	0.593238	0.57582	-0.251355	-0.191369	-0.154461
SIRT4	-2.19725	-1.13277	-1.42886	0.144304	0.030827	0.110985
SIRT5	0.207341	0.372976	0.535939	0.851788	1.02127	0.881184
SIRT6	0.243756	0.539985	0.303414	-0.341762	-0.486098	-0.472713
SIRT7	0.758481	0.814656	0.740136	0.488244	-0.0357485	-0.0230665
F2	0.618361	-0.651378	-0.860281	3.11473	0.0386634	-0.0888576
SIRT1	-0.0514958	0.0974262	0.256485	-0.119822	-0.118445	-0.0659974
F3	-0.984107	-1.08084	-0.933442	-0.323331	-0.0695286	-0.0618334
SIRT2	0.217555	0.444788	0.330137	0.648695	0.0653849	-0.00127459
SIRT3	-0.0266242	0.0266242	-0.232464	-0.380553	0.0373054	-0.138778
F5	-0.344585	-0.66868	-0.88971	0.84115	-0.0116172	-0.0739217
F7	-0.923096	-1.46811	-2.22059	1.51538	-0.526553	-0.522231
F8	0.291538	0.201756	0.199526	1.02073	1.01552	0.953831
F9	0.274672	-0.904356	-1.17925	2.46707	-0.260737	1.39538
TGIF2LY	0.588648	0.71035	0.561997	3.66903	0.500413	0.653334
MDFI	0.49063	-0.462883	-0.663897	2.97126	0.0122495	-0.333539
FH	0.85395	0.95385	0.920116	-0.342437	-0.262953	-0.278491
GC	-0.714316	-0.618157	-0.894108	0.832479	0.00270176	-0.0442924
MDH1	0.354386	0.124469	0.357018	0.224004	0.47243	0.457361
GK	-0.0089519	0.940018	0.0089519	2.94718	1.26975	1.27
MDH2	0.317346	0.358649	0.344202	-0.156468	-0.00824928	0.00824928
HP	-4.63875	-5.16063	-4.90502	1.70693	1.864	1.92387
HR	-0.0076561	0.0076561	-0.222719	0.360288	0.50622	0.49163
XLOC_002569	-0.781025	-0.743711	-0.987931	1.00468	-0.116434	-0.156806
HPGDS	-0.162082	-0.590544	-0.970644	1.27315	0.5025	0.684645
PABPC4L	0.153494	-0.102205	0.0845184	-0.238432	0.23146	0.0584745
IK	0.105642	0.087625	0.194099	-0.165344	-0.0714631	0.0251489
ECSCR	0.683276	0.831959	0.621494	2.31371	-0.192946	-0.212507
MDN1	-1.029	-0.251455	-0.737703	0.165876	0.460866	0.355181
KL	-0.469289	-0.676058	-0.886146	1.47661	-0.012989	-0.0366397
PCBP3-OT1	-0.702231	-0.167105	-0.677565	2.5555	-0.066124	-0.119597
KY	1.30168	1.19188	1.10117	2.18411	-0.242743	-0.310987
ZC3HC1	0.593184	0.569833	0.515148	-0.423636	-0.23813	-0.194587
MDM2	-0.987766	-0.962447	-0.922578	0.367601	0.27091	0.338682
MDM4	-0.195276	-0.28056	-0.153306	0.0847406	0.0626297	0.0630922
MDM1	0.455547	0.08215	0.408164	1.2064	0.0775147	-0.0228219
SH2D4A	1.99493	2.02895	1.95382	-0.955511	-2.15525	-1.43243
SH2D4B	0.929167	-0.0959392	-0.597557	2.7108	-0.0979161	-0.0665259
MB	1.33268	0.585793	0.627653	1.60168	-0.148055	-0.311423
MDP1	0.134309	0.0162549	0.205552	-0.105517	0.103947	0.11928
SH2D3A	-0.264904	-0.769701	-0.800583	0.733234	-0.0892644	-0.110217
LOC100506816	1.51868	-0.154716	0.494438	0.401607	-0.413024	-0.446051
SH2D3C	-0.778811	-0.747837	-0.960379	6.29837	-0.0875535	-0.104195
LOC727677	0.407131	-0.980845	-1.23146	3.79303	-0.314353	0.00959301
RNFT2	2.20455	2.1929	2.16792	-0.196345	-0.203465	0.00553322
RNFT1	-0.100634	-0.33218	-0.1067	0.310396	0.400813	0.355087
PC	0.000834	-0.000834	-0.15475	1.47141	1.61511	1.59131
PABPC1L	1.20638	0.315026	0.0252624	3.69103	-0.562144	-0.411288
LOC100506748	-0.482863	-0.536333	-0.464479	0.0493898	-0.0657978	-0.118057
TXNDC11	-0.0469625	0.00183392	-0.153456	0.0140266	0.258003	0.0093205
TXNDC12	-0.0182166	0.0274758	0.0182166	0.279644	0.383847	0.373196
TXNDC15	-0.386096	-0.68996	-0.479408	-0.299215	-0.0269337	0.0598488
TXNDC16	-0.668736	-0.0284529	-0.107437	0.0811539	0.141807	0.147597
TXNDC17	-0.375768	-0.621518	-0.393506	-0.0511537	0.129437	-0.0251546
MDS2	-0.740468	-0.705659	-0.927081	0.820291	-0.0245361	-0.0391297
LOC100506733	-0.715459	-0.683005	-0.919266	0.813883	-0.0288973	-0.0819111
TMEM72-AS1	1.03926	-0.855988	-1.12817	3.253	-0.246599	-0.170941
LOC100506731	0.262383	-0.433039	-0.668211	0.252327	-0.229029	-0.129086
MST1R	0.04459	0.420658	0.610023	-0.04459	0.260423	-0.126622
OSGEP	0.667827	0.544943	0.4954	-0.114708	-0.491307	-0.331621
XLOC_002504	1.34151	-0.459579	-1.16072	4.51143	-1.02796	0.200823
SI	-0.370301	-0.708283	-0.39108	1.35145	-0.0459166	-0.0824871
TF	-0.477012	-1.09609	-1.36293	3.52645	1.72569	2.00005
TG	-2.00456	-1.99955	-1.9352	-0.010036	0.010036	-0.0936503
TH	0.203021	0.277081	-0.0173473	1.71825	0.940469	0.0797467
CLYBL	1.16409	-0.150493	-1.40754	3.73088	1.43929	1.39903
HYAL1	-2.3675	-1.93532	-1.75166	0.568459	-0.651144	-1.14819
HYAL2	0.0801172	0.0241899	0.068963	0.100743	0.238471	0.175642
HYAL3	0.279996	0.159281	0.0848637	0.335771	0.370616	0.584325
HYAL4	-0.624956	-0.611866	-0.039609	2.88129	0.19713	0.115624
ALS2CL	-0.608305	-0.201295	-0.264852	-0.732492	-0.0716844	0.286493
PLEKHG4B	0.18251	-0.655048	-0.931695	1.25894	0.0950151	0.524877
LOC497256	-0.235308	-0.80095	-0.658254	0.321835	-0.125414	-0.210722
LOC497257	-0.14367	-0.196853	-0.0427847	1.16985	0.301918	0.514474
XG	0.657463	0.588333	0.748644	-0.0779061	0.0980859	0.00589037
XK	-0.533712	-0.246142	0.887253	0.239836	0.0297098	-0.638637
GLB1L	-0.538274	-0.447256	-0.728443	0.356077	0.627336	0.535481
DKC1	0.588199	0.625579	0.668996	-0.581546	-0.440243	-0.30268
MEA1	0.213821	0.377748	0.295002	-0.637713	-0.455174	-0.408384
LOC149773	1.22799	-1.05515	-0.93679	4.43867	-0.220816	1.09352
ABCA12	-0.685438	-0.639201	-0.900381	0.832469	0.016305	0.573012
ABCA13	-0.685102	-0.645313	-0.913087	0.827729	-0.0188961	-0.0817452
ADNP2	0.489498	0.412585	0.569685	0.418211	-0.00189519	-0.0726259
SNORA73A	-1.18563	-1.34089	-1.22136	-0.237422	-0.0760965	0.0760965
CSRP2BP	0.203121	0.0538597	0.270116	-0.107069	0.00222874	-0.0252409
MED1	0.530726	0.413205	0.623485	0.494624	-0.187458	-0.140237
LOC149837	0.0508406	-0.0596807	-0.631959	0.161567	-0.219682	0.206589
MECR	0.0173364	0.0924039	-0.0184188	-0.0173364	-0.0717711	-0.0325999
MED8	0.49884	0.460113	0.538671	0.0167251	0.128333	0.174683
MED9	-0.0766258	0.0250492	-0.0597544	-0.223813	-0.197713	0.122203
MED4	0.100458	0.00845337	0.0909615	-0.172947	0.0450578	0.00789928
DKK1	-0.205577	0.00601482	-0.00601482	-1.91966	-1.84209	-1.84242
DKK2	0.944694	1.28684	1.25778	-3.0735	-2.73629	-3.3009
MED6	0.0696874	0.00535536	0.106999	-0.06181	-0.0668731	-0.00535536
DKK3	0.813813	0.868309	0.653422	-0.0130982	-0.142312	-0.0853391
MED7	0.23857	0.160699	0.321162	-0.130321	-0.272183	-0.351632
DKK4	2.07891	-0.822162	-1.16964	4.98115	-0.294785	0.0390687
ABCA10	1.77696	0.332476	0.444865	3.26407	-0.8462	-1.36354
SNORA74A	-1.98619	-2.25725	-2.26756	-0.442968	0.0607166	0.0144086
SNORA74B	0.885651	0.837791	0.819957	-0.0293851	-0.071188	0.266184
MEG3	0.256686	0.19429	0.0905194	0.486568	0.560235	0.474073
MEFV	0.0353465	-0.88442	-0.406807	0.00944662	0.0853047	-0.254172
MEG8	0.0720947	-0.0123951	0.101765	-0.435099	-0.307662	-0.094393
MEI1	1.62797	1.39618	1.21758	5.07018	-1.70944	-1.49072
ZC3H10	-0.538303	-0.282101	-0.534498	0.566434	0.0747216	-0.239783
GCFC1	-0.0134735	-0.248891	-0.161723	0.714669	0.101716	0.170889
SNORA70B	0.607291	0.0991821	0.902791	1.94707	0.658154	-0.0565634
FLJ46300	0.824871	0.453231	-0.00536013	1.46115	0.337841	-0.130982
SNORA71A	0.65448	0.211844	0.0315242	0.637964	0.563725	0.259445
SNORA71C	-0.24569	-0.121103	-0.174972	0.490847	0.110014	-0.163427
MSRB2	-0.057744	-0.346786	0.0871415	0.278631	0.369469	0.354925
MSRB3	-0.00973749	-0.148705	0.0406404	-0.69777	-0.506645	-0.501939
MEN1	-0.0934014	0.178246	-0.0914526	-0.0297804	-0.166824	-0.103864
RNF43	1.13948	-0.804793	-1.04876	2.67939	-0.154678	-0.193993
RNF44	-0.746819	-0.595711	-0.569345	-0.198812	-0.109122	-0.159999
RNF40	0.00398016	0.238055	-0.010529	-0.0637593	-0.0996184	-0.18057
RNF41	-0.195529	-0.0265813	-0.369187	0.278224	-0.314212	-0.273464
MELK	1.30762	1.37031	1.33241	-1.80422	-1.77035	-1.83927
RNF10	-0.193297	-0.0522013	-0.099061	-0.0756264	0.0286064	0.0545959
RNF11	0.217169	0.0879679	0.279459	-0.0845232	0.155334	0.115623
RNF13	-0.362909	-0.434359	-0.388873	0.812589	0.845282	0.961389
RNF14	0.0767379	0.0560527	0.0374055	-0.0361421	-0.0591304	0.147641
RNF17	0.972195	0.144414	-0.860683	4.27282	0.263615	-0.0402923
MEPE	1.91953	-1.04082	-1.32027	4.65402	-0.43674	-0.468939
IL3RA	1.99992	-0.933826	-1.14935	3.36699	-0.254465	0.23883
SSX2IP	2.51385	2.3975	2.61319	-0.452235	-0.236658	-0.0213933
LOC727799	0.436162	0.316878	1.38655	-0.0226541	0.0317593	-0.0146747
RNF31	-0.0715566	0.123814	0.0129504	0.150574	0.185956	0.20049
RNF32	0.866099	-0.312494	-0.678831	3.37413	0.273343	1.14351
SMARCD1	0.242015	0.412837	0.353223	-0.493028	-0.448661	-0.542099
SMARCD2	-0.0358729	0.0358729	-0.122177	-0.433518	-0.273087	-0.123123
RNF34	0.635788	0.706989	0.765373	-0.115163	-0.0453534	-0.0824523
SMARCD3	-0.875794	-1.01808	-1.01092	0.0392408	0.217467	0.18125
RNF38	0.0678902	-0.11092	-0.0105128	0.394369	0.00247002	-0.0150013
ITLN1	-0.74687	0.619381	-0.946075	3.57347	-0.0545392	-0.089468
ITLN2	-0.333329	-0.653675	-0.929236	2.00755	0.00881863	-0.0275269
RNF39	0.414304	-1.21006	-1.44684	2.64488	-0.538884	-0.55921
GCN1L1	0.371207	0.177885	0.418839	-0.186032	0.111109	0.0111194
MEST	3.3292	3.37051	3.41186	0.0659428	-0.0952196	-0.00154781
SMARCE1	0.420193	0.353039	0.394817	0.460472	0.209894	0.241057
RNF20	0.00836039	-0.00836039	-0.132769	0.691176	-0.155017	0.193578
RNF24	-0.586775	-0.371045	-0.559952	-0.0115628	0.0115628	-0.134712
RNF25	0.278676	0.321222	0.151956	0.398039	0.0435591	-0.0100861
RNF26	0.394256	0.477224	0.375846	-0.419378	-0.295776	-0.219785
PNRC1	-2.15161	-1.89288	-1.8771	0.585455	0.583779	0.520246
PNRC2	-0.00477743	-0.0625138	0.00477743	0.0996413	0.206227	0.263044
LOC100506710	-0.406782	-0.424973	-0.323799	0.0872059	0.116711	0.122946
LOC100506713	0.0703032	0.0976963	0.292211	0.443865	0.68736	0.67856
TRMT61A	0.386218	0.650745	0.391572	-0.250609	-0.361439	-0.406724
LOC727775	0.340816	1.46356	-0.95841	2.64733	-0.150248	-0.190479
TRMT61B	0.319649	0.274729	-0.000489	0.0615077	0.531362	0.195434
XLOC_002612	0.959333	0.746149	1.13916	0.847015	0.629047	0.724123
XLOC_002613	0.0196929	-1.66969	-2.05005	0.350629	0.131558	-1.17014
C17orf101	0.278567	0.279736	0.295633	-0.143347	-0.262848	-0.227364
C17orf102	1.44385	0.164546	-0.00108194	1.54968	0.45688	-0.408764
C17orf103	0.931318	-1.54309	-0.0832782	2.7005	0.631972	1.32698
C17orf104	1.24692	-0.025003	0.959646	2.71527	0.0459113	1.02103
HIST1H3J	1.84882	1.52388	1.84427	-0.775604	-0.507193	-0.700134
C17orf105	-0.253568	-1.32824	-0.721234	-0.0245824	0.391557	0.509234
C17orf107	-0.305821	-0.0204737	0.0204737	-0.247816	-0.29383	-0.12404
C17orf108	-1.64304	-1.62604	-1.36116	0.160931	0.363534	0.312346
C17orf100	-1.31664	-1.37007	-0.964121	0.722158	-0.12383	-0.098331
HIST1H3A	0.0618529	-0.0423636	-0.0384412	-0.149585	0.0375924	0.0007
HIST1H3F	1.883	1.78842	2.0101	-1.86306	-1.54347	-1.49643
HIATL1	0.0899527	0.136004	0.132099	2.05438	0.167802	0.240859
HIST1H3G	1.62079	1.54864	1.75198	-1.17141	-0.95166	-0.900143
HIST1H3H	1.89371	1.92552	1.9784	-0.186231	-0.645068	-0.796071
HIST1H3I	1.52676	1.5584	1.59315	-0.890004	-0.910279	-0.776134
HIST1H3B	1.61992	1.56282	1.72692	-2.36619	-1.99419	-1.97038
HIST1H3C	1.07639	0.96808	1.07542	-0.257442	-0.0860548	-0.0234823
HIST1H3D	1.75883	1.64593	1.86321	-1.84364	-1.50758	-1.4859
LOC727721	0.0589142	0.176763	0.0213242	0.586436	0.60733	0.598082
HIST1H3E	1.02489	0.970797	1.1269	-0.592633	-0.617147	-0.529402
HIST1H4K	1.54141	1.37001	1.43971	-0.0195303	0.0275583	0.220515
HIST1H4L	1.37452	1.30201	1.4795	-1.40312	-0.962464	-0.920608
LOC100506639	-0.115018	-0.118089	-0.251501	-0.0742531	0.0638523	0.126257
C17orf110	-0.852982	-0.856096	0.764881	0.676672	-0.0156884	-0.235756
XLOC_002636	-0.072581	-0.0180142	-0.0363185	-0.289164	-0.45971	-0.116909
HIST1H4A	1.84656	1.7756	2.08821	-0.46052	-0.40733	-0.288695
HIST1H4B	1.21116	1.03379	0.912461	-1.19674	-0.968616	-0.957045
CDAN1	0.220026	0.308251	0.196967	-0.0676236	-0.387878	-0.245059
C17orf109	0.0119843	-1.26162	-1.48145	3.58735	3.98347	3.78831
HIST1H4G	2.65151	2.23487	2.11823	1.46383	-0.346981	0.0609388
HIST1H4H	1.43403	1.25858	1.36217	-0.302668	-0.123649	0.00171614
HIST1H4I	1.60387	1.37801	1.50857	-0.109015	-0.0100245	0.0237041
HIST1H4J	1.64451	1.43601	1.30801	0.0715241	0.129156	0.281298
HIST1H4C	0.823071	0.708824	0.750051	-1.30633	-0.99544	-1.10749
HIST1H4D	1.62009	1.46484	1.49091	-1.36809	-0.468625	-0.427342
ITM2A	-0.751984	-0.713682	-0.956859	1.13987	-0.0885029	-0.109332
ITM2B	-0.605138	-0.716332	-0.513521	0.315813	0.593616	0.667397
RAB40AL	-0.453705	-0.495163	-0.474377	0.47735	0.0398266	-0.231277
HIST1H4E	1.1338	0.930218	1.22593	-0.721625	-0.474178	-0.421681
ITM2C	0.8223	0.728789	0.633382	0.0842016	0.522446	0.406695
HIST1H4F	1.84665	1.61862	1.64617	0.156784	0.0629306	0.209006
EPM2AIP1	-0.313757	-0.0678444	-0.329568	-0.751021	-0.0314178	-0.150205
GNPNAT1	0.0797524	0.0184083	0.153376	-1.04227	-1.1545	-1.17106
DLAT	0.153078	-0.0309834	0.275987	-0.135223	0.133058	0.0309834
RSPRY1	0.0230041	-0.17766	-0.0146041	-0.267395	-0.131414	-0.036571
AVPR1B	0.351875	-0.0909882	-0.528024	1.8977	0.2915	0.387485
AVPR1A	-0.714457	-0.0239096	-0.34606	0.80091	-0.00846863	0.355017
RPUSD4	0.144649	0.192729	0.0942855	0.00948095	-0.107735	-0.0785012
LOC100506650	0.601087	-0.010283	-0.15485	1.727	1.13822	0.702982
RPUSD1	0.706766	0.720326	0.723427	-0.167356	-0.0567942	-0.078845
RPUSD2	0.250087	0.0894284	0.219096	-0.117243	-0.00375891	0.00375891
RPUSD3	0.0209436	0.195458	0.0338144	-0.585743	-0.421933	-0.424307
LOC727710	-0.690784	-0.661709	-0.913043	0.792394	-0.0146117	-0.0462532
PDXDC2P	-0.859298	-0.693366	-0.836371	-0.0848522	-0.0528212	-0.0207281
DLC1	0.571311	0.666916	0.700285	0.96264	0.00702	-0.080925
LOC100506676	0.355235	0.274987	0.461428	0.172804	0.406651	0.370266
FLJ46320	-0.824154	-0.789754	-1.04106	3.17045	-0.160861	-0.211953
SIRPD	1.71109	0.151644	0.571517	4.39306	1.0389	0.681271
SIRPG	1.01762	0.591151	0.0997391	2.36458	2.43498	0.67104
SIRPA	0.021462	-0.021462	-0.0910487	-0.359172	-0.940377	-1.01665
TBCCD1	-0.268377	-0.478833	-0.533351	0.601978	-0.172067	-0.237459
LOC100506694	-0.189504	-0.129619	-0.333574	0.961222	0.238239	0.573719
RGS9BP	0.49429	0.115842	0.231509	1.83017	0.928327	-0.721134
ELMO1	-0.682381	-0.673585	-0.894527	0.958366	-0.0422697	-0.072793
ELMO2	-0.249862	-0.135581	-0.30304	0.340228	0.124071	0.0615497
ELMO3	-0.441562	-0.0768724	-0.520557	1.38109	-0.439037	0.228515
RELL1	1.01883	0.546709	0.398018	1.71073	0.551046	0.532452
RELL2	0.278754	0.319833	0.234348	0.0862398	0.121154	0.183423
ZC3H18	0.174197	0.31432	0.0796833	0.0432301	-0.342452	-0.330273
ZC3H13	-0.0276797	0.0258262	-0.0258262	0.216119	0.0689504	0.627889
ZC3H14	0.40263	0.342728	0.378328	-0.129534	0.0221262	0.0692377
ZC3H15	0.161571	0.107965	0.206355	-0.170148	0.094161	0.0998011
DLG1	1.11141	1.12224	1.23083	-0.262744	-0.0893536	-0.0645475
DLG2	0.859873	0.626896	0.21143	3.72853	0.0414019	0.172496
DLG3	0.0339007	-0.0339007	0.133861	-1.11783	-1.05561	-1.2853
DLG4	-0.142531	-0.128551	-0.244822	0.489253	0.303334	0.523568
DLG5	0.253588	0.116407	0.311368	-0.216041	0.0635209	0.0467114
FLJ46361	-0.687896	-0.654744	-0.839709	2.65182	0.0233998	-0.0115657
FLJ46365	0.101312	-0.744641	-0.993954	1.53861	-0.109333	-0.0726037
HIST1H1T	0.0764689	-0.928258	-1.17372	3.48669	-0.239835	1.17228
ZC3H7A	0.0971751	0.0185208	0.100423	-0.492527	-0.420391	-0.258103
ZC3H7B	0.760666	0.615579	0.84029	-0.723107	-0.301745	-0.332904
HIST1H1D	1.36863	1.20706	1.27147	-0.902088	-1.15718	-1.19728
HIST1H1E	1.80638	1.76642	1.6959	-1.14197	-1.0105	-0.981706
HIST1H1A	2.85025	2.3879	2.41879	3.28838	-1.04982	-1.01514
HIST1H1B	2.3637	2.23558	2.21498	-2.00584	-2.4148	-2.20925
HIST1H1C	0.661487	0.604976	0.651383	-0.77628	-0.576514	-0.543353
ECT2L	-0.677157	-0.635004	-0.835311	0.882935	0.0439324	0.00399637
DLL1	0.313543	-0.931095	-1.35143	2.2896	0.902355	0.0501728
DLL3	0.963678	-0.378742	-0.911007	3.20605	-0.00995255	-0.0720553
DLL4	-0.679765	-0.706788	-0.956468	2.82723	-0.042233	-0.0725455
IGFBPL1	0.546981	-0.242321	0.253076	1.16161	1.5825	0.239764
DYX1C1	0.502114	0.186424	0.416695	0.461829	-0.0926502	-0.137517
DLK1	0.486793	-0.0450058	-0.0226898	1.95359	0.943867	1.19413
DLK2	0.275258	0.256169	0.172694	1.3463	-0.381621	-0.272012
FLJ12825	-0.145898	-1.74393	-0.733315	-0.236044	1.17851	0.303021
NOC2L	0.0308297	0.317617	0.0981011	0.253521	-0.0500894	-0.0617998
LOC100130152	0.416141	-0.77158	-0.822037	2.84779	0.120273	0.0876856
LOC100130155	-0.731009	-0.899064	-1.13015	-1.3613	-0.203243	-0.817383
LOC100130157	-0.959555	3.48744	-0.0959282	0.577844	-0.296841	-0.304697
NOBOX	-0.131933	-0.321086	-0.364229	0.0838318	0.0114717	0.0867214
LOC100130169	-0.470097	-0.753247	-0.988909	0.771018	-0.136991	-0.123633
CDCA2	1.72226	1.59828	1.79288	-1.45026	-1.29429	-1.39315
CDCA3	1.81421	1.89567	1.77089	-1.37762	-1.59661	-1.51925
CDCA4	0.795724	1.1999	0.91981	-2.0525	-1.4725	-1.72063
MFI2	0.341737	0.189793	-0.0843282	2.30102	0.504628	0.495335
CDCA5	1.75417	1.31349	1.4339	4.90502	-0.237147	0.0320563
LOC100130171	1.36418	1.04642	1.23899	1.1369	-0.648968	-1.05954
LOC100130172	0.0594692	0.285805	-0.0921912	1.53992	-0.79894	-0.594446
CDCA7	1.27326	1.25048	1.44227	-0.0216069	0.213048	0.164949
CDCA8	1.59792	1.53903	1.57548	-1.82582	-1.76471	-1.65499
LOC100130175	-0.798509	-0.929916	-0.887552	0.059166	0.347914	0.259728
PIN1P1	0.532456	0.797927	0.52852	0.260122	-0.208149	-0.0143108
LOC390660	-0.468271	-0.323232	-0.547351	0.505404	0.194183	-0.248158
LOC100130111	3.02034	2.886	3.17784	-2.93156	-1.88623	-2.43202
OR7E91P	0.873932	0.857549	1.43314	-0.503859	-0.416044	-0.413867
SLC7A4	-0.0503869	-0.545859	0.111807	0.0529742	0.419414	-0.500464
SLC7A5	-0.000977	0.223152	0.0978041	-2.1028	-2.13454	-1.91088
SLC7A6	0.104859	0.0798769	-0.359542	-1.14079	-0.396457	-0.926645
SLC7A7	-1.00861	-0.964898	-0.715411	-0.020015	0.020015	-0.0454347
SLC7A8	0.771594	-0.00821543	0.468853	1.23057	1.18041	1.32378
SLC7A9	-0.775644	-0.733548	-0.00120497	0.744318	-0.0919123	-0.133906
ELOF1	0.370989	0.55697	0.368565	0.110393	0.0816202	0.146915
DLST	0.131284	0.152302	0.105049	-0.468339	-0.293761	-0.219608
NOC4L	0.124523	0.147302	0.00793982	-0.140947	-0.0968242	0.0313087
SLC7A1	1.29249	1.41146	1.34065	-1.01089	-0.849465	-0.915453
SLC7A2	-0.828499	-0.588685	-1.03779	2.30355	-0.150377	-0.209265
SLC7A3	-0.738505	-0.78626	-1.04304	1.48082	0.763335	-0.183172
MFN1	-0.00647354	-0.262014	-0.173433	0.107759	0.218268	0.196737
MFN2	0.328021	0.278926	0.302806	-0.388155	0.0629892	-0.197664
LOC149950	0.123095	0.149821	-0.0315776	0.419363	0.446301	0.360824
P4HTM	-0.0110888	0.151038	0.0603948	-0.260252	-0.493853	-0.496772
NOC3L	0.138071	-0.0485582	0.234481	-0.652553	-0.576841	-0.535533
LOC100130148	0.0688014	-0.722227	-0.99072	3.37016	-0.0999417	-0.10689
XLOC_002319	-0.0152488	-1.2172	-0.473216	1.06695	-0.121889	-0.163353
MFNG	1.13977	1.27165	1.15678	-0.972508	-0.0360243	0.0579436
IL6ST	-0.218398	-0.113614	0.0217762	-0.00698614	0.131526	0.161707
DLX1	1.6521	1.47023	1.61169	2.36819	0.0110745	-0.0691814
DLX2	2.88357	2.94425	3.01996	0.0457504	-0.0978868	-0.0457504
DLX3	-0.163217	-0.979015	-0.773652	0.797912	0.471518	-0.377503
DLX4	-0.13279	-1.06685	-1.57646	3.18174	-0.088582	-0.71483
DLX5	-0.110685	-0.161118	0.0209126	-0.176628	-0.0209126	-0.0739684
DLX6	0.0664401	0.0207686	0.240672	-0.875638	-0.880555	-0.983036
CORO1A	-0.252961	-0.00251651	-0.312511	0.178719	0.37061	0.0891821
CORO1B	0.0220361	0.447401	0.155917	-0.0281072	-0.182519	-0.209042
CORO1C	0.808339	0.947718	0.852959	-0.65443	-0.571572	-0.34272
SLC14A1	0.0540862	0.070291	0.163971	-1.43534	-5.34313	-5.64656
SLC14A2	1.45633	-0.812763	1.20417	1.45236	-0.249251	0.00936437
CORO2A	0.696217	0.700753	0.840494	0.666987	-0.176357	1.0537
CORO2B	-1.03818	-1.51458	-1.16022	0.554459	0.645292	0.64634
CDC73	-0.804858	-0.732191	-0.56686	0.192567	0.394661	0.419901
CDC42	0.927261	0.829784	1.0772	1.55832	-0.38807	-0.353919
CDC45	1.66897	1.51238	1.5962	-2.03447	-1.92124	-1.93854
CDC5L	0.548411	0.535463	0.379254	0.862753	0.0362692	-0.00747871
XLOC_002310	0.90128	-1.17563	0.396115	3.46099	-0.555916	-0.61048
CDC20	1.45508	1.71385	1.49591	-1.412	-1.2337	-1.58917
CDC23	0.351932	0.285511	0.409101	0.137537	-0.155361	0.0913966
CDC26	0.106855	-0.0505424	0.135713	-0.417467	-0.341415	-0.243263
CDC27	0.694416	0.592626	0.822012	-0.00308323	-0.0143957	0.144013
ATP6V1E1	-0.0445933	0.0155692	-0.0164657	0.607703	0.679592	0.598154
ATP6V1E2	0.0463223	0.0251989	-0.0154877	0.123106	-0.213344	-0.112427
ATP6V1G1	-0.53175	-0.604374	-0.375777	0.427436	0.617853	0.65542
ATP6V1G2	-1.0241	-0.953175	-0.96476	2.40759	-0.153719	0.0486326
CDC40	0.0345263	-0.145596	0.0632911	0.453615	0.487822	0.667539
CDC34	0.0144849	0.126728	0.0416532	-0.732431	-0.627606	-0.737447
CDC37	0.0189471	0.096848	-0.0364146	-0.214216	-0.0990758	-0.143294
ATP1A1OS	0.0104833	-0.127519	-0.253532	2.03736	-0.0104828	-0.264901
LOC91149	-0.519472	-0.202526	0.135482	2.22116	0.037816	-0.037816
CDKN2AIP	0.141203	0.0532551	0.285406	-0.284616	0.0202379	-0.0202379
ATP6V1C1	0.668381	0.493392	0.648779	0.221655	0.510264	0.575886
ATP6V1C2	-0.154733	-0.17082	-0.226013	0.154839	0.544283	0.400977
CDC16	0.258101	0.0741968	0.212768	-0.444676	-0.182732	-0.28626
DFNB31	0.853605	0.0715737	0.946258	1.81985	0.0576348	0.385359
DMC1	2.61261	1.91964	1.82358	3.52753	-1.47816	-1.18371
SNORA16B	-0.499507	-0.325569	-0.987282	2.08438	-0.105158	0.42017
DFNB59	-0.812813	-1.3469	-1.03722	-0.518109	-0.600248	-0.256427
NFIL3	-1.59746	-1.6774	-1.4729	1.45604	1.69837	1.72692
ATP6V1G3	3.32697	3.17344	3.20321	1.45711	-0.486743	-0.527337
SRP19	0.134431	-0.00375605	0.414445	0.719648	0.287244	0.342523
AMHR2	0.0317717	-0.114019	-0.780965	3.93865	0.0491257	0.0509901
SRP14	-0.190213	-0.281515	-0.19118	0.124296	0.30172	0.339811
MGAM	1.81436	0.0667977	-0.0814071	4.83884	-0.0981479	-0.125663
RAB43P1	0.155273	-0.72039	-0.913827	0.791362	-0.0301847	-0.0313911
LOC100130071	1.72649	-1.11716	-1.04919	5.30922	0.311096	0.0199251
DMKN	0.806122	-0.381041	0.572595	2.12684	0.848619	0.0309081
LOC100130078	-0.0443559	-0.125416	-0.133407	0.389826	0.427676	0.0809908
ATP6V1B2	0.809404	1.01446	0.834426	-0.49426	-0.528624	-0.531085
ATP6V1B1	-1.20914	-1.23335	-1.48863	1.12419	-0.0187168	0.328876
TLR8-AS1	-0.68237	-0.660479	-0.845557	0.859487	0.0300765	-0.0300765
REP15	-0.777847	-0.941881	-0.888011	0.0752602	-0.752817	-0.0752602
LOC100130093	1.11006	0.380577	0.00945139	3.01745	0.0821934	-0.659114
LOC100130097	-0.225699	-0.651948	-0.877233	2.55272	0.0209107	-0.0209107
FLJ46257	0.0180106	-0.6589	-0.935015	0.827299	0.00251341	-0.0343289
DMP1	1.51863	-0.771547	-1.03983	3.55617	-0.13868	-0.161499
ADPRH	0.798445	0.545457	0.545424	-0.0403941	-1.07632	-1.08404
LOC100130051	0.316773	0.0702093	-0.0774424	0.433774	0.968115	0.90247
LOC100130057	0.432933	0.339207	0.412625	0.906926	1.15219	0.667106
DMPK	-0.417125	-0.15283	-0.462636	-0.545752	-0.365783	-0.357421
TEAD1	-0.286849	-0.35872	-0.226284	-0.587429	-0.488581	-0.423232
TEAD2	0.518185	0.636004	0.0672598	0.621835	-1.09638	-0.847694
TEAD3	-0.363347	-0.0341997	-0.302218	-0.255663	-0.180006	-0.174727
TEAD4	1.18775	1.32456	1.16076	-1.21342	-1.33194	-1.39379
GCHFR	-1.23383	-1.18227	-1.18188	-0.381874	-0.403025	-0.394819
LOC100130009	1.49234	1.3654	1.33722	-0.169343	-1.32424	-1.1682
TMSB15A	1.60397	1.53324	1.73101	-2.45801	-0.708003	-1.24656
TMSB15B	0.940311	0.818746	0.898159	-1.054	-1.01406	-0.859253
LOC100130000	-0.746314	-0.713585	-0.447301	3.48752	-0.0403852	0.0403852
MGLL	0.00424337	0.133256	-0.00424337	-2.05266	-0.529754	-0.62917
LOC100130015	0.294404	-0.270775	-1.83428	3.19348	0.75719	0.53025
MGMT	-0.128771	-0.153266	-0.156422	-0.0857253	-0.00690985	0.0487685
SLC8A3	-0.0535607	-0.885757	-1.03597	3.21082	0.277774	0.112949
LOC100130027	0.223526	-1.14686	0.452753	1.91603	0.194849	0.0415387
IL5RA	-0.711005	-0.691246	-0.902141	0.920597	-0.0237808	-0.0857034
SLC8A1	1.09968	0.912083	1.09504	0.166189	0.436078	0.375249
SLC8A2	-0.710279	-0.644555	-0.554634	0.858637	0.0178924	0.00722885
LOC100144602	1.04025	0.941719	1.13421	0.465711	0.60296	0.639918
LOC100144603	0.325293	0.307199	0.237545	0.486397	0.602232	0.548695
LOC100144604	-0.294606	-0.377422	-0.566864	0.246112	0.448624	0.445351
XLOC_002455	-0.948268	-0.316254	0.0681763	0.205908	0.571101	-0.251637
DMWD	-0.619807	-0.255201	-0.679304	0.538116	0.0366542	0.126831
XLOC_002452	-0.0272119	-0.165169	-0.165985	0.306391	0.0789254	0.541355
P4HA1	-1.53973	-1.63775	-1.47238	0.217216	0.40115	0.370316
P4HA2	0.0128808	-0.0128808	-0.00835276	0.905909	0.869765	0.899083
P4HA3	-1.39916	-1.91679	-1.02297	2.03428	0.542911	0.520808
XLOC_002473	0.0418415	0.112854	0.772781	1.80158	1.34527	1.30268
ADPGK	-0.230591	-0.0655279	-0.352322	0.549161	0.599481	0.564091
SLC13A1	-0.63978	-0.293097	-0.811414	0.895723	0.0745258	0.0104342
SLC13A2	0.100263	-0.0858631	-0.080276	1.41528	-0.256357	-0.133296
SLC13A3	0.939782	-0.763507	-0.58707	3.38121	1.21767	1.44964
SLC13A4	1.09363	1.25075	1.00059	1.57539	-1.54398	-1.70551
XLOC_002408	0.547503	0.389494	0.525606	-1.26543	-1.0741	-1.07088
MGC4294	1.87055	1.90462	2.05207	0.975061	-0.625563	0.017153
MSTO1	0.681664	0.688067	0.537575	0.0578363	-0.0243604	-0.113895
SLC13A5	-0.645024	0.452826	-0.79661	2.95252	0.0235667	-0.0235667
RNGTT	0.104172	0.136871	0.246444	0.0109563	0.301927	0.41139
TNRC6C	0.747359	0.696482	0.672231	1.21838	-0.02285	0.02285
VAPA	0.169158	0.0591912	0.237517	0.113549	0.327846	0.319897
VAPB	-0.153871	-0.00654125	-0.107798	0.192495	0.173147	0.391821
TNRC6A	-0.458289	-0.237139	-0.212838	-0.135237	-0.149386	-0.0245719
TNRC6B	-0.134835	-0.173029	-0.156667	-0.0613604	-0.178384	-0.0562124
VARS	0.286445	0.384942	0.285583	-0.0612769	-0.0348306	-0.028933
CALML5	-0.19012	-0.818469	0.380943	1.29485	0.112219	-0.112219
CALML6	0.0843453	-1.02809	-1.25287	1.57925	0.0814662	-0.133894
CALML3	0.161749	0.0248275	-0.0111613	0.116034	-0.123716	-0.095634
CALML4	1.51777	1.29586	1.49407	1.73623	0.274224	0.877825
LONP1	0.235183	0.24719	0.119177	0.0599246	-0.00390005	-0.0426946
LONP2	-0.180715	-0.152006	-0.016768	-0.254857	0.150204	-0.0131202
ATP6V0E1	-0.0481362	-0.0585637	0.061439	0.646237	0.691327	0.709282
DNA2	1.36177	1.1201	1.51176	0.54408	-0.86778	-0.0918353
SPDYE8P	0.947722	-1.69801	-1.95178	4.00715	-1.04698	-0.182269
ATP6V0D1	0.261539	0.511107	0.27359	0.631579	0.176353	0.175108
ATP6V0D2	0.455817	-0.650362	-0.200974	2.40973	0.0303564	-0.0303564
DND1	0.0826192	0.434438	0.223289	-0.233707	-0.188666	-0.508857
TNRC18	0.137536	-0.236529	-0.244781	1.51344	0.378215	0.182777
ATP6V0A4	0.409387	-0.93866	-0.698255	2.02661	0.391605	-0.385993
ATP6V0A1	-0.189373	-0.157427	-0.119782	0.0638285	0.243452	0.25318
VAT1	1.12201	1.32612	1.05878	-0.14807	-0.119725	-0.0338888
VASP	-0.00723505	0.00723505	0.0866895	-0.759656	-0.75444	-0.691992
VASN	0.0373473	0.0302367	0.118691	0.108655	0.350379	0.345652
DNER	1.70564	1.85777	1.77244	0.191432	0.19491	0.360452
VAV3	-0.724369	-1.08048	-1.5982	0.110776	-0.776141	-0.0350633
RENBP	0.0343556	0.0838852	0.0617261	-0.0387297	0.345758	0.360781
VAV1	-0.344921	-0.990086	-1.17477	2.9306	0.297574	0.0480452
VAV2	0.864752	0.771018	0.948375	0.958205	0.485214	0.506805
CDCP1	3.83792	3.96477	3.82547	-1.50208	-1.79661	-1.27453
CDCP2	-0.420161	-0.515885	-0.778912	-0.256244	0.0589807	-0.102875
ATP6V0E2	1.59002	1.66822	1.41695	0.0912483	-1.78469	-1.73298
VAX1	0.0594277	-0.689042	-0.94639	2.97387	-0.0654702	0.248008
VAX2	-0.0193286	-0.152436	-0.13493	0.0193286	-0.126165	-0.139891
FLJ46120	0.969452	-1.08213	-1.14903	3.64545	-0.432785	-0.483359
LOC100144597	-0.717982	1.82148	-0.868919	0.869687	-0.00295687	-0.0212927
DNM1	-0.112562	0.0396938	-0.0697689	2.10676	0.582644	0.670669
DNM2	-0.071835	0.188427	-0.0703416	-0.224566	-0.0490746	-0.111589
DNM3	2.01493	1.88069	1.95678	0.835861	-0.422906	0.120178
CETN4P	-0.704695	0.305127	-0.611573	2.26058	1.15618	0.680346
DNLZ	0.486469	0.56569	0.528108	-0.257541	-0.118728	-0.0937791
LOC390877	-0.792007	-0.753506	-1.01668	0.714348	-0.0924811	-0.137003
LOC390858	-0.639168	-0.43086	-0.784402	1.3451	0.0142431	-0.0206652
LOC100130357	-0.878135	0.215568	-1.17365	-0.215569	0.800873	1.35288
SH3BGRL2	-0.831834	2.04004	-1.12834	1.82212	0.104135	0.461167
SH3BGRL3	0.584133	0.928654	0.686554	1.19929	-0.000737	-0.319372
LOC100130354	-0.822277	-0.783973	-1.02788	1.26866	-0.120358	-0.171273
DNTT	-0.68832	-0.631593	-0.688754	1.473	0.0150499	-0.0150504
VN1R1	-0.480557	-0.0647035	-0.209668	0.899487	0.0647039	-0.375072
VN1R2	-0.825158	-0.769872	0.00491142	0.988478	-0.157135	-0.184721
VN1R3	-0.693705	-0.640515	-0.918242	0.82147	-0.0320463	-0.074131
VN1R4	-0.746341	-0.671621	-0.914665	0.857164	-0.0219612	-0.000268
VN1R5	-0.754569	-1.71392	-1.99615	-0.267013	-1.07763	-1.1111
XLOC_002130	-3.15821	-4.46314	-4.10601	-0.966475	-0.201774	0.201774
LOC100130370	-0.640015	-0.675638	-0.788438	3.36435	0.0190935	-0.0190935
SRPX2	-2.40191	-2.3557	-2.3675	1.58844	1.70331	1.74583
MICALL1	1.5005	1.50863	1.32867	0.412303	-1.06007	-0.687214
XLOC_002142	0.651906	0.178495	0.0435371	1.60136	1.6915	3.11177
MICALL2	-0.024694	0.0123324	-0.174539	0.0660472	0.101943	0.119174
LOC100130372	1.88467	-0.159094	-0.810305	4.56355	-0.207917	-0.238791
LOC100130373	-0.839097	-0.464581	-0.989338	0.733302	0.987761	0.527651
SRSF10	0.658937	0.686748	0.832129	-0.153324	0.0358973	0.046073
SRSF11	-0.0756106	-0.0820575	0.0388303	0.0340638	0.182121	0.255259
XLOC_002141	0.651601	-0.936536	-1.21494	0.829073	-0.279083	0.469971
SRSF12	-0.62557	-0.690069	-0.765797	0.926593	-0.0113811	-0.017961
LOC100130386	-0.590248	-0.70237	-0.956819	3.14994	-0.0673156	-0.0862288
LOC100130314	-0.734188	-0.655376	-0.565546	0.875044	-0.00658798	-0.000861
SLC9B1	-1.0597	-0.993567	-1.26075	1.78344	-0.0199838	0.0598469
SLC9B2	0.155621	-1.25408	-1.21851	2.15362	0.757829	0.529948
SLC9A2	0.000802	-0.672238	-0.937685	2.49748	-0.043457	-0.0868053
SLC9A3	-0.693819	-0.659623	-0.884658	1.86546	0.0135779	-0.029273
SLC9A4	1.17763	-0.0791974	-0.148847	3.89162	0.306085	-0.121341
SLC9A5	0.322794	0.030127	0.449963	1.15816	0.0675607	0.614096
SLC9A6	-0.0336089	-0.144728	0.139945	-0.418861	-0.196412	-0.193386
SLC9A7	0.307381	0.373958	0.303197	0.754507	0.525122	0.744065
SLC9A8	-0.142383	-0.0227633	-0.150003	0.0424852	0.135005	0.268725
SLC9A9	-2.76442	-2.93535	-2.16892	0.0108631	0.120895	0.245439
GSTM2P1	-0.632944	-0.154181	-0.678184	0.976589	0.334622	0.445354
SLC9A1	0.964751	1.78988	0.789616	3.89522	0.0669231	0.00795317
LOC100130331	-0.689417	-0.668501	-0.901666	0.8383	-0.0161314	-0.0786414
NFKB1	-0.0475588	0.198997	0.13259	-0.577752	-0.53881	-0.479569
NFKB2	-0.20236	-0.163033	-0.0695281	0.509773	0.294052	0.163472
LOC100130348	1.54361	-0.010097	-0.106551	4.87045	0.425534	0.598478
NFE2L3	-0.706537	-2.10972	-1.09099	1.97403	-0.091773	-0.157963
LOC100130342	0.819956	0.0241947	0.377745	1.07715	0.62373	0.530483
NFE2L1	-0.140581	-0.227593	-0.0246334	-0.149432	0.0679903	0.129403
LOC100130345	-0.0535569	-0.33467	-0.661461	0.707679	-0.0622988	0.00764608
NFE2L2	1.65994	-0.910682	-0.456277	2.95888	1.12475	0.0105195
VBP1	0.149496	0.205464	0.334779	-0.0179811	0.120129	0.119518
GTF3C1	0.0159483	0.25562	-0.0395699	0.396322	0.0272083	0.054821
GTF3C2	0.360934	0.573775	0.50058	-0.234112	0.0148497	-0.0469179
GTF3C3	-0.208281	0.0200672	0.0645344	0.37551	0.426191	0.380064
GTF3C4	0.630991	0.50071	0.611661	0.541927	0.00832033	0.020267
GTF3C5	0.408435	0.546154	0.359234	0.159463	-0.0952725	0.199635
GTF3C6	0.516444	0.318561	0.469342	-0.70923	-0.46034	-0.470307
MICALCL	-0.0603447	-0.877498	0.0632052	0.679386	0.334089	-1.32332
SLC12A2	-0.190393	-0.247912	-0.0013566	0.827556	0.923718	0.946072
SLC12A3	2.07449	-0.158728	-0.809789	2.9803	-0.0860224	0.0150595
SLC12A4	0.0561533	0.13238	-0.0679474	-0.28465	-0.240061	-0.216378
SLC12A5	0.337033	-0.697517	-0.680316	2.83219	0.351693	0.0991278
SLC12A1	-0.66829	-0.624382	-0.873256	0.850589	0.0407357	0.127769
SLC12A6	0.0244384	-0.0244384	0.123581	-1.34109	-0.774122	-0.905162
SLC12A7	0.346303	0.268862	0.16789	2.1964	-0.0433178	-0.0701151
SLC12A8	1.24094	1.11673	0.958839	0.739421	-0.0616534	0.0616534
SLC12A9	-0.112024	0.565329	0.0786157	0.328981	0.207842	0.522326
FLJ46066	0.847723	-1.04922	-0.390446	1.94913	-0.472332	-0.514054
MIA2	2.0435	-0.078599	0.18621	4.58643	-0.445505	-0.135612
MIA3	0.218352	-0.030582	-0.00924516	0.850682	1.09594	1.1686
MICA	0.261882	0.181133	0.243276	-0.0471406	0.106332	0.0512242
MICB	0.478941	0.464767	0.576421	-0.108572	0.0600286	0.0390744
MIB2	-0.610636	-0.472918	-0.698692	1.49895	0.178669	0.68214
MIAT	-0.904863	-0.681776	-0.284216	0.659764	-0.210539	-0.192614
DOHH	0.780682	0.889894	0.684744	-0.0805583	-0.152376	-0.0108829
MIB1	0.585277	0.368177	0.622869	-0.610814	-0.543048	-0.511556
MIDN	-0.157156	-0.263154	-0.124672	0.279839	0.435234	0.506888
MID1	0.38371	0.512615	0.400374	0.023078	0.0250945	-0.023078
MID2	-0.442774	-0.472572	-0.484518	0.0151033	-0.109969	-0.0151033
DOK1	0.635869	0.622353	0.716377	-0.472855	-0.257617	-0.226209
DOK2	0.164381	-0.324754	-0.456683	3.36072	-0.331984	-0.370823
DOK3	-0.370423	-0.403561	-0.285156	0.964455	0.499462	0.255482
DOK4	0.0898747	0.138658	-0.0396533	-1.03407	-0.773052	-0.705093
DOK5	1.04128	1.18188	1.10392	-0.243393	0.0127153	0.00780392
DOK6	-1.7402	-1.52128	-1.96023	2.10449	2.07744	2.082
DOK7	0.308831	-0.0833602	-0.907182	2.70903	-0.00710583	0.0833602
TMED10	-0.662925	-0.69709	-0.626465	0.332488	0.494523	0.41973
DOLK	-0.091403	0.0499744	0.0168047	0.403805	0.519892	0.617081
VCAN	-0.474725	-0.250134	-0.395735	2.21923	2.24728	2.25432
LMBRD1	-0.79445	-0.907721	-0.654258	0.217295	0.345358	0.373869
LMBRD2	-0.329979	-0.464677	-0.291457	0.415323	0.379316	0.318799
FLJ46020	0.688597	0.495894	0.738199	0.708341	1.3669	0.770135
FLJ46010	-0.0428901	-0.650181	-0.687404	2.56236	0.183815	0.0428896
MIIP	0.610438	0.386011	0.577833	-0.157223	0.0196128	-0.01827
XLOC_002286	0.991216	-0.315105	0.44337	2.76436	0.0337944	-0.0337939
LOC100130276	0.435881	-0.522719	0.154274	0.465159	0.503059	-0.581958
LOC100130278	-0.525765	0.071526	-1.01368	2.60254	-0.0744796	-0.116165
YME1L1	0.0326605	-0.0164032	0.103072	0.0752177	0.470406	0.325102
LOC100130285	-0.572226	-0.55517	-0.765414	0.430068	0.462752	0.494653
FAM160B1	0.61405	0.669125	0.644658	-0.0911636	-0.164957	0.0322714
FAM160B2	-0.246306	-0.0795727	-0.325853	0.0105362	-0.000365	-0.162823
LOC100130298	0.628536	-0.811	-1.05479	3.64509	-0.185494	-0.208555
SIVA1	0.851962	0.841576	0.898497	-0.300526	-0.179592	-0.15241
MINA	0.433484	0.406013	0.184892	-0.272556	0.0306106	0.0473866
FAM160A1	1.40706	1.01486	0.627928	4.20807	-0.172802	0.574709
FAM160A2	-0.233486	-0.147039	-0.255214	0.192411	0.214658	0.314981
SRP54	-0.221122	-0.0759067	-0.274942	0.344275	0.117923	0.280677
XLOC_002249	-0.578546	-0.559682	-0.370774	0.50039	0.26547	-0.510301
LOC100130236	-0.648903	-0.878884	-1.13685	0.713242	-0.260939	0.815538
LOC100130238	0.686144	0.371822	-0.365249	0.589554	0.676991	0.390208
XLOC_002241	1.3043	-0.620839	-0.904839	4.57007	-0.0110135	-0.0315824
LOC100130231	-0.00778675	-0.619477	3.9076	0.630232	0.434605	-0.280004
LOC100130232	-0.624729	-0.650566	-0.778576	2.39249	0.0473328	0.31667
MIOX	-0.0585208	-0.476264	-0.451836	0.32683	0.246328	-0.162374
MIOS	0.0141149	0.120521	0.0896945	-1.07176	-1.01593	-0.8605
ITPK1	0.837839	1.4037	1.28843	1.44564	0.534907	0.447469
ITPKB	-0.017436	0.832869	0.15311	0.38546	-0.416128	-0.276527
ITPKC	-1.14542	-0.918111	-1.05074	-0.607832	-0.552023	-0.603652
LOC100130248	-0.101474	-0.783653	-1.06276	4.19286	-0.177046	1.38866
ITPKA	1.35661	1.40143	1.36953	-0.644416	-0.705177	-0.493042
SRP72	-0.0705996	-0.116265	0.0922494	-0.0554881	0.0687685	0.00918627
LOC100130256	0.815839	-1.0479	-0.125554	3.3915	-0.431676	0.675354
GTF2H1	0.321058	0.214684	0.296011	-0.119724	-0.347785	-0.346712
SRP68	0.302351	0.407466	0.276754	-0.193249	-0.112519	-0.0794377
GTF2H3	0.0830297	0.0896931	0.131919	0.30409	0.166466	0.211659
GTF2H4	0.206394	0.209123	0.218043	-0.131466	-0.0088954	-0.108469
GTF2H5	-0.0140548	-0.0714183	0.0381064	-0.377434	-0.197987	-0.128588
LOC100130269	1.56753	-0.0409765	-1.70024	3.80434	-0.777025	-0.816478
MGC4473	0.121915	0.0808754	-0.00617123	0.590995	0.508611	0.54069
XLOC_002275	-0.0544105	-0.181575	-0.172797	-1.31686	-0.626842	0.76579
LOC100130264	0.216892	-0.161395	-0.28607	1.76401	0.921891	0.815567
TECTA	-0.0138283	-0.267891	-0.377199	0.768039	-0.0724201	-0.102344
TECTB	-0.0305734	-0.832164	-1.11149	2.25485	-0.219764	0.0525146
MITF	0.51788	-0.148651	0.239368	2.20182	0.322522	0.0741007
GTF2F1	-0.107245	-0.0495286	-0.246689	0.184133	0.150765	0.159992
GTF2F2	1.46596	1.26218	1.41911	-0.186301	-0.0849242	-0.0490232
ITPR1	-1.43296	-1.32704	-1.34928	2.28662	2.4184	2.47138
RHOBTB3	-0.412525	-0.620484	-0.457841	-0.26711	-0.120548	-0.185434
ITPR2	-0.941706	-1.02901	-0.910704	0.199415	-0.284575	-0.157247
ITPR3	1.18209	1.35647	1.22514	-1.90989	-1.97728	-1.96054
GTF2E1	-0.311054	-0.300323	-0.193764	0.0232553	0.163888	0.178213
GTF2E2	0.233378	0.189761	0.299075	-0.162856	-0.124926	-0.15831
RHOBTB1	-0.00707436	-0.201837	0.0128078	-0.902865	-0.508594	-0.448021
RHOBTB2	0.181347	0.177562	0.0835156	-0.289596	-0.427054	-0.350674
TECRL	-0.635395	1.5673	-0.98058	2.26147	-0.632633	-0.677317
NSFL1C	0.473642	0.710609	0.49844	-0.457674	-0.496309	-0.347024
LMBR1L	-0.455835	-0.377106	-0.489566	-0.0669661	-0.0978088	-0.0923815
LOC390705	-0.6982	-0.639127	-0.87348	0.856578	0.0267982	0.00752163
HYDIN	0.419678	-0.0963287	-0.627647	2.69822	0.295585	0.11016
NIPSNAP1	0.593178	0.718361	0.677388	-0.308002	-0.381999	-0.313271
PTP4A1	0.271406	0.0178952	0.22367	0.918598	1.03668	1.0349
PTP4A2	0.184734	0.374702	0.42186	-0.362801	-0.287581	-0.169188
PTP4A3	0.00481558	-0.707308	-0.00481558	1.27015	0.450994	0.378246
GTF2A1	0.312532	-0.117205	-0.00138187	0.6559	0.574877	0.725709
GTF2A2	0.450647	0.204784	0.483931	0.27302	0.522093	0.473344
DPCD	-0.0310984	-0.0593853	-0.0112152	0.371705	0.54447	0.565343
ADRM1	0.0779357	0.429896	0.0587544	-0.306571	-0.46313	-0.437667
DPF1	0.338174	0.266172	0.0795946	1.04546	0.305202	0.296659
DPF2	0.0136604	0.0910912	0.0159445	-0.404464	-0.270907	-0.330113
DPF3	1.95042	1.76639	2.08884	2.75627	0.916617	0.915296
SLC11A1	0.259802	-0.147043	0.00646591	1.76267	0.25072	-0.00646591
SLC11A2	-0.0820773	0.000582	-0.129826	0.00926208	0.177273	0.416398
DPH2	0.211668	0.288994	0.224137	0.0667176	0.165723	0.162427
DPH3	-0.0451775	-0.144167	0.111231	0.14891	0.494043	0.443556
NAALAD2	0.548357	1.64526	-1.13476	0.625727	-0.252779	-0.305695
DPH5	-0.0715671	0.0420222	-0.0482621	-0.0420222	0.150341	0.251996
SRPK2	0.16603	0.170574	0.412894	-0.248023	-0.134327	-0.123336
SRPK3	-0.127172	0.151817	0.010638	0.30106	-0.431477	-0.458885
SRPK1	0.557157	0.448135	0.630337	-0.759794	-0.483266	-0.575848
VCX2	1.98285	-0.251193	1.46178	4.55875	0.628567	0.213292
NODAL	-0.305811	-0.618554	-0.926408	3.02523	-0.0341101	-0.0655804
ADRB3	0.0116441	-0.0116441	-0.371435	0.461119	0.608279	0.774597
PRSS30P	0.173341	-0.927827	-1.17423	2.7609	-0.314882	-0.320632
IPCEF1	0.66153	-0.651497	-0.896036	2.2504	0.0123048	-0.0472603
DPM1	0.246698	-0.00830221	0.320859	0.00736761	0.205511	0.317972
DPM2	0.101483	0.273603	0.246815	-0.0931635	0.00458765	-0.0223475
DPM3	-0.221901	0.00841975	0.478712	0.195344	0.31247	0.141109
ADRB1	-1.10363	-0.803191	-1.32154	2.38258	-0.34931	0.0879183
ADRB2	2.65838	2.52976	2.74028	-0.823643	-1.83535	-2.22266
DPP3	0.460814	0.505993	0.371816	-0.435301	-0.43681	-0.357674
DPP4	-0.0183763	-0.0958996	0.0183763	-1.60724	-3.26122	-2.36448
DPP6	1.3629	-0.22326	0.0286665	4.33156	0.255717	1.37742
DPP7	-0.583593	-0.4477	-0.565786	0.368673	0.447662	0.473003
DPP8	0.00424671	-0.192811	0.0247908	0.0150833	0.170172	0.24294
DPP9	0.75252	1.15579	0.824938	-0.353257	-0.540121	-0.527499
SRPRB	-0.115869	-0.132058	-0.0090065	0.17729	0.345644	0.288021
LOC100130193	-1.63195	-2.06091	-2.79481	1.06905	-0.0139318	-0.795799
IQCJ-SCHIP1	1.33437	1.40053	1.42337	-1.04579	-2.01602	-1.82745
LOC100130197	0.427662	-0.833278	-1.07273	3.88654	-0.170658	-0.234038
REPS2	-0.520708	-0.773734	-1.71401	0.304577	-0.118161	-0.24992
REPS1	0.0761409	-0.0563979	0.134535	-0.570388	-0.375254	-0.437366
RWDD1	0.190296	-0.0184698	0.191832	-0.20092	0.00897217	0.114135
RWDD3	0.243685	0.0995207	0.314918	-0.34373	-0.225142	-0.234312
RWDD4	-0.0651212	0.142794	0.17618	0.0542851	0.114548	0.409167
DPRX	0.349072	-1.25299	-0.639217	1.28098	-0.173284	-0.910183
XPNPEP1	-0.106091	-0.0261784	-0.244906	0.149448	0.241466	0.174693
XPNPEP2	0.275003	0.191018	-0.238523	0.985546	0.716414	0.648041
XPNPEP3	-0.199336	-0.200871	-0.0197902	0.267923	0.344381	0.294087
ITSN2	0.824148	0.376537	0.711626	0.353735	0.955485	1.08419
ITSN1	-0.487951	-0.508105	-0.39912	0.60332	0.252522	0.296259
NPBWR1	0.405319	0.179828	-0.0899658	1.00828	0.38968	0.327313
NPBWR2	-0.654965	-0.615614	-0.827236	0.88578	0.0646768	0.0115504
DPYS	0.662484	-0.779274	-1.01921	3.77526	-0.0943241	-0.129557
LOC100130597	0.0503068	0.360489	0.470407	-0.0503073	0.288445	0.701085
DPYD	0.570398	0.699353	0.783218	0.0785222	0.172327	0.198741
LOC100130557	-0.0311742	-0.118737	-0.229984	0.959075	0.501459	0.0273764
IFNA14	-0.690012	-0.633043	-0.919951	0.829002	-0.00466538	-0.0330982
IFNA16	-0.695148	-0.644632	-0.91079	1.38537	-0.014308	0.897728
SRSF2	0.812245	0.96531	0.939388	-0.0466962	-0.186578	-0.12624
SRSF3	0.768514	0.673973	0.788961	-0.25497	-0.0879002	0.000712
LOC100130560	0.00196195	0.153224	-0.284153	-0.0114639	0.221414	0.255303
SRSF4	0.0079484	0.104297	0.226061	-0.346927	-0.215669	-0.119293
SRSF5	-0.0820799	-0.0701919	-0.0573373	0.352448	0.365618	0.531971
SRSF6	0.317576	0.198181	0.428557	-0.0176487	0.429845	0.625784
SRSF7	1.44148	1.22655	1.43705	0.260248	0.345639	0.449786
SRSF8	-0.0932789	-0.204001	0.0932789	-0.71582	-0.338777	-0.285347
SRSF9	0.166107	0.341513	0.137144	-0.165013	-0.165784	0.0384135
IFNA10	-1.04544	-1.00667	-1.27291	4.6587	-0.379397	-0.44278
LOC100130579	0.812983	-0.524491	-0.110926	1.89356	-0.804513	-0.329499
LOC100130573	-0.791153	-0.750508	-1.01755	3.49184	-0.0950503	0.74161
IFNA21	1.37759	-0.209039	-0.661741	2.83748	0.192003	0.0964546
LOC100130589	-0.708227	-0.645192	-0.864048	0.873044	0.0192785	0.00287437
LOC100130580	1.2287	-0.394147	0.983293	1.61312	-0.39923	0.051115
LOC100130581	0.600596	-0.210297	-0.380275	3.50213	0.230494	0.522167
CLPTM1L	0.0935745	0.126451	0.015933	0.199061	0.335795	0.387593
LOC100130587	0.773078	-0.915347	0.315496	3.1836	1.32923	0.690468
LOC100130522	-0.0359838	-0.42769	-0.688559	-0.275671	0.261448	-0.278415
SAA3P	0.107205	-0.571508	-0.103735	3.13414	-0.234283	1.11689
SRSF1	0.413948	0.0904252	0.568825	-0.270554	0.0432274	-0.132568
LOC100130539	-0.662572	-0.35595	-1.3738	-0.439066	0.0615797	0.00954628
E2F1	2.18455	2.11771	2.17928	-1.76019	-2.35904	-2.26676
E2F2	1.89899	1.76607	1.87255	-2.45242	-1.97185	-2.30908
E2F3	0.480074	0.370796	0.516854	-0.304793	-0.0754051	0.0571985
E2F4	-0.0311775	0.225703	-0.119204	-0.246978	-0.260297	-0.338963
E2F5	-0.442714	0.0583177	-0.0583177	-1.03271	-0.277119	-0.515108
E2F6	0.266817	0.443104	0.321407	0.170447	0.167707	0.237009
E2F7	2.64461	2.7466	2.99858	-0.280138	-1.12654	-1.15338
E2F8	2.25134	2.01023	2.29412	-2.64896	-2.16944	-2.29273
LOC100130547	-0.529857	-0.0874929	-0.103782	3.73927	0.449411	0.233268
LOC100130548	-0.0550532	-0.96669	-0.934342	0.518447	-0.284002	0.237145
LOC100130540	1.56844	-0.237545	0.552042	1.4083	-1.30109	0.0573926
LOC100130542	0.880829	0.288445	0.596988	1.13914	-0.353817	-0.3853
ICAM2	0.94539	0.691869	0.702245	0.15938	-0.937067	-1.14242
ICAM3	-0.00839901	0.108653	-0.01301	-0.183784	-0.00142956	-0.0231562
ICAM4	0.101827	-0.42992	-0.306158	1.96055	-0.318343	0.389415
IKZF1	0.568025	-0.718693	0.00900269	2.63016	-0.159176	-0.200915
ICAM5	-0.386665	-0.787675	-0.714688	0.0636869	0.302195	0.168199
IKZF2	-1.05776	-1.18316	-1.07883	0.82389	0.371385	0.289154
IKZF3	-0.882266	-0.824144	-1.0786	0.65594	-0.21378	-0.217738
IKZF4	0.157784	0.0251694	0.247535	-0.58694	-0.0844536	-0.183599
ICAM1	-0.730056	-0.719936	-0.741381	0.540081	0.410599	0.42126
IKZF5	0.211013	0.193985	0.361511	0.241132	-0.0181172	0.0921791
PI4KAP2	0.537624	0.562248	0.233533	0.883512	0.0697305	-0.080447
TMEM63A	0.513559	0.19597	0.263013	1.11059	0.0141964	0.0945888
TMEM63B	-0.107186	-0.342584	-0.681387	0.991788	0.0668695	-0.0148647
TMEM63C	1.58513	-1.27944	0.957791	0.221639	-0.627373	-0.329108
LOC100130503	-0.111902	-0.173426	0.619901	0.381463	1.10961	1.18802
LOC100130507	0.979819	-0.726564	-0.960646	3.77745	-0.0593734	-0.083776
UIMC1	0.0531788	0.0258703	0.145744	-0.852577	-0.67229	-0.696918
KIAA1324L	1.83359	-0.903683	-0.727015	3.49416	-0.287831	-0.33936
ACOT11	0.672636	0.0542431	0.906287	0.6552	1.5601	1.62764
ACOT12	-0.688525	-1.19915	-0.705006	0.266511	-0.575988	0.504169
ACOT13	-0.226259	-0.426213	-0.165654	0.545761	0.64901	0.681478
SUGT1P3	-0.320878	-0.497964	-0.437264	0.408967	0.101852	0.101505
SLC9A10	0.576228	-0.720421	-0.881473	3.38297	-0.032989	-0.0775676
SLC9A11	-0.627721	-0.616733	-0.8872	0.846255	0.00725079	-0.00725126
ZNF192P1	-1.21262	-1.24958	-1.35767	0.635245	0.211066	0.162025
MKL2	-0.100717	-0.161613	-0.123755	-0.184745	0.104716	0.0657377
MKKS	0.547349	0.389809	0.611509	-0.0111318	0.232289	0.103283
MKL1	-0.0207016	0.0193591	-0.119401	1.07109	-0.257645	0.666492
URGCP	0.37606	0.356258	0.239979	-0.0452189	-0.357932	-0.306364
YY1AP1	0.451825	0.336654	0.331184	0.377048	-0.0148273	0.0148268
DQX1	-0.422754	-1.81377	-1.68078	1.38087	0.328916	-0.563025
PRO1596	0.188323	-0.0816503	-0.735236	2.77319	-0.711901	-0.787826
BLOC1S1	-0.127433	0.186475	-0.133285	-0.19773	-0.241634	-0.146151
BLOC1S2	0.434362	0.319085	0.481687	-0.765029	-0.475363	-0.458859
BLOC1S3	0.24293	0.254487	0.211028	1.40432	0.372312	0.358444
MKS1	0.536077	0.449374	0.105479	0.599364	-0.653463	-0.632455
LOC649133	-0.0956778	-0.701556	-0.954376	3.53674	-0.0732198	-0.0933008
LOC100130476	1.36367	-0.0424416	1.12856	1.34973	-0.462181	-0.247258
LOC100130480	0.783875	-0.732919	-0.969221	3.37095	-0.0661578	-0.0833359
RERGL	-1.47228	-1.40598	-1.68303	0.0447531	1.08939	0.453858
LOC100130430	0.138449	-0.181544	-0.397881	0.211402	0.203033	-0.195195
LOC100130433	0.614424	0.27024	0.528447	1.46888	0.677337	0.598427
IFNAR2	-0.0171595	0.245483	-0.00954151	0.174202	0.210981	0.169301
LOC100130442	-1.02132	0.119339	-1.26255	-0.287777	0.619558	0.540584
IFNAR1	-0.529838	-0.614149	-0.431478	-0.00477457	0.211982	0.132411
SLC38A10	0.158612	0.181181	-0.124313	0.567925	0.240455	0.282008
SLC38A11	-0.759559	-0.661599	-0.91632	0.872593	-0.0290394	0.00542641
LOC100130456	0.321462	0.32613	0.083107	0.136721	0.252197	0.257735
LOC100130458	0.736991	0.489119	-0.526027	2.96286	-0.347442	-0.39816
LOC100130451	1.18082	-0.367403	0.472285	0.846199	0.7283	0.788257
DRD1	-0.867846	-0.854453	-0.284685	0.633569	-0.231349	0.161017
DRD2	0.638849	-0.717469	-0.472288	1.55886	-0.259394	0.0201039
LOC100130452	1.48549	-1.14474	-0.573506	3.79738	-0.0714064	0.543855
DRD3	1.4772	-0.330486	0.923819	3.39723	-0.128439	0.0543747
LOC100130453	0.252784	0.122998	-0.122998	0.893929	0.354467	0.389508
DRD4	-1.03019	-1.21669	-1.37051	0.670042	-0.0439825	0.173083
DRD5	-0.090014	0.174765	1.11322	1.57826	0.993331	0.781245
FLJ32742	0.0322614	-0.793237	-1.10993	0.643745	-0.222817	-0.257213
LOC100130468	-0.694413	-0.647565	-0.90748	3.18589	-0.0163565	-0.0341754
LOC100130463	-0.0904925	0.187545	-1.21041	-1.305	0.508065	0.436052
FLJ32756	-0.854155	0.0730586	-1.08538	0.669311	-0.162536	-0.192947
LOC390940	0.00158834	-0.178998	-0.208422	0.0462441	-0.521065	-0.705007
CKAP2L	1.66281	1.71952	1.79168	-1.9928	-1.87305	-1.72685
LOC100130417	0.556828	0.0470066	0.473896	1.74481	0.524829	0.574629
LOC100130419	-0.0274897	0.0916948	-0.180153	0.444347	-0.0303621	-0.732948
DRGX	0.751151	0.187317	0.141265	4.11403	0.526353	0.60267
ITPK1-AS1	-0.745568	-0.223746	-0.946414	0.774063	-0.0544338	0.846748
LOC390937	0.0943022	0.0399318	-0.256333	0.610769	0.679884	0.563709
LOC100130428	-0.317392	-0.0845242	0.109036	-0.703867	-0.194326	0.509735
LOC100130429	-0.79788	0.84516	-1.13039	-0.104261	-0.727121	-0.12785
DRG1	0.0463667	0.103547	0.118788	-0.238318	-0.325121	-0.301307
DRG2	-0.38086	-0.207886	-0.42384	0.114891	0.238135	0.203928
VEZT	0.321516	0.210211	0.407913	-0.0537419	-0.157581	-0.119408
LOC253039	-0.710498	-0.789611	-0.998337	0.418605	0.031388	0.459018
MLC1	-0.175553	-0.700705	-0.949492	3.51972	-0.0539489	-0.114875
HS6ST1	0.085124	-0.085124	0.147064	0.54187	0.916081	0.92404
HS6ST2	0.678324	-0.635271	0.784782	4.44314	-0.0235167	-0.0506515
HS6ST3	1.32291	-0.741033	-0.0878258	4.1022	-0.114566	-0.158168
SRRM2	-0.356328	-0.427795	-0.357925	0.61491	0.0453191	0.156323
SRRM3	0.752246	-0.545997	-0.397482	2.87435	0.333237	0.302893
SRRM4	0.6246	-0.914479	0.0248356	0.591963	-0.313879	-0.288822
SRRM1	0.51475	0.494154	0.572466	-0.170917	-0.101179	0.00604868
ELTD1	0.907038	1.17569	1.11658	-0.854165	-0.798283	-0.777161
MLEC	-0.333469	0.00166369	-0.275264	0.415682	0.272618	0.313311
PWRN1	-0.72797	-0.663522	-0.927107	0.787126	-0.0458274	-0.0577092
PWRN2	-0.674707	-0.630446	-0.904545	2.93246	-0.0074935	-0.0665708
MLF1	0.316027	0.315124	0.253945	0.657738	0.257437	0.477306
MLF2	0.027235	0.381805	0.0503101	-0.015276	-0.0137568	0.0367298
ICA1L	0.447367	2.38754	0.617853	1.05067	0.0395503	-0.0430918
DRP2	-0.00228739	0.114954	-0.149225	-0.0691066	0.395147	0.227064
LOC253044	-0.997358	-0.93642	-1.18767	0.547163	-0.33347	-0.324255
MLH1	0.556921	0.498576	0.668099	-0.704803	-0.48317	-0.475899
MLH3	-0.00843906	0.00843906	-0.135899	-0.279508	-0.167881	-0.210526
MLIP	0.620685	-0.0526972	0.544989	0.418668	-0.429566	-0.462819
CUZD1	0.121316	-0.0446234	-0.229392	0.535718	-0.175997	-0.315196
CDH20	-0.609386	-1.15746	-1.41657	0.307333	-0.525988	-0.543545
CDH22	-0.0120826	-0.108149	-0.36733	0.112406	0.489851	0.146205
CDH23	0.315395	-0.0404611	-0.265126	2.99493	0.197277	0.395493
CDH24	0.619939	0.267528	0.474686	0.523951	0.820615	-0.0628362
CDH26	1.80352	-0.557423	-1.11529	6.3812	-0.243065	0.616495
MLL2	-0.61426	-0.624954	-0.444795	-0.28511	-0.112127	-0.128112
MLL3	-0.359546	-0.198935	-0.210093	0.364597	0.0547173	0.081002
MLL4	0.317231	0.00320935	-0.00320935	0.904781	0.4274	0.425021
MLKL	0.0418406	0.0440083	-0.0499525	-1.22454	-1.25801	-1.33205
MLL5	-0.438155	0.0135648	-0.4385	0.0927322	0.112047	0.189946
MLNR	-0.719206	-0.65039	-0.887757	0.855811	0.0086379	0.00540018
CMAHP	1.36405	0.0429552	0.172581	-0.237655	-1.64413	-1.67983
FHAD1	0.958503	0.468922	0.632834	2.21429	0.604565	0.659089
HGSNAT	-0.256951	-0.108696	-0.131112	0.18221	-0.0491698	-0.0374038
CYP3A43	-0.446831	-0.808531	-0.87899	1.38893	-0.175517	-0.144667
CDH10	-0.141435	-0.261993	-0.183918	0.323395	-1.19176	-1.11728
CDH11	-0.749327	-0.899133	-0.700719	0.902919	0.686127	0.66921
CDH12	-0.20348	-1.44821	-0.297361	1.11927	-0.134114	-0.809599
CDH13	0.876785	0.732953	1.01565	0.681683	-0.0111461	0.0111461
AKNAD1	0.483701	-0.402911	-0.26956	2.51483	-0.103327	-0.670687
CDH15	-0.515871	-0.980414	-1.00174	2.07873	0.202814	-0.173045
CDH16	1.88879	-0.450826	-0.6708	3.62525	-0.595636	-0.382485
CDH17	-0.542469	-0.6898	-0.929001	1.41674	-0.0311193	-0.0619507
CDH18	3.1917	3.05057	3.12038	1.64818	1.8193	1.82238
CDH19	0.0758047	-0.73072	-0.99507	4.43348	-0.0966587	-0.165344
MLPH	-0.12686	-0.0350871	-0.1464	0.487005	0.40191	0.354175
ZDBF2	-0.575917	-0.402179	-0.338032	-0.301372	0.0375788	0.0421898
STARD3	0.211922	0.227414	0.10007	-0.307145	0.133472	0.120986
STARD4	-0.0792017	-0.205502	0.162594	-1.09874	-0.505735	-0.78838
STARD5	0.00501108	0.103479	-0.00501108	0.453648	0.608773	0.684475
STARD6	-0.714241	-0.671708	-0.913379	1.68307	0.000321	-0.0306487
STARD7	0.164566	0.224113	0.221744	0.280228	0.53949	0.602003
STARD8	1.93451	1.78349	1.89796	-0.316395	-0.0693157	-0.0156205
STARD9	0.0954981	0.0566821	-0.15034	2.48746	0.439542	0.552831
DNTTIP1	0.183959	0.334787	0.312223	-0.307151	-0.197408	-0.25446
DNTTIP2	0.285372	0.235727	0.316534	-0.232771	-0.0919175	0.0191684
CLNS1A	0.109658	0.148851	0.0745883	-0.457531	-0.265288	-0.206947
PPARGC1A	-1.32383	-1.26657	-1.51404	4.61111	4.56615	4.56112
PPARGC1B	0.712316	0.54088	1.04792	3.5764	0.0607629	-0.585673
APCDD1L	0.340287	0.556454	0.407138	-0.0408678	0.0649929	-0.054183
PCDHGA12	-0.539462	-0.641712	-0.749971	-0.0157783	0.0157783	0.035979
DYNLL1	0.494772	0.411993	0.562151	-0.257984	-0.0765615	-0.115464
DYNLL2	0.0586205	-0.035408	0.0914354	0.035408	0.404873	0.323668
OR14A16	0.774482	0.30663	0.395967	4.29705	-0.716388	0.537164
CXCL17	-0.880913	-0.816977	-0.335933	0.638086	0.284789	-0.208354
CXCL13	-0.504154	-0.758237	-0.996274	2.51297	0.119351	-0.142655
CXCL14	1.34584	-0.781528	-1.02921	4.78992	-0.141872	-0.186985
CXCL16	-0.190093	-0.868737	-0.382008	2.47035	2.46596	2.51346
PRPF4B	0.324585	0.336759	0.286673	0.356593	0.0477448	0.191451
DSC1	-0.742241	-0.697714	-0.935967	1.72067	-0.0349851	-0.063036
DSC2	-0.425008	-0.697207	-0.937576	0.792874	-0.0522175	-0.106272
DSC3	1.00492	-0.466267	-0.944034	3.15973	-0.0819569	-0.0337415
GLIS3	0.103292	0.502383	0.0468957	2.13807	2.21045	2.2659
GLIS1	-1.77579	-1.72776	-1.67664	-0.0652165	0.0905089	0.180113
GLIS2	0.727827	0.378459	0.757791	-1.27106	-1.28132	-1.36951
DSEL	-1.17268	-1.24203	-1.03194	-0.0272079	0.144338	0.20426
E4F1	0.151056	0.214524	0.10947	-0.0969334	-0.107973	-0.147474
CXCL10	-0.746996	-0.70289	-0.955516	4.28525	-0.0207486	-0.0542951
CXCL11	-0.727947	-0.686915	-0.937687	0.809157	-0.0615931	-0.0819821
CXCL12	1.56696	0.248691	0.313761	3.05726	2.47742	2.36773
FAM48B1	-1.18137	-0.822922	-1.12968	-0.34217	-0.3123	-0.131189
FAM48B2	1.42023	-0.833271	-1.30308	3.79159	0.0771489	-0.126559
LOC100130768	-0.445839	-0.522039	-0.785805	0.0162201	-1.61167	-0.0162206
DSG1	-0.346119	-0.529404	-0.00282001	1.32554	0.651352	0.297227
DSG2	1.64755	-0.495932	-1.31685	5.41386	-0.456872	0.594841
DSG3	-0.756833	-0.703351	-0.932142	1.40872	0.428594	-0.0822511
DSG4	1.90904	1.50988	1.31667	0.241541	0.312494	0.840977
LOC100130761	1.3623	0.0496407	0.549204	2.49594	1.82091	1.9499
LOC100130776	0.29978	0.58453	0.301736	-1.15482	-1.0709	-1.16193
LOC100130778	0.198033	-0.779596	-1.01272	2.73852	-0.12455	-0.192147
MMAA	-0.972321	-1.28952	-1.04836	0.503973	0.602516	0.560403
MMAB	0.0695543	0.086626	-0.0156889	-0.744571	-0.841148	-0.774556
DHODH	0.176982	0.210682	0.254728	-0.132492	0.0889611	0.241039
LOC100130713	1.46295	-0.36578	-2.28699	0.633297	-0.315017	-0.952835
RESP18	1.23324	-0.634955	-0.901628	3.18486	-0.00994015	-0.0211782
TMEM88B	-0.323008	-0.586923	-0.780966	0.0610504	-0.0113726	-0.161579
MMD2	0.196445	0.999804	0.418112	0.0542822	1.43028	1.72665
TMEM87A	1.04007	0.890153	1.03823	0.314144	0.0139327	0.09023
TMEM87B	-0.0772295	0.0772295	0.103806	-0.00573492	0.0197501	-0.05337
DSN1	1.41142	1.45984	1.47859	-1.07611	-0.997604	-0.899435
TMEM86A	0.713143	-0.10941	-0.0472236	4.46574	-0.299608	0.0472236
TMEM86B	0.00899982	-0.00899982	-0.150852	0.570156	0.606799	0.62237
LOC100130744	0.567543	0.0166001	-0.231741	2.18614	-0.23134	0.346853
LOC100130745	1.31403	0.810546	1.00827	1.29351	1.2467	1.20886
GLIPR1L1	0.543382	-0.805657	-1.08285	2.97875	-0.152495	-0.194201
GLIPR1L2	0.720207	-0.456151	0.244105	2.12155	0.286414	0.0673404
LOC100130741	0.536132	-0.168239	-0.261091	2.36878	0.649954	0.401324
REV3L	-1.21162	-1.38876	-1.14453	2.7197	2.8726	2.91181
UTP14A	-0.0255601	-0.103365	-0.370776	1.22912	0.0889575	0.181091
UTP14C	-0.454984	-0.542192	-0.299051	0.733668	0.873798	0.90097
DSPP	1.00749	-0.743003	0.775698	3.76102	-0.0581207	-0.092329
LOC100130700	-0.970373	0.186643	-0.584414	-0.306002	-0.236663	0.416011
LOC100130701	0.586854	-0.850947	-1.24334	0.384749	-0.475424	0.409572
LOC100130705	0.0385094	-0.518281	0.481889	1.97073	1.36572	1.00711
UTP11L	0.515023	0.514231	0.715464	-0.161657	-0.0834813	-0.028543
DSTN	0.00891447	-0.172348	-0.0189843	0.13347	0.30909	0.303094
MMP7	-4.77765	-4.73027	-4.99837	-1.76334	-1.33056	-1.5611
DYNLT1	0.334391	0.26883	0.442817	-0.097573	0.097573	0.507318
MMP1	4.30277	4.1487	4.2993	-0.609149	-1.4828	-1.37462
DYNLT3	0.198913	-0.0972171	-0.174063	0.310044	0.582882	0.50226
MMP2	0.0295362	-0.0295362	0.200801	0.497581	0.627443	0.624106
MMP3	-0.871843	-0.266413	-0.315211	0.656012	0.25213	0.0543499
MMP8	-0.754766	-0.7091	-0.455372	0.776638	-0.0919218	-0.118322
MMP9	0.255201	0.0659566	0.137046	-0.346646	0.307961	-0.00147104
CDHR1	0.36414	-0.231925	0.13589	1.56972	1.59744	1.46204
CDHR2	-0.937866	0.252621	-1.50885	-0.42553	0.541666	0.653299
CDHR3	-0.783664	0.375473	-0.0194325	1.46292	-0.106053	1.20617
CDHR4	-0.625886	-0.00345659	-0.790416	2.22363	0.0722804	0.00345659
CDHR5	0.879799	-0.222228	0.776549	3.82217	0.962871	0.361958
EPS8L1	-0.0206051	0.0206051	-0.0562725	1.38334	-0.116406	-0.169418
EPS8L2	0.999745	0.957529	0.705908	0.0539832	-2.11376	-1.99914
EPS8L3	-0.619641	-0.995775	-0.699194	0.149614	0.209833	0.415582
CDK20	0.731873	0.820047	0.593314	0.0489216	0.239044	0.0093565
CDK17	1.01788	0.824315	1.04984	-0.743856	-0.0109384	0.0308344
CDK18	0.735846	-0.110573	-0.34681	2.98517	-0.0541596	0.985473
CDK19	-0.493958	-0.554536	-0.368078	-0.376516	-0.0559587	-0.0615635
FHDC1	-0.504469	0.41696	-0.0754871	1.56345	2.05809	1.64314
CDK10	0.709713	0.724931	0.574305	0.139168	0.0271864	0.0203705
CDK12	0.547854	0.283424	0.345631	2.66473	0.235281	0.0395474
CDK13	-0.174704	-0.209784	-0.132219	2.7739	3.01006	2.97349
CDK14	-0.23361	-0.026556	0.026556	-1.20016	-1.09713	-1.01415
CDK15	3.52093	3.54985	3.30912	2.0029	-0.601491	-0.681875
CDK16	0.545263	0.415757	0.616759	-0.671098	-0.555738	-0.510907
GCNT1	-0.143314	-0.390422	-0.0654006	-0.237657	-0.0193505	-0.0561633
GCNT2	1.03646	1.18912	0.991986	1.44399	0.804717	1.02792
GCNT3	0.564806	-0.983293	0.186459	1.95511	-0.309094	-0.339005
GCNT4	1.65965	-0.687056	-0.349571	4.74925	-0.32866	0.151799
GCNT6	-0.731097	-0.68406	-0.941287	0.767055	-0.0482225	-0.0700054
GCNT7	-0.403954	-0.614083	-0.901347	1.40318	0.0177336	0.00437069
DTD1	0.551055	0.572997	0.631051	-1.07389	-0.847543	-0.828577
SAAL1	0.703738	0.640622	0.594297	-0.450953	-0.315793	-0.195576
LOC100130673	1.97635	0.873152	1.72393	1.61036	0.0206881	0.135822
MALAT1	-0.768079	-0.90657	-0.709053	0.0828381	0.46513	0.426463
NEUROD1	-0.780346	-0.743634	-0.98227	0.741044	0.906929	-0.149403
NEUROD2	-0.352549	-0.523798	-1.4165	1.33991	-0.082541	0.0530167
NEUROD4	-0.663448	-0.613225	-0.895846	0.846262	0.00778151	-0.0417428
NEUROD6	-0.71962	-0.69795	-0.906273	0.856541	-0.0112534	-0.0415316
LOC100130691	-0.214914	-0.281711	-0.142891	0.00110555	-0.656329	-0.675633
PCNXL2	-0.240705	-0.543171	0.0170288	0.557004	0.508151	0.149495
PCNXL3	-0.0246458	0.143832	-0.127385	0.140174	-0.0877991	-0.0711536
LOC100130642	0.79454	-0.737948	-1.00074	3.95944	-0.0882502	-0.113135
LOC100130654	0.243843	-0.0785852	0.00797701	0.185854	-0.154608	-0.275357
LOC100130657	0.689803	-0.747953	-0.0290527	1.37527	-0.134686	-0.127498
MND1	1.54552	1.47592	1.61463	-1.86172	-1.97529	-1.86218
MNDA	-0.773989	0.341804	-0.965315	2.52189	-0.0773892	-0.126086
METAP1	0.755931	0.820213	0.796051	-0.439818	-0.308933	-0.303218
METAP2	0.450315	0.500002	0.496422	-0.0125258	0.120939	0.12047
UBAP2L	0.592294	0.965068	0.632125	0.17051	0.402003	0.29384
ARVP6125	-0.696066	-0.663238	-0.914748	0.813696	0.011466	-0.0309529
DTNA	0.772963	0.0647745	-0.183971	3.69533	0.198346	0.135437
DTNB	-0.43652	-0.25041	-1.00126	1.46855	-1.47779	-1.95861
KTI12	0.727326	0.79615	0.842022	0.209322	0.211185	0.230555
LOC100130627	-0.618549	-0.688124	-0.16549	0.935726	-0.0125399	-0.0105166
UBAP1L	-1.55287	-1.38716	-1.2034	0.04105	-0.246916	0.00206661
PRPF19	0.729899	0.55346	0.738921	-0.32209	-0.179972	-0.109432
AMPD1	-0.660013	-0.786387	-1.03154	2.77015	-0.132088	-0.0142403
AMPD2	0.379819	0.335605	0.27246	0.0755134	0.148925	0.0530601
AMPD3	1.04203	0.0438857	0.838736	-0.080586	0.417607	-0.0458856
PRPF18	0.356482	0.240798	0.442256	0.562964	0.608044	0.359919
PRPF39	0.00378776	-0.0197833	0.0450294	-0.0826952	-0.0827787	-0.0687396
PRPF31	0.525343	0.614364	0.401469	0.754374	-0.115002	-0.0413833
NEUROG1	1.13239	-0.728595	-1.01261	1.42309	-0.10767	0.75042
NEUROG2	-0.668186	-0.60497	-0.882556	0.878635	0.016902	0.0101848
NEUROG3	-0.0248289	0.00286388	-0.198897	0.0187712	0.124295	0.0652962
DTX1	-0.706057	-0.688745	-0.900575	1.15855	-0.0122056	-0.0602798
DTX2	0.448251	0.467276	0.337529	-0.0576181	-0.926975	-1.08899
DTX3	-0.000291	0.262028	0.0303819	0.630247	-0.704972	-0.600832
DTX4	-0.876574	-0.830518	0.349822	2.60955	-0.180921	0.396272
VHLL	-0.0292616	0.42711	0.473321	0.781832	0.303446	-0.302127
MNS1	0.928115	0.716408	0.905015	-1.09515	-0.589939	-0.628406
GCOM1	-0.338648	-0.249241	-0.226454	-0.0847573	0.25774	0.264434
CDIPT	-0.312314	-0.218281	-0.391828	0.0602975	0.0598798	0.00984144
SYNGAP1	0.197923	-0.331318	0.357266	3.06206	0.316205	0.336195
MNX1	-0.746938	-0.703907	-0.946735	0.786203	-0.048605	-0.0766611
IL31RA	0.668087	-1.13479	0.242203	0.442406	0.798517	-0.664446
RAB3IL1	0.237947	0.187681	0.0567012	-0.162905	-1.02276	-0.566994
NEURL1B	0.00474453	-0.00474453	0.0998259	0.598468	0.879079	0.885696
DAB2IP	0.716995	0.540504	0.802318	2.63805	-0.259707	-0.0231237
CDKN3	1.99365	1.85621	1.94084	-1.02621	-0.962599	-0.960013
EXOC3L1	-0.159973	-0.485823	-0.0437818	0.263433	0.568134	0.558111
EXOC3L2	0.617732	0.478896	0.107916	1.56694	0.941801	1.31398
EXOC3L4	1.27249	0.797469	0.127419	1.89417	1.37234	1.37408
CDKL2	0.766729	-0.8685	-1.1407	1.64759	0.763511	-0.291984
CDKL3	-0.21968	-0.328027	-0.0882635	0.667564	0.565317	0.633937
CDKL4	-0.962484	-0.467876	0.0376105	1.06163	0.6298	-0.272781
CDKL5	-0.313587	-0.66168	-0.374715	1.02038	0.352521	0.339667
OR14C36	-0.711719	-0.683727	-0.929298	1.32879	-0.000173	-0.0436344
POLRMT	-0.10111	0.0833187	-0.104152	0.000424	0.0442295	0.0045538
CDKL1	0.502361	0.705986	0.57311	-0.86066	-1.11059	-0.731364
KHDRBS1	0.650417	0.617561	0.702974	-0.479548	-0.473002	-0.345581
KHDRBS2	-0.735391	-0.692959	-0.91852	0.832234	-0.0181022	-0.0248199
KHDRBS3	0.0312774	0.146144	0.346195	-0.262042	-1.02326	-1.21735
MOBP	-0.0385766	-0.599703	0.00616407	3.62039	0.067955	-0.00810289
LOC399815	0.412053	0.320607	0.351757	0.3102	-1.65452	-2.71069
KLRAP1	-0.229856	-0.429713	-0.380909	0.170624	0.0122299	0.239563
TMPRSS12	-0.0328345	-0.588674	-0.39766	1.18982	-0.193629	0.931722
TMPRSS13	-1.23372	-0.0772195	-1.4375	0.285748	0.0215435	0.467617
TMPRSS15	1.51384	-0.548406	-0.889044	4.50382	-0.184819	-0.031064
MOB4	0.0056076	-0.0476923	0.141608	0.305093	0.48892	0.472001
MOB2	0.0476398	0.0701256	-0.115788	-0.27515	-0.165502	-0.120135
LOC399829	0.157521	0.852073	0.462648	1.86917	0.933255	1.18353
SP140L	-0.00491881	-0.148418	-0.565922	0.812925	-0.608375	0.059211
MBL1P	0.296061	-0.958838	-0.975665	2.1352	0.100423	0.635097
LOC399875	-0.959491	-0.88666	0.0773888	1.01579	0.942109	-0.213405
LOC100130992	-0.864052	-0.974973	-0.0762801	0.935128	-1.13157	-1.71602
MMS22L	1.17147	1.05505	1.09232	0.264427	-0.998034	-1.07789
GTPBP10	0.151387	-0.180471	0.0124619	0.376375	0.238661	-0.207957
SMARCB1	0.490059	0.680312	0.704538	-0.439516	-0.464649	-0.606821
LOC100130954	-0.223211	-0.73712	-0.589408	2.38625	0.124972	-0.132067
PTGFRN	0.0388975	0.06814	0.130692	-0.0563355	0.100401	0.185232
LOC100130950	-0.157238	0.361321	-0.679619	0.412281	-0.3252	-0.755178
SMARCC1	0.0651636	-0.0182686	-0.0210714	-0.611487	-0.550603	-0.408481
SMARCC2	0.0746732	0.087419	0.129199	-0.49143	-0.394384	-0.338379
TRAF3IP2-AS1	-2.01515	-2.59105	-1.75043	0.981298	1.35042	1.31561
MOGS	-0.0501466	-0.124099	-0.125833	-0.0934129	0.108772	0.0666861
RANBP17	-1.12049	-0.935518	-1.03464	-0.326855	-0.264296	-0.23225
SMARCA5	-0.00941467	-0.0575647	0.0582371	0.0576286	0.182918	0.271443
SMARCA1	-0.196985	-0.346908	-0.145557	-0.140605	0.00423336	0.0892696
SMARCA2	-0.368332	-0.0568113	-0.23674	0.325027	0.0677476	0.0724416
SMARCA4	-0.0380311	-0.199373	-0.0814996	-0.216848	-0.204438	0.0380311
LOC100130987	-2.47604	-1.28574	-0.19061	-0.816946	-0.920136	-1.81607
ECHDC1	0.22805	0.0405645	0.179307	0.777184	0.217389	1.29448
RANBP10	-0.37391	-0.295232	-0.331285	0.140513	0.196398	0.191618
ECHDC2	0.0853114	-0.00973177	0.203416	-1.43091	-1.24332	-1.1807
ECHDC3	0.495556	0.321208	0.358412	1.04235	0.982131	1.0156
NOL10	0.398262	0.332695	0.492096	0.00556159	0.0596757	0.127545
NOL11	0.225044	0.28187	0.304905	-0.470491	-0.464112	-0.380084
NOL12	0.620372	0.612937	0.617116	-0.782852	-0.538988	-0.515842
MLF1IP	1.57622	1.51787	1.67964	-1.63304	-1.40481	-1.40132
LOC100130913	-1.21099	-1.11934	-0.848213	-1.01199	-0.482254	0.970394
LOC100130916	-0.287181	-1.56276	0.732676	0.00199032	-0.00199032	-0.118079
LOC100130920	-2.76795	0.39885	-2.61216	-2.2742	0.727509	0.624858
LOC100130921	-0.73565	-0.673785	-0.933793	0.777168	-0.0483732	-0.062005
LOC100130924	-0.782165	-0.738014	-0.283226	0.73803	-0.0718274	-0.110483
HSD17B3	0.494638	-0.532754	0.801647	4.01448	-0.191653	0.0894671
HSD17B4	-0.377221	-0.239422	-0.385653	0.616139	0.551649	0.672485
LOC100130927	0.176182	0.0326481	0.0888276	1.46398	0.503936	0.299708
HSD17B6	-0.0600677	-0.720567	-0.669821	0.0432863	-0.0432863	0.116143
HSD17B7	0.0864148	0.274869	0.0169532	0.0649195	0.514986	0.086904
HSD17B8	-0.823426	-0.63919	-0.831231	0.0830369	-0.606478	-0.0122662
LOC100130930	1.16626	1.13816	1.03714	2.35982	-1.75109	-1.83867
LOC100130931	0.0375476	-0.804095	-1.06002	1.25714	-0.174194	-0.190322
RANBP3L	-3.57037	-4.76318	-3.52152	-0.57203	-0.236827	-0.00826216
HSD17B1	-0.0296462	-0.0772831	-0.090143	0.109781	0.172654	0.117532
HSD17B2	-0.645052	-0.639823	-0.591149	1.16271	1.24718	1.2394
MON2	-0.904222	-0.938222	-0.574153	0.641329	0.549641	0.406566
LOC100130938	0.123386	0.0066247	0.191733	-0.441448	-0.258274	-0.242417
LOC399900	-0.173831	0.255215	-0.367679	2.19342	1.43643	1.44924
LOXL3	-0.0044899	0.0984116	0.0044899	0.182029	0.317658	0.276181
LOXL4	6.15e-05	0.121198	0.092771	-3.98477	-3.45345	-3.79854
DUX3	0.692651	0.67114	1.13641	2.54155	0.826612	0.734264
DUX4	0.191721	0.085618	0.930669	0.946144	0.556947	0.479182
LOXL1	-0.0299549	0.145173	0.0299549	-0.620153	-0.539553	-0.501046
LOXL2	0.69966	0.870199	0.824658	-0.0633607	0.0838904	0.0633607
TEKT1	-0.63112	-0.668042	-0.776993	0.914701	0.0255995	-0.0117483
TEKT2	0.603541	1.26294	0.321372	1.3512	-1.01789	0.149614
TEKT3	-0.305097	-0.892727	-1.12904	0.631546	-0.277965	0.461483
DUXA	0.0470781	-0.239364	-2.49475	-0.74777	0.838182	-0.526227
TEKT4	-1.36578	-1.41781	-1.59482	1.36942	0.95732	1.09676
TEKT5	0.820604	-0.7239	-0.868825	3.83121	-0.0307474	-0.0828123
SHARPIN	-0.0279846	-0.157129	-0.0799913	0.163419	0.19848	0.185703
VILL	-0.324925	-0.162318	-0.340376	0.162318	-0.312377	-0.561782
QSER1	0.457616	0.166385	0.384916	-0.76379	-0.511189	-0.494703
VIL1	-0.546712	-0.647511	-0.347605	0.844478	-0.00492477	-0.0225477
MRPL42P5	-0.355936	-0.505201	-0.742676	0.539133	0.715039	0.865572
SEPHS1P1	-0.143359	-0.842731	-1.11444	3.53751	0.284502	-0.0558248
TRIM39-RPP21	0.290394	0.24965	0.360137	-0.557533	-0.406317	-0.384233
LOC91948	0.235772	-0.0999479	1.72734	2.52749	0.934693	0.590635
RNPC3	-0.591995	-0.82331	-0.47958	0.303444	0.0118892	0.408677
C16orf7	-0.00155163	0.0729489	-0.118196	0.262128	0.0812607	0.00155163
C16orf3	-0.146799	-0.416259	-0.177892	0.724475	0.306103	0.129928
C16orf5	0.236404	0.201822	0.310676	0.149632	0.367366	0.374095
LOC155060	-1.41582	-1.31352	-1.27984	0.154701	0.212026	0.0883198
NEXN-AS1	0.525273	-0.0147972	0.251461	1.96485	0.330816	0.38103
VSIG10	0.292409	0.127362	0.260365	-0.847241	-0.559215	-0.647127
DHRSX	0.00398326	-0.00398326	-0.27333	0.0426502	0.178302	0.182014
DHRS1	0.681056	0.789023	0.725292	-0.710166	-0.641648	-0.612227
DHRS2	0.218966	-1.51679	-0.133413	2.14893	0.366865	0.133414
DHRS3	-0.0175362	0.0175362	-0.0267258	-0.343472	-0.194398	-0.189856
DHRS4	-0.0175824	-0.0104356	-0.0750918	0.0684447	0.0104356	0.0538259
DHRS7	-0.649431	-0.656597	-0.546853	0.103092	0.0049963	0.0554743
DHRS9	-0.207324	-0.147084	0.0214188	-2.06218	-2.71352	-2.31396
LOC399715	-1.33681	-1.32687	-0.645122	0.225262	0.382287	1.13722
STAMBP	-0.237369	0.00490427	-0.228431	0.0700116	0.0934482	0.174292
FLJ46906	-0.811559	-0.748138	-0.785478	-0.516723	-0.385164	-0.41063
DVL1	0.618176	0.660796	0.614724	-0.840324	-0.582945	-0.600836
DVL2	-0.116771	0.132825	-0.026536	-0.563677	-0.496507	-0.459102
DVL3	-0.740042	-0.469307	-0.655364	-0.0127492	-0.11833	0.0127492
MPDZ	0.267476	0.00984335	0.170622	0.00308847	0.0168881	-0.0982499
LOC399708	0.362399	-0.724483	-1.00967	2.75886	-0.0811262	-0.107946
LOC100130876	-0.300555	-0.39616	-0.279985	0.907593	-0.0294387	-0.00234675
LOC399753	-0.234078	-0.340253	-0.334994	-0.202282	0.00812197	-0.00812197
RNPEP	0.330981	0.358389	0.471201	-0.265159	-0.0310941	-0.0494599
LOC100130872	-0.124333	-0.308303	-0.0362842	-0.013386	0.013386	-0.131492
PCDHGB8P	0.509377	-0.945703	-1.20673	2.10905	-0.290856	0.0627627
LOC100130887	-1.02371	-1.14114	-0.840619	0.228031	0.381503	0.18918
POLR1A	-0.0876074	-0.433151	-0.34407	2.53284	0.0245042	0.360778
POLR1B	0.288832	0.27942	0.381377	-0.0145411	0.0869818	0.0543385
POLR1C	0.234086	0.0641522	0.0347941	0.305519	0.26503	0.168761
POLR1D	0.0631318	0.00266218	0.206782	-0.0938458	-0.0106683	0.0959163
POLR1E	0.72959	0.730271	0.846003	-0.347003	-0.321071	-0.154154
LOC100130880	-0.419378	-0.714885	-0.941718	2.94069	-0.0459747	1.2536
NUFIP1	-0.0358262	0.161033	0.147525	-0.22552	-0.248533	0.74254
NUFIP2	-0.769435	-0.785691	-0.695426	-0.228708	-0.0922799	0.0015893
LOC100130899	-0.730301	-0.684673	-0.951865	0.820546	0.160325	-0.0464292
POLR2A	-0.364885	-0.318624	-0.189682	0.140195	0.296091	0.284571
POLR2B	0.0231051	0.111227	-0.0152001	-0.0106282	0.112933	0.186214
POLR2C	0.0397949	0.300477	0.153241	-0.0539923	0.0413342	0.0424929
POLR2D	0.624655	0.719531	0.657408	2.66656	0.942597	0.939237
POLR2E	0.314702	0.260373	0.451183	0.0818138	-0.0417323	-0.145463
POLR2F	2.02577	0.597226	0.629824	4.90853	0.355238	0.437212
LOC100130890	-0.120332	-0.19272	-0.0460005	0.0846252	0.110474	0.216693
POLR2G	0.0709753	0.00211048	0.167278	-0.262362	-0.00211048	-0.078948
POLR2H	-0.0941172	-0.206472	-0.0871134	0.287923	0.538005	0.568241
POLR2I	0.397203	0.472821	0.488051	-0.163899	-0.113057	-0.1477
POLR2J	0.24824	0.34606	0.318801	-0.104428	-0.0382948	-0.0353136
POLR2K	0.0449896	0.0560932	0.223135	-0.00400448	0.138185	0.236816
LOC100130894	-0.324078	-0.000823	-0.392924	0.962813	0.353128	0.663743
POLR2L	-0.00928307	-0.0311556	-0.0213223	0.271963	0.422046	0.417618
POLR2M	-0.986061	-0.938754	-1.20254	1.15686	0.0433197	0.0651941
LOC399744	-0.148457	-0.337064	-0.437265	1.26539	0.734996	0.527475
POLR3A	0.40302	0.473801	0.421254	-0.326989	0.0429621	-0.0987301
POLR3B	-0.00390291	0.186602	0.0434289	0.145549	0.102253	0.250084
POLR3C	0.138371	0.20469	0.206901	-0.193223	-0.197927	-0.226956
POLR3D	-0.0380931	0.0380931	-0.0420928	-0.409729	-0.277103	-0.186049
POLR3E	0.103661	0.189225	0.216956	-0.0960431	-0.0539584	-0.12577
POLR3F	0.152572	0.370024	0.276366	-0.120015	-0.0356421	0.0808778
POLR3G	1.70691	1.28067	1.66064	0.571512	0.351876	0.234771
POLR3H	0.912125	0.910435	0.930987	0.586707	0.628734	0.579248
POLR3K	0.900808	0.854389	0.90677	-0.0276408	0.0673737	0.0696731
KRTAP10-10	0.0286374	-0.0189796	-0.146848	0.20378	0.427041	0.350027
KRTAP10-11	-0.658938	-0.626887	-0.876249	2.06934	0.0293903	-0.0466757
KRTAP10-12	0.728198	0.761925	0.593182	0.0526805	0.130689	0.301222
LOC100130849	0.766144	-0.940927	-0.482636	4.60882	-0.323234	0.52169
LOC100130856	-0.385539	-0.396374	-0.333253	0.0174351	0.113495	0.0841913
LOC100130857	0.640993	-0.361172	0.208694	2.1651	-0.554082	0.276364
LOC100130865	0.514082	-0.403345	-0.0362835	-0.29143	0.598552	-0.848473
RNPS1	0.180652	0.43842	0.194237	-0.487141	-0.434488	-0.355932
LOC100130800	0.368746	-0.0499816	0.0761237	1.70592	0.989412	0.999876
MPND	0.00443554	0.0898151	-0.0457487	-0.00443554	0.155836	0.0949249
OR7E12P	0.209253	0.532833	0.42023	-0.305361	-0.240832	-0.247957
PTGER4	0.0352526	-0.154134	-0.0352526	-0.609979	-0.520821	-0.485068
PTGER1	0.929339	0.657954	0.334552	1.91259	0.084403	0.480265
PTGER2	-0.112988	-0.0264544	0.0264544	-1.68332	-1.48779	-1.39861
PTGER3	-0.118365	-0.00411415	0.494203	2.41951	2.77457	2.68524
LOC100130811	1.40868	-0.959778	-0.494648	4.61122	-0.274022	0.661834
LOC100130815	-0.69561	-0.633053	-0.914363	0.821529	-0.0308871	-0.056313
TWISTNB	0.0886126	-0.00847721	0.211268	-0.357642	-0.0139093	0.0305548
MPP1	0.563508	0.403046	0.614107	0.359623	0.40505	0.689589
MPP2	0.779487	0.817105	0.661287	3.16518	-1.07009	-0.519766
MPP3	0.511002	0.359123	0.468358	-1.15864	-0.893197	-0.947497
MPP4	0.48491	0.410946	0.598071	-1.85473	-2.98034	-2.8049
PTGES2	0.162514	0.298751	0.17845	1.23328	-0.222713	-0.25353
PTGES3	0.281641	0.234798	0.198339	-0.188919	-0.0610261	0.0594077
LOC100130817	0.815124	-0.705553	-0.78881	3.6982	-0.0690803	-0.080162
PKDREJ	0.812124	-0.518539	-0.469069	2.69875	-0.237768	0.0555978
MPP5	0.848373	0.666978	0.890305	-0.891233	-0.624642	-0.560192
MPP6	0.277836	0.191372	0.396042	-0.72421	-0.670428	-0.499094
MPP7	-0.036767	0.693345	-0.189636	0.100314	-0.709575	-0.751112
KBTBD3	-0.74533	-0.730699	-0.715415	0.245372	0.0564761	-0.0284529
KBTBD4	0.453948	0.610332	0.388763	-0.71238	-0.781746	-0.842981
KBTBD5	-0.705281	-0.664247	-0.120216	1.2242	-0.0426588	-0.099432
KBTBD6	-0.19522	-0.257031	-0.223932	0.0507836	0.261038	0.275173
KBTBD2	0.266985	0.305101	0.304177	-0.404038	-0.193635	-0.426986
KBTBD7	-0.559518	-0.501441	-0.346523	0.493209	0.587825	0.545851
OR7E14P	-0.267886	-0.155352	-0.0838675	-0.450737	-0.269063	-0.222602
KBTBD8	1.59072	0.879404	1.5574	2.81201	-0.771074	-1.51403
OR7E19P	0.663531	-1.58355	-0.0198536	1.00659	-0.0198193	0.542237
MPST	0.233057	0.210889	0.22218	-0.674708	-0.589157	-0.530102
PFDN1	0.611794	0.638055	0.644515	-0.136243	-0.131352	-0.134698
PFDN2	0.503028	0.262394	0.505595	-0.274465	-0.156497	-0.123639
PFDN4	0.55332	0.308637	0.641803	-0.740592	-0.521325	-0.522066
PFDN5	-0.498792	-0.612946	-0.553374	0.0691323	0.268362	0.312343
PFDN6	1.0299	0.303984	0.019073	1.1891	0.699044	0.48281
TMEM95	-0.323358	-0.198953	-0.0044508	0.50545	0.801929	0.818306
TMEM97	-0.0777655	0.334099	0.278893	-0.985965	-0.730526	-0.854266
TMEM91	-0.849069	-1.20259	-0.894276	0.218515	-0.0126667	0.0481262
TMEM92	0.343564	-0.881473	-0.147788	-0.174957	-1.16586	-0.813564
TMEM93	0.566387	0.482928	0.564944	0.0694652	0.142751	0.19878
TMEM88	-0.440988	0.200086	-0.575981	0.384932	0.288747	0.432864
TMEM89	-2.07859	-2.01396	-2.60567	1.16214	0.897672	0.982108
TMEM8C	0.318263	0.220375	0.00197315	0.35829	0.246279	0.161446
TMEM8A	0.179974	0.297608	0.16566	-0.172733	-0.167976	-0.139539
TMEM8B	0.143473	0.0529294	0.161401	-0.0506604	-0.300759	-0.2144
TMEM85	-0.00511885	-0.0356169	0.0856986	0.178038	0.306875	0.255397
TMEM80	-0.695285	-0.589747	-0.484021	-0.1756	0.00381374	-0.00381374
TMEM81	0.542723	0.413964	-0.0101814	0.836021	0.0828304	0.454823
TMEM82	-0.0299101	0.0299101	-0.222567	-0.127314	0.0542297	-0.0830536
TMEM79	-0.0107541	-0.0904274	-0.142847	0.665713	-0.105884	-0.327616
FLJ32224	-1.04496	-0.456161	-0.152832	1.82779	-0.0163374	1.05626
TMEM98	-0.521252	-0.428541	-0.453188	-0.153677	-0.005898	0.005898
TMEM99	-0.0863535	-0.0316198	-0.00171971	-0.827243	0.240281	0.0581429
TMEM9B	-0.0683355	-0.310939	-0.126979	-0.0586844	0.091423	0.122198
EFCAB3	0.781346	-0.746233	-0.994703	1.77418	0.723654	0.746551
TMEM51	1.14325	1.18492	1.17686	-1.58257	-1.24886	-1.20826
EFCAB5	-0.0663333	-0.251188	-0.446916	4.28259	0.040091	0.0169687
TMEM52	1.90352	-1.09693	0.24164	4.31208	0.825045	0.586106
TMEM53	0.163263	0.437459	0.306181	0.793929	0.556008	0.44515
EFCAB6	-0.688907	-0.624565	-0.904667	1.06653	1.14621	0.809101
EFCAB7	0.0501971	-0.157429	-0.0058217	0.0638814	0.288081	0.197687
EFCAB8	-0.323403	-0.622059	-0.881812	1.38196	0.00961018	-0.0096097
EFCAB9	1.88871	-0.813572	-1.04184	4.10392	-0.131397	-0.153186
TMEM47	-0.0591569	0.0454288	0.12985	-0.0480027	-0.0367866	0.089891
TMEM48	1.78551	1.58225	1.78691	-0.326285	-0.0365634	0.0357423
TRMT112	0.073235	0.035439	0.150629	-0.0116963	0.157695	0.221968
TMEM43	-0.134569	-0.121761	-0.0904536	-0.0627322	-0.0188804	-0.00710726
TMEM44	0.321102	0.30749	0.185268	-0.367327	0.0481315	-0.0481315
EFCAB1	0.0818591	0.485199	-1.74522	3.33595	3.36902	3.38973
EFCAB2	0.0833456	-0.14775	0.0256188	0.0757792	-0.02405	0.204505
TMEM40	0.474741	0.268731	0.2383	2.09107	0.635759	0.62801
TMEM42	-0.571047	-0.740196	-0.552437	-0.0101733	0.138891	0.218104
TMEM37	0.546771	0.910247	0.652285	1.19623	0.296897	0.559548
TMEM33	0.0263238	-0.186821	-0.0158734	0.571513	0.646146	0.592121
TMEM35	1.36888	1.19349	1.44651	-0.179557	-0.254087	-0.206271
FLJ46875	-0.464216	-0.313565	-0.122331	-0.305311	0.199063	0.610512
GOT1L1	-0.11683	-0.4985	-0.963213	1.97225	-0.0896187	1.40559
TMEM72	0.0232368	-0.9956	-1.33993	0.426866	0.555683	-0.477622
TMEM74	0.140977	-0.640147	-0.585994	1.17201	0.0374866	-0.0374866
TMEM71	2.11123	2.04415	2.08486	0.0127463	0.313247	-0.00882196
TMEM69	0.22447	0.24515	0.154539	-0.0681043	0.174738	0.105937
TMEM65	0.612468	0.524272	0.69943	0.029696	0.364486	0.269859
TMEM66	-0.0669808	-0.270739	0.0550485	0.496084	0.74605	0.71521
TMEM67	-0.679844	-0.45904	-0.502091	1.14504	0.723947	0.843692
FLJ32255	0.180228	0.309744	0.356898	-0.872962	-0.567994	-0.527645
TMEM68	-0.393753	-0.297381	-0.179125	-0.258214	0.0953555	0.184472
TMEM61	0.375397	0.112565	0.180331	2.14774	-0.470387	-0.625696
TMEM62	0.480662	0.675393	0.470694	-1.16746	-0.936535	-0.841082
TMEM64	-0.0183935	-0.140772	0.161	1.36273	1.00356	1.02004
TMEM60	0.663919	0.551782	0.6164	-0.20475	-0.0277386	0.0277386
TMEM59	-0.689925	-0.634913	-0.621614	0.855876	1.8579	0.538946
TMEM54	0.193565	0.236588	0.236876	-0.329568	-0.166244	-0.177048
TMEM56	2.23537	2.17795	2.32801	1.19915	-0.0931811	-0.146053
TMEM57	-0.036025	0.0405931	0.036025	0.475638	0.345696	0.213219
LOC649294	1.11939	0.197596	1.10196	3.4377	1.19237	0.801207
NOMO1	-0.0381565	0.0975103	0.125411	0.000149	0.156868	0.167262
TMEM31	-0.850897	-1.00766	1.02953	0.448337	-0.383032	0.477712
TMEM25	0.188808	0.0629847	0.875467	2.42854	0.0397778	-0.523447
TMEM26	0.0121422	-0.334847	-0.0990357	0.676515	0.573686	0.585807
TMEM27	0.340739	-0.0235066	-0.424789	-0.52947	0.914821	0.505985
TMEM22	-0.533888	-0.357189	-0.451279	0.475697	0.681849	0.713752
TMEM17	0.120929	0.0549266	0.301954	0.109786	0.250507	0.144528
TMEM11	0.23885	0.356948	0.424693	-0.140346	-0.0067668	0.0118756
TMEM18	0.342819	0.208966	0.362879	-0.072742	0.129834	0.0761061
TMEM19	0.403126	0.213389	0.31986	-0.834445	-0.717569	-0.687673
ERRFI1	-2.4807	-2.53835	-2.38304	-0.117299	0.117299	0.131588
AADACL2	-0.686778	-0.645125	0.707288	0.841993	0.0277133	-0.0277133
AADACL3	1.53701	-0.811382	1.22804	1.97014	2.29761	0.485746
AADACL4	-0.768763	-2.30169	-2.12119	1.95039	-0.326146	-0.984852
KIF21A	0.27346	0.444232	0.71787	-0.322773	-0.421071	0.120423
KIF21B	0.238379	-0.503459	-0.42894	1.44205	0.0858822	0.0208178
SFMBT1	0.734607	0.601549	0.704897	-1.79477	-0.825072	-0.645349
SFMBT2	1.2174	0.166949	-0.166949	3.06088	0.174044	-0.011075
XLOC_002977	1.94306	0.182429	0.273038	4.7478	0.704257	0.514589
KIF20A	1.34631	1.59975	1.49362	-1.52922	-1.68591	-1.52937
KIF20B	0.981307	1.21756	1.20157	0.074842	-0.299151	-0.124489
TGOLN2	-0.0835195	-0.166465	0.00563478	0.385967	0.480229	0.480843
XLOC_002997	-0.211349	-0.382199	-0.50774	1.24362	0.700735	0.765177
RFPL3-AS1	-0.634063	-0.91369	-1.16829	3.0668	0.672406	-0.241016
PTGDR2	0.914197	-0.887675	-0.59536	2.86064	0.251609	0.218227
EDA2R	-0.264631	-0.0391107	-0.572104	2.62309	0.602685	0.00196838
SAGE1	-0.6422	-0.60027	-0.845254	0.876414	0.0636792	0.00696373
STAMBPL1	0.564955	0.638582	0.641707	-0.0835357	0.121781	0.164878
CAMK2N1	0.0446019	-0.0433106	0.163079	-2.25054	-2.13081	-2.0978
CAMK2N2	0.5264	0.701063	0.693346	-0.562209	-0.660609	-0.57553
KIF26A	-0.255576	0.361443	-0.256729	1.65291	0.172474	0.897126
KIF26B	-0.303125	-0.692589	-0.840905	0.632691	0.384643	1.22785
OSTF1	0.465048	0.359192	0.523378	-0.274859	-0.00294065	0.00294065
HNRNPUL1	0.171525	0.517741	0.138639	-0.494139	-0.43502	-0.370217
HNRNPUL2	0.144434	0.1735	0.153834	0.290904	-0.45876	-0.309308
CALHM1	0.799587	0.415879	0.471257	0.176195	1.31198	0.780777
CALHM2	0.102592	0.130956	0.172399	0.864877	0.0166717	-0.0182247
CALHM3	1.03197	0.275436	0.427021	0.358048	-0.144006	-0.367367
LOC649201	0.759808	0.312313	0.264511	2.54637	0.788155	1.09617
LOC253573	-0.346169	-0.644089	-0.948566	1.61035	-0.0297565	-0.0745697
NFRKB	-0.00134206	0.493655	-0.0399449	0.416308	-0.408541	-0.289109
HPRT1	0.514662	0.412458	0.578919	-0.188177	-0.00417852	0.00308085
MEF2BNB	1.00131	0.910934	1.03797	0.0558224	0.809977	0.702144
POM121	-0.0632072	0.229142	0.0558114	0.729996	0.857888	0.68383
NOLC1	-0.0328798	-0.0995483	0.0892429	0.00125694	0.199881	0.221007
MRC2	-0.784727	-0.834068	-0.813021	-0.147925	-0.117804	-0.0846257
MRC1	-0.261674	1.04425	-0.220194	0.95839	1.59266	1.57012
IFNGR1	-2.39425	-2.56711	-2.40646	0.74858	0.865991	0.897368
IFNGR2	-0.194065	0.0768027	-0.0768027	-0.168873	-0.343337	-0.285237
MRAP	0.418485	-0.873142	-1.12969	3.37523	0.370917	0.102544
MRAS	-0.124493	0.00768614	0.0172639	-0.232381	-0.130004	-0.11552
LOC649395	-0.0935268	0.00722885	-0.141054	-0.165329	-0.187385	-0.00722885
NOTCH2NL	0.563506	0.384991	0.552403	0.20016	0.294335	0.442985
HYLS1	1.20132	1.42869	1.28146	-0.36972	-0.532353	-0.570382
MREG	0.827037	1.02123	1.38701	1.54542	-0.113523	0.00770092
CACNB1	-0.0943782	-0.0376146	-0.190188	0.604426	-0.304292	-0.471829
CACNB2	1.0422	0.0749841	-0.394261	2.91816	-0.0178237	-0.0323839
CACNB3	0.44131	0.553747	0.422971	-0.402991	-0.758702	-0.706391
CACNB4	-0.749203	-0.709871	-0.958667	0.768492	-0.055521	-0.100361
MRI1	0.0107195	0.116516	0.19477	-0.277169	0.0603855	-0.0584371
SAFB2	-0.129604	0.166513	0.0373778	-0.0212378	-0.0374179	-0.131493
LOC399939	0.334978	-0.806513	-0.784773	3.55302	-0.17148	-0.207795
SRXN1	-0.00731087	0.0589495	0.00731087	1.27597	1.37932	1.44771
REXO1	-0.00750351	0.131989	-0.123311	0.00750351	0.344291	0.124825
REXO2	-0.0113134	-0.228868	0.0113134	-0.250099	-0.0190811	-0.238565
REXO4	0.382916	0.252069	0.314023	-0.495008	-0.373082	-0.420462
MRM1	0.0918469	0.0824828	0.147528	-0.0938783	0.0156283	-0.0156283
DCAF15	0.383399	0.806116	0.314694	0.35683	-0.907847	-0.576363
CACNG6	0.253406	0.635485	-0.899879	1.64935	1.17939	-0.19804
DCAF16	-0.0511394	-0.254863	-0.0180545	-0.227399	-0.129903	-0.0944304
CACNG7	-0.265749	-0.40215	-0.174205	0.871124	0.0542755	0.0117579
CACNG8	1.77906	0.953144	1.72638	3.21766	-0.770447	0.0114298
DCAF17	-0.166652	0.0130591	0.0548282	-0.432968	-0.0936789	-0.157691
CACNG1	0.712305	0.425971	0.148993	1.13927	1.02194	1.00871
DCAF10	-0.219168	0.0293403	0.744842	0.164542	0.648071	0.44196
CACNG2	0.787582	-0.87672	-0.15632	3.35424	-0.00713253	-0.240011
DCAF11	0.258347	0.400039	0.312592	-0.446891	-0.444104	-0.361286
DCAF12	-0.0225499	0.156276	0.0166204	-0.0587342	-0.0590999	-0.0309732
CACNG3	1.02482	0.946052	0.487148	0.669446	1.37075	1.03388
CACNG4	0.736453	0.066669	-0.0179577	1.98293	0.434947	0.578433
DCAF13	0.125163	0.136521	0.232026	-0.215611	-0.0218072	0.0860052
CACNG5	-1.172	-0.399246	-0.0647144	0.859971	0.87412	1.08739
HPSE2	-0.680329	-0.624927	-0.562034	1.49622	0.0190277	-0.00943327
TELO2	0.94747	0.775552	0.837909	-0.290812	-0.187949	-0.185252
CENPBD1	-0.172035	-0.240431	-0.130262	-0.0039196	0.000531	-0.0558329
MRS2	0.199518	0.369884	0.348297	-0.0729861	0.22655	0.419211
KIF13A	0.958735	1.31801	1.10199	0.277959	-0.265248	-0.0794408
KIF13B	-0.00777602	-0.0382493	0.0417471	-0.868432	-0.761876	-0.596355
OR7E37P	0.228679	0.207939	0.316522	0.569704	-0.0820537	-0.154021
HYMAI	-0.167516	-0.463812	0.000756	0.211331	0.544987	0.494471
MRRF	0.424343	0.681782	0.537891	-0.0345478	-0.00480604	0.0791516
EFTUD1	-0.0387793	-0.145606	0.0387793	0.0960581	-1.86533	-1.06866
EFTUD2	0.335799	0.330331	0.335331	-0.408852	-0.0473232	-0.0610189
KIF16B	1.58321	1.63015	1.8093	-0.345658	-0.150799	-0.0811012
PSORS1C3	0.101257	-0.426973	-0.367521	0.562888	-0.565398	0.218089
ADIPOR1	-0.262168	0.00550508	-0.26031	0.503236	0.561692	0.586709
ADIPOR2	-0.121891	0.0490499	-0.00709009	-0.247612	-0.109699	-0.0333858
PSORS1C1	0.0733681	-0.110929	-0.0424652	-0.757546	-0.209211	-0.0510693
PSORS1C2	0.2794	0.74149	0.267405	-0.360273	0.710122	0.776968
KIF18A	1.3878	1.4023	1.52027	-0.753221	-0.773836	-0.691914
KIF18B	1.38976	1.72814	1.31855	3.3572	0.776074	-0.136168
KCNQ1DN	3.0102	-0.721823	-0.924147	5.59499	-0.0419083	-0.0850639
PTPDC1	-0.789106	-0.784543	-0.793725	-0.164156	-0.0443125	0.0102968
IGF2-AS	-0.231009	-0.0596364	-0.126273	-0.377969	-0.16706	-0.27944
KCNQ1OT1	-0.677585	-0.773393	-0.783967	0.210805	0.277665	0.292073
HYOU1	-0.313406	0.0648489	-0.336943	0.484726	0.459817	0.499042
DZIP1	0.432801	0.338418	0.475656	0.328603	0.611387	0.636361
DZIP3	-0.0441642	-0.150483	-0.0735936	0.180901	0.440086	0.707331
EMX2OS	0.13035	-0.0298045	0.112658	-0.0113189	0.0976594	0.137219
HPVC1	-0.357982	-1.50586	-0.274679	2.2633	1.11671	1.17335
MTCH1	0.401138	0.424824	0.254061	-0.110373	0.0209351	-0.113954
MTCH2	0.0273399	0.193478	0.217333	0.0647383	-0.0273399	0.0303383
MSI1	-0.0113311	-0.13746	-0.236299	0.585793	0.647411	0.627658
MSI2	0.121399	0.183878	0.252497	0.800271	0.537942	0.934699
MSH6	0.84041	0.687057	0.882674	-0.835897	-0.657811	-0.573306
VMAC	0.0950468	0.0249302	0.214563	0.555106	0.237381	0.185344
MSH2	1.15071	1.08454	1.22918	-1.17556	-1.45617	-1.22325
MSH3	0.0596452	0.000304	0.245174	-0.0191627	-0.11257	-0.0370307
MSH4	1.85154	-0.738036	-1.0225	4.42731	-0.099915	-0.135585
MSH5	0.555528	0.572725	0.579009	-0.173934	-0.213373	-0.228548
LINC00163	0.333434	-0.968686	0.013607	0.500839	-0.35404	-0.230953
LINC00165	0.677468	-1.55226	-1.37234	2.71154	-0.180355	-0.334256
LINC00160	-2.2678	0.987849	-2.43459	-0.731783	1.32735	1.41924
LINC00161	4.26801	3.90048	4.13152	4.31	-0.65439	-0.525486
LINC00162	0.978495	-0.189914	0.783942	0.278932	1.23968	1.28631
LINC00158	2.41508	-0.418002	-1.44918	4.1501	-0.532115	-0.577923
LINC00152	-0.111046	-0.041522	0.107916	-1.02127	-0.957408	-0.98854
NOP14	0.342814	0.317621	0.43819	0.179409	-0.013427	0.175911
NOP16	0.293387	0.203953	0.32426	-0.227449	0.0359735	-0.0541677
RFXANK	0.137496	0.151227	0.148187	0.0601897	0.151705	0.143975
NOP10	0.292764	0.244727	0.352727	0.230517	0.449997	0.413183
DYSF	0.0753317	-0.0340848	0.285675	0.698279	1.30029	1.15176
MSLN	1.3295	0.369909	-0.033011	2.48798	0.547342	-0.016108
BICD1	0.351371	0.324838	0.645646	-0.911472	-0.607378	-0.0921426
BICD2	0.0211039	-0.066803	-0.0588531	-0.223374	-0.0118694	0.0031786
MSMB	1.34917	0.798527	0.124992	2.76335	-0.431161	-0.457339
MSL2	0.456138	0.393358	0.474614	-0.854746	-0.668339	-0.405627
MSL3	0.0305595	0.471106	0.273426	1.57268	0.490533	0.576909
MSL1	-0.483568	-0.430231	-0.330752	-0.108359	0.0623851	0.203257
RNMTL1	0.115923	0.296516	0.245696	-0.385098	-0.140326	-0.0846395
LINC00116	0.142773	-0.769963	-1.02445	3.72597	-0.0902724	-0.136002
LINC00112	0.861733	-0.605444	-1.43756	1.97558	-0.568274	0.519921
LINC00113	-0.603694	-0.738535	-0.996485	1.64855	-0.119477	-0.141102
LINC00114	-0.682264	-0.636142	-0.686919	0.883403	0.0403471	0.00417471
LINC00115	-0.129281	-0.165122	0.0768385	-0.275213	-0.105197	0.0621219
NOP56	0.484186	0.332939	0.469819	0.0896077	0.203568	0.157731
NOP58	0.258069	0.0312009	0.306893	-0.221291	-0.00217676	0.00287676
LINC00111	-0.387781	-0.607186	-0.823298	1.48119	0.0725317	0.0126014
MSMP	-0.811052	-0.757963	-0.673063	2.43179	1.67028	1.59192
BICC1	-0.307792	-0.0563514	-0.438688	0.301606	0.558368	0.545199
DYTN	-0.0904346	-0.33673	-0.344221	-0.0454488	0.311783	0.376866
UROC1	0.79109	0.404031	-0.130766	2.48957	-0.214253	-0.253522
LINC00106	0.435826	0.385018	0.408369	0.907294	1.24075	1.27707
EGFEM1P	-0.503844	-0.600097	-0.868986	2.778	0.0385909	-0.0252619
MT1L	-0.532198	-0.652226	-0.603378	-0.242783	0.0379133	-0.0379143
MT1M	-1.02474	-1.12673	-0.975266	-0.173042	0.0802398	0.0229993
MT1X	-0.570167	-0.5656	-0.657577	-0.0196028	0.126107	0.0196028
RCBTB1	0.116693	-0.00830507	0.1882	0.00830507	0.146037	0.100464
RCBTB2	-1.08606	-1.0526	-1.03534	-0.0533443	0.173642	0.0901618
MT2A	-0.596814	-0.733765	-0.762155	-0.421498	0.0487862	-0.028182
LINC00094	0.173611	0.11918	0.204669	-0.121418	0.140243	0.103431
LINC00092	-0.023638	0.526693	0.6406	0.587206	1.03071	1.19777
MGC72080	0.226386	0.361167	0.338395	0.0300713	0.00487328	-0.0346394
CYP39A1	0.85151	-1.70405	-1.94056	4.77764	0.644568	0.600829
MT1A	-0.560125	-0.639127	-0.601595	-0.237717	0.0226202	-0.0226212
MT1F	-2.12168	-2.63297	-2.45772	0.916291	0.663417	0.619808
MTCP1	-0.871619	0.0947552	0.698452	0.482717	0.728184	-0.404882
MT1G	-2.2111	-2.19883	-2.17564	0.414715	0.665289	0.600294
MT1H	-0.546183	-0.561838	-0.52241	2.54487	0.332174	0.309105
MT1B	-0.343602	-0.443909	-0.451716	-0.0722704	0.1667	0.0722704
MT1E	-0.582792	-0.700181	-0.69609	-0.184904	0.0123744	-0.0123744
STK38L	-1.02973	-1.52668	-0.683057	0.0565279	0.319104	0.613477
APOBEC3C	0.0497308	0.455705	0.308959	-0.673015	-0.79539	-0.62817
MSR1	0.911412	-0.374351	-0.636019	4.05919	-0.034339	-0.0673585
APOBEC3D	0.0812769	-0.735099	-0.17672	2.64217	0.242911	-0.408152
APOBEC3F	0.339234	0.529606	0.400335	0.338146	0.278035	0.129848
APOBEC3G	0.493642	0.593391	0.493894	0.566566	0.546173	0.674386
APOBEC3H	0.504889	-0.372684	-0.35783	3.8907	-0.234307	-0.291362
MSRA	0.820663	0.770234	0.85603	-2.35753	-2.18127	-2.17595
APOBEC3A	-0.693462	-0.65737	-0.915045	0.831919	-0.0121388	-0.0544415
LDHAL6A	-0.158242	-0.281916	-0.346519	-0.0482626	0.423036	0.335681
APOBEC3B	1.8886	1.88272	1.76507	-0.936499	-1.42165	-1.41831
LDHAL6B	-0.732017	-0.675417	-0.933564	1.61709	-0.0419354	-0.0595951
LOC100329135	-0.786185	-0.332451	-1.0043	0.791323	-0.0672975	-0.0863061
MSTN	-0.884639	-0.85244	-1.07896	0.634612	-0.198397	-0.242401
VMO1	-2.06079	-1.95329	-1.92197	4.8228	4.94534	4.94735
MST4	0.331788	0.0940843	0.384264	-2.07199	-1.48491	-1.60939
LINC00051	0.176909	-0.924547	0.440207	0.840277	0.799781	-0.298728
LINC00052	-0.246541	-0.643585	-0.784202	3.72749	0.0518971	-0.00136614
MST1	-1.23609	-1.32138	-1.24607	0.13585	0.0963388	0.00695658
LINC00086	0.0226521	-0.0226521	-0.190197	0.0660415	0.30506	0.272494
LINC00087	0.0584302	0.0106616	-0.0106616	2.10425	2.15218	2.43886
LINC00085	-0.0137334	-0.0725121	-0.0180907	0.271609	0.0790997	0.219787
MSX1	-0.170487	-0.0388713	-0.0420856	0.1406	0.355584	0.192425
DKFZP434I0714	0.220911	0.991859	0.112603	0.242051	-0.633095	-0.452063
MRE11A	0.558624	0.342167	0.498718	0.0407367	-0.380703	-0.243683
VMP1	-0.24017	-0.219374	-0.0766463	-0.0158162	0.236456	0.194393
CACHD1	-1.16974	-1.81475	-1.33662	0.112462	-0.112462	-0.174027
MSX2	0.16473	0.525892	0.798051	0.0627608	0.00327349	0.189894
GYLTL1B	0.450859	-0.644044	-0.719358	0.0386438	0.325672	0.0826898
LOC648570	0.375397	0.576894	0.265416	-0.0623903	0.262371	0.249857
IL36RN	0.218299	-0.894102	-0.897821	3.69708	-0.210228	-0.233809
FLJ27502	-0.747346	-0.725401	-0.697311	0.792625	-0.0270553	-0.0715203
MTA1	-0.0982623	-0.00206518	0.0147815	-0.420925	-0.390763	-0.244483
MTA2	0.227976	0.284742	0.0797267	-0.450026	-0.302846	-0.294707
MTA3	-0.234594	-0.00813961	-0.0534477	-0.0491791	-0.308391	-0.0883827
TNIP1	-0.153783	-0.0141377	-0.128028	-0.445502	-0.440711	-0.427297
TNIP2	0.326336	0.250887	0.0131207	0.202837	-0.487548	-0.346478
TNIP3	2.91907	2.4417	2.50494	2.18288	-0.734093	-1.47387
MTBP	0.914198	0.773926	1.09239	0.0445571	-0.689789	-0.876815
MBNL1	0.304316	0.16701	0.38409	-0.179729	-0.138253	-0.138106
MBNL2	-0.54089	-0.547791	-0.520313	0.600036	0.46622	0.518132
SF3B14	0.155337	0.0103903	0.261528	-0.06987	-0.0505123	0.00943088
MTAP	0.166192	0.129511	0.314826	0.0185251	-0.0835071	0.0131226
MTDH	0.431784	0.260786	0.445259	-0.242538	0.113556	0.0801439
MTG1	0.532579	0.337527	0.500182	-0.163754	-0.33989	-0.206781
MTF1	-0.314928	-0.61175	-0.454565	0.518578	0.631984	0.537209
MTF2	0.110679	0.0108023	0.0493612	0.252235	0.00631046	0.075551
MBNL3	0.0989683	0.429272	0.0128419	-0.297309	-0.452346	-0.474947
SNCAIP	1.60696	-0.622278	-0.24972	3.72794	1.9487	1.98969
OSTM1	-0.0982919	-0.00974417	0.0959544	0.830375	1.01249	1.05733
MTM1	-0.422496	-0.0214958	-0.294813	0.970933	-0.01332	0.0814447
LINC00032	1.29581	-0.77496	-1.01075	2.80233	-0.121891	-0.1752
MTL5	-0.697635	-0.64543	-0.921322	2.40074	-0.0363054	-0.0636139
LINC00028	-1.20789	-0.264406	-0.86694	-0.0854569	0.641292	0.846738
LINC00029	-0.0332866	0.357078	1.03271	-1.20805	1.08287	2.53457
MTO1	0.0144577	0.0378723	0.09869	-0.309849	-0.421377	-0.375464
SERAC1	0.850425	0.501403	0.751119	1.09086	-0.969178	-0.886945
LANCL1	-0.108535	0.0518031	0.0211425	-0.134475	-0.0796962	0.0131583
AVPR2	-0.817874	-0.294754	-0.0119901	0.940447	-0.110388	-0.161302
LANCL2	-0.0499396	0.303155	0.669433	-0.477894	-1.32621	0.102129
LANCL3	-0.275229	-0.433012	-0.321043	-0.198984	-0.0554891	0.0554891
MTPN	0.108712	0.221311	0.268501	-0.113609	-0.149364	-0.129896
TENC1	-0.843671	-0.76574	-0.858659	-0.0548034	-0.0859923	-0.100853
RNU11	0.434386	-1.76341	-2.01854	0.417932	0.591957	-1.166
RNU12	-0.859558	-0.295127	-0.899663	-0.213519	-0.112624	0.0519867
MTOR	-0.069469	-0.0492511	-0.13013	0.284409	0.402489	0.346303
GLOD4	0.63665	0.588287	0.795653	-0.673718	-0.304377	-0.382905
GLOD5	1.04661	-1.20021	-1.46947	1.26011	-0.559951	-0.21757
MTRR	-0.320097	0.0539069	0.683741	0.388283	0.372744	0.635151
MKI67	1.42593	1.52394	1.53768	-1.27221	-1.6959	-1.67249
KIAA0930	0.556623	0.564731	0.43598	0.455602	0.453022	0.555634
KIAA0922	1.05089	0.75876	1.21988	-0.395402	-0.036871	-0.247906
MTTP	-0.700556	-0.636922	-0.899856	0.848054	0.00521994	-0.00765705
VNN1	0.250351	-0.880455	-1.1266	3.14444	-0.242452	-0.294389
VNN2	0.0768731	-0.262113	-0.365669	1.23957	0.0434206	-0.0434206
VNN3	-0.695056	-0.673398	-0.388189	0.885736	-0.0297637	-0.0435028
RPS2P32	-0.117462	-0.0851746	-0.151164	0.104802	0.273075	0.255963
KIAA0947	0.271487	0.26094	0.344331	-0.0951271	-0.0599337	0.196307
LOC120824	-0.805233	-0.754577	-0.987205	1.72884	-0.0839691	0.200604
AVPI1	0.993239	1.10506	1.05347	-0.118568	-0.0956917	-0.193535
MTX1	0.245809	0.405735	0.296385	-0.100404	-0.0689692	-0.158533
MTX2	0.0328784	0.0724244	0.191337	0.0293336	0.103429	0.232996
MTX3	-0.527855	-0.656093	-0.190569	0.81487	-0.0575929	0.192392
ZMAT1	-0.193729	-0.274774	-0.281737	0.544623	-0.29311	-0.363482
ZMAT2	-0.0382133	-0.0695148	0.0792842	-0.169176	0.0446982	0.0778079
ZMAT3	-1.96588	-1.60996	-1.80846	0.101892	0.144948	0.157832
ZMAT4	0.61731	0.330437	0.0154009	3.16257	3.04683	0.891816
ZMAT5	-0.0650933	0.306193	0.133287	-0.123997	-0.28815	-0.153605
LOC648691	0.672711	0.436016	-0.163229	0.851027	1.03901	0.83594
GLP1R	-0.736455	-0.697387	-0.939837	0.785147	-0.0424581	-0.0835729
ST7-OT4	-0.961572	-0.699193	0.548045	0.578468	0.789872	0.593588
GLP2R	0.913598	-0.440115	-0.584204	2.58508	0.109233	0.221496
GM140	0.215281	-0.742169	-1.02485	4.24627	-0.0979757	-0.135804
MUC1	0.00478792	0.266492	-0.00478792	1.58911	0.639788	0.456223
MUC2	0.322838	0.186016	-0.105869	1.28174	0.639648	0.562282
MUC7	1.04426	-0.743156	-0.444354	3.01352	0.113101	0.204882
POC1A	1.13318	1.23895	1.18376	-1.30529	-1.15223	-1.07043
POC1B	0.207175	0.142172	0.356342	-0.300399	-0.577609	-0.406959
MUC8	0.19449	0.112769	-0.100514	1.28393	0.259709	0.291043
MUC3	-1.63595	-0.374657	-1.02382	-0.785674	0.0136161	0.129308
MUC4	0.168199	0.175933	0.0302391	1.0129	0.60937	0.618198
KIAA0913	-0.38131	-0.527401	-0.404858	0.211397	0.255813	0.251947
MUC6	2.03045	0.273574	-0.0801549	3.49444	0.433969	0.478299
KIAA0907	-0.115161	-0.177473	-0.341783	0.0978155	-0.0101604	0.0671902
UBASH3B	1.65449	1.45279	1.64738	-0.844994	-0.729316	-0.754806
UBASH3A	0.604608	-0.711115	-0.962232	1.52306	0.272371	1.17846
LAMB2P1	-0.662178	-1.2741	-1.02225	0.901521	0.746812	0.536251
LINC00320	-0.900763	-0.83922	-1.09965	2.67782	1.50664	-0.245338
LINC00319	0.770689	0.0545115	-0.998622	0.70384	0.230633	0.522974
WBP2NL	1.44696	-0.210572	-0.64389	1.47661	0.0617762	0.00827217
LINC00314	-0.661953	-0.622992	-0.883027	3.71615	0.0258055	-0.0360131
LINC00315	0.158826	-0.307099	-0.128266	0.87791	0.473866	0.469753
LINC00317	0.130954	-0.120332	-0.330438	-0.15503	0.0602314	-0.044358
LINC00310	1.07065	0.1106	0.18202	3.7554	-0.379213	0.548647
LINC00311	1.57336	0.587384	0.824311	2.03995	0.625264	0.699645
LINC00312	-2.60836	-2.45129	-2.28352	-0.975597	-1.13617	-0.663221
LINC00313	1.36843	-0.697542	-1.13428	3.94266	-0.246445	-0.270108
EDEM3	-0.582649	-0.627139	-0.706939	1.10228	0.887891	1.02414
EDEM1	-0.302195	-0.231449	-0.209502	0.0848694	0.0533304	0.19816
EDEM2	-0.740963	-0.467265	-0.569773	0.326526	0.199766	0.295153
LINC00307	0.708715	-1.09984	-0.868978	3.7697	-0.735712	0.221826
LINC00308	-0.836292	-1.21794	-1.13491	1.50864	0.395779	0.0149565
LINC00309	-0.745533	-0.722163	-0.933058	0.824152	-0.0349817	-0.0616689
LINC00303	-0.688346	-0.630142	-0.91783	0.824213	-0.0205913	-0.0548229
LINC00304	-0.656219	-0.629975	-0.815916	0.892034	0.0580072	0.00423002
LINC00305	1.14618	-0.764286	-0.994871	3.94987	-0.0969701	-0.0947142
LINC00301	-0.487299	-0.94195	-1.16082	0.566864	-0.272243	0.037221
LINC00302	0.345181	-0.149905	0.161634	1.62581	0.22086	-0.807119
PP7080	0.329915	0.474727	0.569283	-0.436429	-0.304146	-0.202125
ADSSL1	-0.890976	-0.951419	-1.0077	0.88384	0.845908	0.906021
DSCAML1	-0.646357	-0.630154	-0.855973	2.67118	0.0357757	-0.0416122
GLRA1	-0.380501	-0.467826	-0.937418	3.48386	0.513446	0.273097
GLRA2	-0.982492	-0.924669	-1.16542	1.00116	-0.0282946	0.0611916
GLRA3	-0.782491	-0.751816	-0.000288	0.741631	-0.116577	-0.170636
BPIFA4P	-0.464908	-0.681066	-0.905164	5.7469	-0.0246954	-0.0217557
GLRA4	0.91261	-0.654905	-0.874486	2.48455	0.0186338	-0.0186343
SERBP1	0.334244	0.296351	0.354418	-0.473406	-0.085712	0.12222
MUM1	0.140025	0.146482	0.0271411	2.68734	-0.0863814	0.0401692
PPP1R16B	-0.0930858	-0.231137	-0.234126	0.540457	0.698267	0.80279
PPP1R16A	0.14911	0.184537	0.162393	-0.553192	-0.483001	-0.462276
LINC00371	1.97024	0.400929	-0.858747	4.47704	0.0316238	0.00797892
MUL1	-0.0894842	-0.00467491	-0.0913773	0.0238485	0.183112	0.188295
LILRP2	-0.793909	-0.745052	-0.98123	1.33862	-0.0738063	-0.0923471
FGFR1OP	0.868915	0.744551	0.910596	-0.0713735	-0.133558	0.0281425
LINC00340	-0.0459599	-0.317456	0.0459599	-0.380385	-0.359248	-0.458411
LINC00341	0.0132995	-0.106984	-0.0132995	-0.688159	-0.504102	-0.562862
PPP1R13B	0.440242	0.178283	-0.152193	1.22719	0.069746	0.0351565
PPP1R13L	0.00916433	0.097466	-0.00916433	-1.46523	-1.60671	-1.60576
LINC00336	-1.07479	-1.04947	-1.25842	0.514242	-0.363907	0.0662155
LINC00338	-0.274425	-0.498906	-0.493576	0.221486	-0.109078	-0.43491
LINC00339	-0.156741	0.0232134	0.0254192	0.0923796	0.144526	0.24861
PPP1R12A	0.293403	0.138235	0.331666	-0.473569	-0.143023	-0.0438242
LINC00326	-0.72853	-0.687078	-0.942053	0.759283	-0.0348878	-0.0657258
LINC00328	1.33751	0.22487	0.179942	2.36095	0.316251	-0.198834
PPP1R12B	0.595428	0.0967801	0.24141	2.35267	0.502584	0.629617
LINC00322	-0.49495	-0.556222	-0.689117	-0.0713863	0.185227	0.0305815
PPP1R12C	-0.0857401	-0.269079	-0.180928	-0.101439	0.17875	0.145751
LINC00323	-0.702069	-0.624632	0.127985	2.33499	-0.00196552	0.00196552
LINC00324	-1.29995	-2.71447	-1.69025	-1.21127	-0.0345182	-0.773315
PPP1R15A	1.0153	1.24606	0.954018	0.157889	-0.357241	-0.180446
PPP1R15B	0.350906	0.0759254	0.319911	-0.165591	0.139871	0.065433
LINC00355	0.0550628	-0.215243	-0.0550628	0.210526	0.68713	0.261371
PPP1R14A	-0.282598	-0.387283	-0.644817	2.54396	0.589348	0.541536
PPP1R14B	1.09195	1.14596	1.11974	-0.945509	-0.873648	-0.91731
PPP1R14C	0.304535	-0.632179	-0.90193	3.80899	-0.00806856	-0.0191269
LINC00347	-0.29648	-0.846436	-0.177731	1.96552	-0.493808	-0.770729
CDR2L	0.55652	0.158209	0.125209	2.20702	0.0317698	0.0115361
PPP1R14D	1.0126	-0.910014	-1.75885	3.43047	-0.825658	0.597045
MURC	1.48961	1.63936	1.70036	0.0165906	-1.23915	-0.830797
LINC00346	0.775175	-0.066128	0.558959	-1.07334	0.286489	-0.402992
LOC286083	-0.00447321	-0.629892	-0.919886	4.8111	0.00395823	-0.00395823
LOC286087	0.872393	0.905714	0.456914	1.9135	1.67572	0.969692
POF1B	-0.0241342	-0.641025	-0.848429	2.48761	0.0314388	0.00234652
DHX57	-0.0959029	0.196898	0.025579	-0.0305638	0.199745	0.486604
DHX58	-0.489218	-0.514682	-0.424697	0.649251	0.70371	0.653283
MUSK	-0.224845	-0.0919237	-0.0813105	1.60968	0.940271	0.857879
LOC286094	-1.49419	-1.47518	-1.65206	0.0530272	-0.784423	1.59496
DHX40	-0.727949	-0.796822	-0.783329	-0.164929	0.19095	0.00972581
PEX11G	-0.675267	-0.455559	-0.392815	0.0821898	0.276023	0.138561
MMADHC	0.513077	0.464753	0.527602	-0.0669637	0.130538	0.149396
PAXIP1	0.472001	0.538195	0.574281	-0.377194	-0.297304	-0.199876
PEX11A	-0.263457	-0.177922	-0.179722	0.938017	0.731265	1.00062
PEX11B	-0.460585	-0.315405	-0.308445	-0.169254	0.0277438	0.0910382
DHX30	0.210851	0.132308	0.318943	1.47225	0.0965202	0.016356
DHX32	-0.0215468	0.312152	0.131837	-0.0857186	-0.00225115	0.00490809
DHX33	0.58617	0.480203	0.838569	-0.322503	-0.241495	-0.0530453
DHX34	0.1388	0.769975	0.287302	2.25347	-0.174474	-0.514972
MTERF	0.00044	-0.136212	0.0131431	0.17081	0.189998	0.27622
DHX35	-0.0444264	0.0444264	-0.0464721	-0.308345	-0.227478	-0.34145
DHX36	-0.0463238	-0.0729342	0.0102835	0.0495729	0.327255	0.2361
DHX37	0.235404	0.271247	0.327636	-0.158134	-0.101457	-0.0955691
DHX38	0.498258	0.454688	0.343631	-0.369297	-0.348596	-0.30632
LOC345051	-1.70244	1.84982	-0.269969	0.453257	1.45057	1.2698
DHX29	-0.154324	-0.00265551	0.0598884	0.368718	0.326482	0.315831
DHX15	0.0663109	0.431897	0.339527	-0.31181	-0.261102	-0.323982
DHX16	-0.0173941	0.0789995	-0.0134373	0.0888748	-0.0993137	-0.111303
LINC00299	0.901213	0.329813	0.222479	0.792541	1.33253	0.907585
LINC00293	-0.246744	-0.593588	-0.859787	0.872829	0.196522	0.335609
LINC00294	-0.16385	-0.192225	-0.0815048	-0.253717	-0.0433092	-0.0781193
LINC00290	1.37785	-0.772478	-0.260307	4.02391	-0.161126	-0.202198
LOC286052	1.37629	0.911372	1.33925	-0.687401	-0.191033	-0.0191748
LOC286063	-0.953563	-0.910273	-1.18797	0.55381	-0.0433288	0.463506
LOC286058	0.489709	-0.790775	-1.02123	0.721788	0.0854149	-0.193435
LOC286059	1.30679	-0.856481	-0.960726	3.50825	-0.238307	-0.263482
LOC286071	-0.76337	-0.790824	0.462918	2.23275	0.0600166	-0.536149
FLJ27352	-0.146546	-0.17028	-0.122118	0.233395	0.0483782	0.266763
MAD2L2	0.578937	0.734623	0.612187	0.169638	0.715848	-0.214531
LOC286068	-1.30065	-0.966644	-0.744535	0.891477	0.86327	1.08429
MAD2L1	1.41603	1.33558	1.52714	-1.16152	-1.27884	-1.16358
BRWD1-IT2	-0.353339	-0.415784	-0.110682	0.537724	-0.0710995	-0.025615
LOC286002	1.17358	0.383415	-0.180753	0.811834	0.242137	-0.36552
NFXL1	-0.0244982	-0.222628	-0.132919	-0.480392	0.0244982	-0.036149
GULP1	0.972502	0.724295	0.941479	0.859567	0.368852	0.358918
GLRX3	1.0469	0.991799	1.15467	-0.0801692	-0.0468287	-0.0624366
GLRX5	0.297952	0.184251	0.361846	-0.173869	0.0121474	0.050199
GLRX2	0.685209	0.60209	0.736473	-0.0885196	0.219882	0.194687
TNKS2	-0.212933	-0.105894	-0.0770426	-0.44953	0.00960541	0.00196457
ANKHD1-EIF4EBP3	-0.382868	-0.210298	-0.231799	-0.0450592	-0.0086565	0.0794621
TMEM190	-0.147787	-0.0119402	-0.0405152	0.774142	1.30011	1.25817
TMEM192	0.287039	0.0797358	0.382931	-0.0384746	0.0620198	0.172549
TMEM196	-0.722022	-0.675949	-0.90413	6.66488	-0.0359735	-0.0312791
TMEM198	-0.829883	-0.888556	-0.685878	0.590182	0.242465	0.442627
TMEM199	0.777246	0.655157	0.512472	0.364087	0.202185	0.193182
TMEM180	2.03048	0.771009	0.666682	-0.0399985	0.593555	0.0399985
TMEM181	-0.181213	-0.361544	-0.104469	0.135803	0.31225	0.36023
TMEM182	-0.119566	-0.644405	0.0159318	1.45254	0.403054	0.373429
TMEM186	0.00555563	-0.0472331	0.117771	-0.209535	-0.00555563	0.0616317
TMEM187	-0.36786	-0.471237	-0.235377	-0.147019	0.0474315	0.0567613
TMEM188	-0.0777473	-0.174009	-0.0376749	-0.0151777	0.233483	0.115723
TMEM189	-0.0336609	-0.163575	-0.0422678	0.692352	1.09538	0.931164
GPRASP1	-0.863526	-1.40703	-0.778022	-0.547643	0.0212233	-0.166923
LDLRAP1	0.507969	0.760747	0.472137	-0.0641482	-0.146146	-0.24585
GPRASP2	0.800127	0.82246	0.89268	-0.41245	-0.397501	-0.450212
TMEM171	0.464072	0.570164	0.505337	-1.62831	-2.70565	-2.58195
TMEM173	0.232564	0.0694413	0.199422	-1.02614	-0.925585	-0.883996
TMEM174	0.385931	-0.364292	0.10801	1.66028	0.0201435	1.2242
TMEM175	-0.405811	-0.477127	-0.406486	0.444101	0.647962	0.506908
TMEM177	1.16278	0.00711727	-0.0522118	1.34201	0.078228	0.117802
TMEM178	-0.972806	-2.75408	-1.78979	0.737398	-1.36296	-0.104362
TMEM179	-0.470348	-0.292863	-0.210026	0.363457	0.15736	-0.372826
TMEM160	0.791617	0.898042	0.7312	-1.03789	-1.04354	-0.892427
TMEM163	-0.650794	-0.60741	-0.862859	0.862839	0.0507154	0.000605
TMEM164	-0.827524	-1.11699	-1.07016	0.744336	0.338126	0.465616
TMEM165	-0.382998	-0.222565	-0.0906291	0.0685554	0.236865	0.315011
TMEM168	-0.151503	0.0355802	-0.0778213	-0.0355802	-0.131472	-0.0844951
TMEM169	-0.885923	-0.496811	-1.08954	1.44179	1.89647	1.90907
TMEM14E	-1.20685	-0.17937	-0.417647	2.47102	-0.406391	0.252632
ZDHHC8P1	1.19511	1.04319	1.0028	1.50799	-0.290215	0.76056
TMEM154	0.52979	-0.637039	-0.721035	3.2665	-0.0179319	-0.0355911
TMEM155	-0.0802653	0.0968163	0.0802653	2.25474	2.35944	2.52472
TMEM156	-0.735481	-0.696741	-0.920812	1.69988	-0.0183563	-0.0297441
TMEM158	1.07944	1.19342	1.28747	-0.211338	0.0264211	-0.0380893
TMEM159	-1.68018	-1.84983	-1.51863	-0.663407	-0.529402	-0.541372
LINC00263	-0.151207	-0.219713	-0.189878	1.809	-0.0426524	0.0426524
LINC00264	2.04203	2.04583	-1.09757	3.86398	-0.215785	-0.284533
LINC00265	-0.290895	-0.109034	-0.155916	0.460176	0.362217	0.253002
LINC00260	-0.747	-1.19328	-0.923937	-0.359672	0.207631	-0.368183
LINC00261	-0.743796	-0.678842	-0.920899	0.899082	-0.0413756	-0.0139327
LINC00251	-0.0621681	-0.81891	-1.06125	1.82221	-0.188064	-0.218108
LINC00244	4.30253	-0.980329	-1.26886	5.64728	0.581841	0.62179
MAD1L1	0.837891	1.16142	0.785178	-0.17654	-0.55039	-0.425924
LINC00284	0.991747	1.39885	-0.498358	2.34325	-0.229139	0.525693
CALCRL	-0.471919	-0.710769	-0.493345	0.0380852	0.466765	0.103589
LINC00281	-0.693463	-0.700193	-0.948232	3.58221	0.693462	-0.117506
LINC00282	-0.694864	-0.662532	-0.898055	0.831802	-0.0131674	-0.0638948
ILDR1	0.963962	0.0240364	-0.182519	3.01342	0.0197067	0.0394554
ILDR2	0.586661	-0.915626	0.288413	2.07491	0.85045	0.298519
LINC00277	0.58353	-0.703359	-0.975521	5.24211	-0.0488586	-0.0876079
LINC00273	0.324144	0.157146	0.0887742	1.1406	0.414787	0.477087
LINC00271	0.594473	0.337017	-0.178091	0.0219793	0.915085	0.761766
LINC00272	2.51639	-0.91944	-1.16736	5.44328	1.07032	-0.284767
LINC00221	0.527747	0.482872	0.519566	-0.0751967	0.0751967	0.162161
LINC00208	1.15331	-0.9725	-1.00785	3.03826	0.143201	0.0255079
PKHD1L1	-0.741944	-0.714158	-0.926262	0.843043	-0.0354991	-0.0544758
LINC00207	-0.730841	-0.65662	-0.892887	1.48505	-0.00053	0.00053
LINC00200	-0.805542	-0.281474	-1.00385	0.706552	-0.113734	-0.12962
LINC00202	0.973371	-0.756389	-0.891556	4.24869	-0.064477	0.558088
LINC00240	-0.982307	-0.925672	-0.814244	0.528673	0.772419	-0.34609
LINC00242	2.41088	2.14069	2.48368	0.842964	-0.865437	-0.0899005
LINC00238	-0.669919	-0.639641	-0.825224	0.887955	0.0443029	-0.000563
LINC00239	-1.45809	-1.3975	-0.150771	1.23809	-0.732968	-0.743042
LINC00235	0.721812	-0.947504	-1.18846	2.92957	0.195271	-0.368641
CDRT3	-0.121862	-0.367167	-0.300939	-0.0735362	-0.0713613	0.142978
CDRT7	2.86474	-0.65487	-0.840932	3.05487	0.0244002	-0.0353427
CDRT8	-0.771618	-1.27141	-0.595345	-0.285506	0.138618	-0.156579
HPX-2	-0.367583	-0.375738	0.0935864	0.0107403	-0.501059	1.59347
LINC00222	1.65849	-0.777421	-1.0113	5.10057	-0.0968742	-0.124275
MMACHC	0.433775	0.489518	0.553423	0.0835419	0.0915184	-0.0297604
CDRT1	0.705336	-0.0393753	0.0314531	2.79424	0.717175	1.25904
DOPEY1	0.305765	0.109269	0.233752	0.365126	0.885481	0.816253
DOPEY2	1.5963	1.71187	1.55729	-0.199311	-0.173239	-0.956737
VPS8	-0.0573034	0.136759	-0.0880432	0.164101	0.17245	0.168301
LOC286161	-0.238431	-0.260372	-0.203523	-0.712406	-0.287495	-0.26274
LOC286154	-0.107261	0.431949	0.22858	0.822426	0.731195	0.782963
LINC00174	-1.59617	-1.91453	-1.57806	-0.191163	-0.249402	-0.27229
LINC00176	0.224283	0.0951295	-0.328405	0.523235	0.150073	-0.164772
LINC00173	1.30861	1.03751	1.16256	0.318339	-0.232582	-0.156265
LINC00167	0.0275817	-0.910717	-1.16685	3.0034	-0.272126	0.119023
LILRA6	-0.797048	-0.746706	-1.0303	0.711185	-0.121757	0.550413
PPP1R2P9	-0.626507	-0.599233	-0.842038	3.02671	0.0610714	-0.0188274
PPP1R2P3	-0.112939	0.026057	-0.026057	0.399027	0.812844	0.777352
LOC732275	1.62712	-0.884718	-1.14085	4.40034	-0.223845	-0.268456
LILRA1	-0.768242	-1.24548	-1.82779	0.512015	-0.322	-0.576171
LILRA2	-0.756163	-0.684542	-0.940239	0.869863	-0.0483437	-0.037179
LILRA3	0.279397	-0.069027	-1.54253	2.39873	0.920206	-0.0814562
LOC286184	-0.711776	-0.657945	-0.930021	0.805712	-0.0506129	-0.0880303
LILRA4	0.796759	-0.640858	0.0911551	1.78222	0.314448	-0.813172
LILRA5	0.159604	-1.26397	0.375045	2.17663	0.157576	-0.418273
LOC286186	0.955389	0.622835	0.663364	0.907372	0.542273	0.916803
LOC286177	-0.0620532	-0.591156	-0.813172	0.904006	0.0854473	0.00520134
LOC286190	1.92338	-0.760568	-1.03769	4.08372	-0.144142	-0.160449
LILRB1	-0.855203	-0.809714	-0.766839	1.44399	-0.145341	-0.181935
LILRB2	-0.365284	-0.683356	-0.929215	0.816895	-0.0332851	-0.0587902
LILRB3	0.879501	0.350885	0.69418	2.86232	0.0650401	0.28196
LILRB4	0.280621	-0.515016	-0.215043	3.28312	0.57615	-0.156628
LILRB5	-0.748419	-0.698251	-0.954989	0.772613	-0.0827928	-0.11727
LOC286189	-0.754087	-0.71054	-0.281395	0.806155	-0.0924244	-0.0894303
LINC00189	-0.76527	-0.686276	-0.937023	1.43766	0.608052	-0.0141459
TMEM140	-1.01206	-0.852309	-0.862639	-0.309723	0.25167	0.0689933
TMEM141	-0.0599661	0.0116749	-0.0116749	0.0792589	0.170952	0.199018
TMEM143	-0.212268	-0.15055	-0.0463963	0.107062	0.442482	0.394424
TMEM144	0.1234	-0.1234	-0.158672	0.922951	0.967401	1.08435
TMEM145	0.233747	0.19613	0.0108981	0.461828	0.443681	0.262922
TMEM146	-0.592211	-0.196954	0.769296	2.28361	0.478068	0.42162
TMEM147	-0.0278606	-0.00264072	0.00264072	0.448539	0.541149	0.611361
LOC286114	0.675023	-0.660616	-0.932906	3.03003	0.00153446	-0.0413313
TMEM14A	0.756152	0.690923	0.820515	0.13962	0.183531	0.215034
TMEM14B	0.658244	0.552487	0.65808	-0.149202	-0.00690031	0.0276904
TMEM14C	0.127983	0.11584	0.227574	-0.126715	0.106875	0.100345
AMY1C	-2.38453	-3.78366	-3.16674	-0.761816	-1.1216	-0.864664
TMEM130	-0.0126672	-0.187392	0.0126672	-3.45313	-3.3472	-3.13508
TMEM131	0.374489	0.513096	0.57974	-0.154176	-0.182993	-0.142989
LOC286121	0.329315	-1.373	-1.79786	3.89187	0.249292	-0.249292
TMEM133	-0.518656	-0.172574	0.116229	0.919404	1.09585	1.04618
TMEM134	-0.382232	-0.368941	-0.364434	-0.0641365	0.107679	0.0932198
TMEM135	-0.826171	-0.655179	-0.601427	0.32002	1.00057	0.906798
TMEM136	0.279959	0.174481	0.221027	-0.0285673	0.171565	0.186593
TMEM138	0.339661	0.542685	0.234802	0.041657	0.0838036	0.143475
TMEM139	0.877018	-0.722699	-0.4111	0.758617	1.04771	-0.0879593
TMEM121	-0.0463252	-0.189326	-0.0251403	-0.345176	0.0740962	-0.0445151
TMEM123	-0.0249915	-0.0952716	0.16439	-0.278882	-0.254299	-0.17232
LOC286135	-0.637392	-0.182451	-0.833636	1.16489	0.0715728	0.0104475
TMEM125	0.83817	-0.102211	0.0610027	2.21846	0.348866	0.433861
TMEM127	0.110027	-0.0316024	0.076653	-0.21391	-0.0501008	-0.0212312
PODXL	4.23114	4.07147	4.21771	-0.959207	-1.27281	-1.31755
TMEM128	-0.440369	-0.545462	-0.346116	0.40183	0.541968	0.575972
TMEM129	-0.372663	-0.384575	-0.148631	-0.174538	0.12122	0.0538788
TMEM110	0.504324	0.276844	0.643749	-0.188051	0.331099	0.351695
TMEM111	-0.0988321	-0.00351715	-0.0393496	0.849147	0.887082	0.959628
TMEM114	-0.242779	0.0900269	-0.966042	3.89442	-0.158123	-0.180249
TMEM115	-0.0810232	-0.0254488	-0.0850554	0.363096	0.281519	0.0910864
TMEM116	0.156662	0.233043	0.217219	0.069263	-0.176264	-0.0993514
TMEM117	0.169598	0.0758378	0.117629	-0.491222	-0.11434	-0.362907
LOC286149	-0.743729	-0.722045	-0.938242	0.803422	-0.0279083	-0.0608549
TMEM119	-0.138055	0.00199413	-0.177305	-0.661894	-0.537741	-0.53166
ELAVL4	0.702303	-0.915352	-0.666426	3.16858	1.59129	1.75562
ELAVL1	0.06235	0.198169	0.174406	-0.233887	-0.223616	-0.185287
ELAVL2	-0.823806	-0.64136	-1.03311	1.22386	-0.102953	3.19358
ELAVL3	-0.624516	-0.615715	-0.79408	0.907283	0.0797591	0.00815105
TMEM100	-7.95888	-7.12618	-6.71175	-0.324304	-0.11465	0.11465
TMEM101	0.01054	-0.0296078	-0.033144	0.182532	0.106099	0.15948
TMEM102	-0.0364947	0.0139079	-0.163409	0.284115	-0.0541348	0.510269
TMEM104	0.58875	0.61341	0.61206	0.147323	0.229966	0.205101
TMEM105	0.427451	0.281567	0.187491	0.632934	0.458579	0.400146
TMEM107	0.112523	-0.0518427	0.152156	-0.209481	0.0518427	0.101484
TMEM108	0.771482	0.517305	1.47802	2.71341	-0.109478	1.02426
TMEM109	0.217528	0.18624	0.411584	-0.44341	-0.160378	-0.202645
POLDIP2	0.327046	0.407968	0.427445	-0.366208	-0.242882	-0.220086
POLDIP3	0.0867739	0.165821	-0.00672054	0.10338	-0.0909753	-0.0223565
SLC22A18AS	1.15275	0.78973	1.01166	0.454766	1.11254	0.56347
LOC286109	-0.316986	-0.696251	-0.300361	-0.123512	-0.0989709	-0.213513
SBF1P1	-0.305844	-0.0280085	-0.316051	-0.0417871	0.163849	0.0280085
TESK1	0.0137062	0.108966	0.053319	-0.142238	-0.0379581	-0.0966625
TESK2	-0.624099	-0.0584376	-0.78356	0.0289543	0.335816	1.91423
C3AR1	-0.272451	-0.622689	-0.222689	0.527173	0.335485	0.268573
TPRG1L	-0.11267	0.16738	0.00681591	0.0483589	-0.0185957	-0.00681591
MTCP1NB	-0.207515	-0.195878	-0.0589366	-0.110486	-0.0648589	-0.0531125
SAMD5	0.834948	0.835481	-0.846565	1.81069	0.474473	0.474569
SAMD7	-0.601407	-0.490218	0.508918	0.571389	0.34112	-0.32458
SAMD8	-0.322867	-0.382464	-0.148911	-0.235593	0.114755	0.411566
SAMD9	0.249296	0.0894411	0.202549	0.00154996	-0.00451112	-0.00154996
SAMD1	0.314827	0.729456	0.407436	-0.133596	-0.990271	-0.908228
SAMD3	2.13994	2.31635	2.39419	0.00218153	-0.133088	-0.866438
LPAL2	-0.717823	-0.724931	-0.890412	0.833287	-0.048749	-0.0848537
HHATL	-0.214379	-0.322399	-1.176	2.04918	-0.28505	-0.303863
KIAA0664	0.519856	0.570609	0.311599	-0.239545	-0.32016	-0.259731
MARCKSL1	-0.310453	0.164907	-0.214523	1.10566	1.06743	1.08891
LOC154449	-0.669941	-0.642451	-0.894453	1.72227	-0.00407839	-0.0283833
LPAR1	0.066956	-0.066956	0.114461	0.919911	1.10865	1.10036
LPAR2	-0.310271	-0.456866	-0.454081	0.533121	-0.0301096	0.0577719
LPAR3	0.196655	-0.693556	-0.974835	2.98758	-0.131192	-0.1533
LPAR4	-0.677981	-0.646447	-0.903301	2.48078	-0.00595474	-0.0781989
MBTD1	-0.522158	-0.545232	-0.461645	0.0299246	-0.0285881	-0.0922387
PP12613	-0.0292239	-0.5007	0.0292239	1.39896	1.83449	2.06401
STAT5A	-0.805293	-0.747904	-0.812226	0.197876	-0.271373	-0.0161586
STAT5B	-0.829666	-0.82629	-0.740805	-0.357698	0.0499268	0.0535336
LPAR5	-0.684136	-0.620094	-0.907551	0.875628	0.0197573	0.00255776
LPAR6	-2.53361	-2.56061	-2.28491	0.955313	1.1013	1.1201
SPTAN1	0.0071001	0.103067	-0.158045	-0.177464	-0.449029	-0.335652
LOC648987	-0.10045	-0.296352	-0.260478	-0.100755	-0.0882368	-0.115351
LOC286299	0.20999	-0.954348	-1.01883	0.583792	-0.321795	-0.282656
VEGFB	0.478656	0.556934	0.523521	-0.37909	-0.249664	-0.241105
VEGFC	1.47139	1.46992	1.54515	-0.595822	-0.435667	-0.381095
VEGFA	-0.488663	-0.606992	-0.578021	-0.95509	-0.823427	-0.726913
LOC286238	1.70579	-0.378474	-1.22279	4.89902	-0.335246	-0.366587
C21orf116	0.299087	-0.88584	0.255795	2.03293	-0.274046	-0.319658
C21orf119	-0.0528824	-0.190616	-0.152506	0.176271	0.312949	0.199372
C21orf128	-0.690088	-0.646356	-0.894616	2.41601	0.0196061	-0.0196061
LOC286272	-0.476964	-0.446961	-0.349365	-0.364819	0.258456	-0.111741
TMEM231	0.674805	0.539453	0.635306	0.741866	0.813787	0.197556
TMEM232	-0.770139	-0.720132	-0.984308	0.758615	-0.0959463	0.0805154
TMEM233	0.560141	-1.03656	-1.2766	1.66533	-0.383927	-0.375163
TMEM234	0.0274787	0.0561426	0.0342889	-0.121413	-0.281266	-0.290399
TMEM235	2.93028	-0.120315	1.46657	2.17713	1.96826	0.0760169
TMEM236	0.428433	-0.68723	-0.962736	3.61162	0.453236	-0.102552
TMEM237	0.18852	0.202782	0.312272	-1.6087	-1.43747	-1.46763
TMEM238	0.26101	-0.148909	-0.322196	0.141886	0.0170836	0.115701
TMEM239	0.473951	-0.728298	-1.41284	3.14999	-0.846976	-0.888659
MXD1	0.0728161	0.0478103	0.376404	0.729909	0.458387	0.804078
MXD3	0.841868	0.885967	1.02624	1.39837	0.52458	-0.19333
MXD4	-1.0558	-1.08527	-1.24527	0.160403	0.0918598	0.0429449
TMEM220	-0.0475965	-0.640561	-0.918215	0.810042	-0.0336637	-0.0491319
TMEM221	0.678369	0.509508	0.426585	0.815193	1.08631	1.05478
TMEM222	-0.134615	0.130677	-0.024579	0.0728683	0.0579405	0.0928097
TMEM223	0.000752	-0.00647354	0.0464325	-0.101959	0.00303745	-0.000752
TMEM225	-0.688413	-0.629705	-0.918474	2.61199	-0.0159206	-0.0467143
C21orf104	2.46176	-0.0355687	2.13828	1.24479	-0.271899	-0.301634
TMEM211	1.15778	-0.0469673	1.18155	1.39599	1.68907	0.0469673
TMEM212	0.559208	-0.646903	-0.922987	4.10467	-0.044395	0.652253
TMEM213	-0.673432	-0.645697	-0.896001	0.84127	0.00190353	-0.0735765
TMEM214	0.039691	-0.0541306	-0.039691	0.0647965	0.125928	0.124156
TMEM215	-0.820779	-0.79129	-1.04722	2.42796	0.0200272	-0.192259
TMEM216	-0.186876	-0.310797	-0.13655	-0.226802	0.128348	-0.128348
TMEM217	1.46348	1.58586	1.38512	-0.0449481	0.0909443	-0.366028
TMEM218	0.13833	0.158825	0.210166	-0.186666	-0.0348368	0.0429668
TMEM219	-0.0226803	0.113933	-0.0345688	-0.270659	-0.222289	-0.134735
TMEM201	0.83687	0.668839	0.766844	0.713676	-0.0906196	0.0416236
TMEM202	-0.509839	-0.680671	-0.911712	3.97677	-0.0116715	-0.0127959
TMEM203	0.174958	0.288249	0.1864	-0.18094	0.0286746	0.0146565
TMEM204	-0.0188518	0.0188518	-0.182323	-1.30995	-1.01511	-1.1221
MKNK1	-0.155736	0.0894542	-0.144121	0.399408	0.42457	0.537963
TMEM205	-0.0181894	-0.0782795	-0.0120068	-0.767179	-0.472867	-0.455082
MKNK2	-0.631779	-0.624093	-0.650682	-0.845708	-0.731076	-0.687735
MXI1	-2.28707	-2.07623	-2.46176	0.605359	0.752034	0.851697
TMEM206	-0.327536	-0.025434	0.0556331	0.512198	0.389597	0.523119
TMEM207	-0.730121	-0.653916	-0.883863	0.870697	-0.000939	0.000221
TMEM208	0.0186458	-0.0643892	0.157219	0.68857	0.828967	0.935851
TMEM209	0.184894	0.156312	0.374766	0.266772	0.398792	0.465566
ZNF300P1	-0.561497	-0.576588	-0.53605	0.474375	-0.627086	0.278055
NYNRIN	0.194625	0.132674	-0.132674	1.00434	0.226465	0.224957
OBFC1	-0.164622	-0.120066	-0.117869	-0.0746183	0.0492773	-0.0425427
TERF1	0.117611	0.516927	0.278042	0.184588	0.947951	1.21306
TERF2	-0.783454	-0.140278	-0.445385	-0.00274348	-0.27488	0.0436237
AEBP2	0.303174	0.0780492	0.41992	-0.408942	-0.248847	-0.215765
NDUFA4L2	-0.520652	-1.81833	-1.33432	-0.289859	-1.17637	-0.459561
YTHDF1	0.555397	0.341413	0.671775	0.87047	0.751245	0.264107
YTHDF2	0.315827	0.262066	0.513354	-0.111401	0.0221348	0.0865617
YTHDF3	0.00311279	-0.156234	-0.00311279	-0.0938177	0.259073	0.211526
MKLN1	0.0046835	-0.0046835	0.187101	0.711616	0.556174	0.519628
TMEM39A	-1.29957	-1.30087	-0.97678	0.309608	0.456487	0.44454
TMEM39B	0.211795	0.398332	0.304117	-0.616064	-0.571838	-0.518501
MTFMT	0.270836	0.332807	0.362474	0.0761461	0.111005	0.128553
SALL1	-0.73528	-0.689847	-0.95324	0.800924	-0.0360565	-0.0114951
SALL2	0.940498	0.692178	0.681546	0.197203	-0.1873	0.1873
SALL3	0.00859117	-0.0674539	0.0578208	0.220972	0.188204	0.0810599
SALL4	-0.168285	0.0367737	-0.0367737	-0.931599	-3.09161	-2.67524
VRK1	1.27369	1.11964	1.3202	-1.33991	-1.13415	-1.17177
VRK2	0.681926	0.762246	0.677775	0.35185	-0.295597	-0.152693
VRK3	0.00167036	0.220938	-0.00712442	-0.0688996	-0.00167036	0.0762191
KIAA0528	0.422535	0.28598	0.502439	-0.702584	-0.5827	-0.552175
AEBP1	-1.22596	-1.16869	-1.45594	2.23501	-0.543377	-0.571955
KIAA0556	-0.109082	0.187446	-0.0763848	0.742284	0.450353	0.128854
KIAA0564	0.500138	0.489236	0.445452	0.821902	0.306177	0.567675
MTFR1	0.740767	0.738879	0.812307	-0.103063	-0.00027	0.00027
MTFP1	0.328791	0.288938	0.32943	0.177449	-0.172829	-0.251469
KIAA0586	0.776182	0.679526	0.895544	-0.522116	-0.217781	-0.282695
SPG20OS	0.0670252	0.362327	-0.193786	-1.07977	-0.657664	-0.448363
DZIP1L	0.318313	0.368981	0.609112	-0.253237	-0.0556879	-0.122609
VRTN	0.078464	-1.28517	-0.194067	2.70434	-0.00609112	0.16015
HPYR1	0.186451	-1.19126	-1.16287	1.89168	-0.186451	-0.531768
SPTBN4	0.841423	1.33471	1.03285	3.08246	0.472921	0.874953
SPTBN5	0.235577	-0.302317	-0.0663939	1.20283	0.0663939	-1.38336
SPTBN1	0.385948	0.0271082	0.120131	-0.473286	-0.279994	-0.302182
SPTBN2	-0.448749	-0.381377	-0.464553	0.363481	0.493851	0.571866
MGC13053	-0.207754	-0.239212	-0.317798	-0.0922785	-0.0179129	0.00164986
[truncated: 20,068 more rows]
