# Supplementary material for: Identification of key genes of human bone marrow stromal cells adipogenesis at an early stage
Source: PeerJ. 2020 Jul 21;8:e9484. doi: 10.7717/peerj.9484 (PMC7380279; doi:10.7717/peerj.9484)
Supplement: Supplemental Information 3 [file peerj-08-9484-s003.tsv]

#node1	node2	node1_string_internal_id	node2_string_internal_id	node1_external_id	node2_external_id	neighborhood_on_chromosome	gene_fusion	phylogenetic_cooccurrence	homology	coexpression	experimentally_determined_interaction	database_annotated	automated_textmining	combined_score
PLK1	KIF23	4437632	4434773	9606.ENSP00000300093	9606.ENSP00000260363	0	0	0	0	0.928	0.720	0.900	0.824	0.999
GINS4	MCM5	4436228	4432914	9606.ENSP00000276533	9606.ENSP00000216122	0	0	0	0	0.856	0.852	0.900	0.747	0.999
CDK1	UBE2C	4446389	4441865	9606.ENSP00000378699	9606.ENSP00000348838	0	0	0	0	0.978	0.100	0.900	0.584	0.999
PRIM2	POLA2	4451831	4435611	9606.ENSP00000484105	9606.ENSP00000265465	0	0	0	0	0.942	0.996	0.900	0.963	0.999
CHEK1	RAD51	4447561	4445709	9606.ENSP00000388648	9606.ENSP00000372088	0	0	0	0	0.664	0.521	0.900	0.944	0.999
MCM3	MCM5	4451546	4432914	9606.ENSP00000480987	9606.ENSP00000216122	0	0	0.263	0.746	0.997	0.985	0.900	0.959	0.999
SMC4	NCAPD2	4441992	4439733	9606.ENSP00000349961	9606.ENSP00000325017	0	0	0	0	0.992	0.996	0.900	0.916	0.999
SPC24	NUF2	4450762	4435979	9606.ENSP00000465075	9606.ENSP00000271452	0	0	0	0	0.378	0.945	0.900	0.933	0.999
NUF2	NDC80	4435979	4434910	9606.ENSP00000271452	9606.ENSP00000261597	0	0	0	0	0.957	0.997	0.900	0.950	0.999
NCAPD2	NCAPG	4439733	4434176	9606.ENSP00000325017	9606.ENSP00000251496	0	0	0	0	0.994	0.962	0.900	0.885	0.999
KIF20A	MAD2L1	4446341	4437296	9606.ENSP00000378356	9606.ENSP00000296509	0	0	0	0	0.821	0.994	0	0.357	0.999
MCM6	MCM5	4435383	4432914	9606.ENSP00000264156	9606.ENSP00000216122	0	0	0.208	0.749	0.999	0.998	0.900	0.918	0.999
IGF1	IGFBP4	4437883	4435901	9606.ENSP00000302665	9606.ENSP00000269593	0	0	0	0	0.086	0.974	0.900	0.909	0.999
MCM7	ORC6	4438312	4433062	9606.ENSP00000307288	9606.ENSP00000219097	0	0	0	0	0.550	0.993	0.900	0.704	0.999
CCNB2	AURKA	4436767	4432988	9606.ENSP00000288207	9606.ENSP00000216911	0	0	0	0	0.973	0.896	0	0.696	0.999
MCM10	MCM6	4448957	4435383	9606.ENSP00000418268	9606.ENSP00000264156	0	0	0	0	0.639	0.951	0.900	0.887	0.999
MCM3	MCM6	4451546	4435383	9606.ENSP00000480987	9606.ENSP00000264156	0	0	0.239	0.729	0.997	0.998	0.900	0.920	0.999
CDC20	MAD2L1	4443940	4437296	9606.ENSP00000361540	9606.ENSP00000296509	0	0	0	0	0.978	0.999	0.900	0.874	0.999
ZWINT	BUB1	4444294	4437860	9606.ENSP00000363055	9606.ENSP00000302530	0	0	0	0	0.728	0.929	0.900	0.669	0.999
MCM3	POLA1	4451546	4445155	9606.ENSP00000480987	9606.ENSP00000368349	0	0	0	0	0.909	0.804	0.900	0.507	0.999
CDC45	ORC1	4448376	4443772	9606.ENSP00000405726	9606.ENSP00000360623	0	0	0	0	0.869	0.983	0.900	0.758	0.999
DSN1	ZWINT	4447628	4444294	9606.ENSP00000389810	9606.ENSP00000363055	0	0	0	0	0.262	0.929	0.900	0.959	0.999
CDK1	BUB1	4446389	4437860	9606.ENSP00000378699	9606.ENSP00000302530	0	0	0	0	0.988	0.575	0.900	0.917	0.999
ORC1	ORC6	4443772	4433062	9606.ENSP00000360623	9606.ENSP00000219097	0	0	0	0	0.575	0.756	0.900	0.953	0.999
SPC25	NDC80	4436467	4434910	9606.ENSP00000282074	9606.ENSP00000261597	0	0	0	0	0.780	0.988	0.900	0.979	0.999
MCM3	MCM10	4451546	4448957	9606.ENSP00000480987	9606.ENSP00000418268	0	0	0	0	0.479	0.963	0.900	0.866	0.999
CDC7	MCM4	4447780	4435007	9606.ENSP00000393139	9606.ENSP00000262105	0	0	0	0	0.346	0.974	0.900	0.941	0.999
CFH	C3	4442881	4433951	9606.ENSP00000356399	9606.ENSP00000245907	0	0	0	0	0.118	0.870	0.900	0.933	0.999
MCM10	MCM7	4448957	4438312	9606.ENSP00000418268	9606.ENSP00000307288	0	0	0	0	0.662	0.951	0.900	0.937	0.999
ORC1	MCM7	4443772	4438312	9606.ENSP00000360623	9606.ENSP00000307288	0.052	0	0	0	0.830	0.976	0.900	0.730	0.999
BUB1	BUB1B	4437860	4436731	9606.ENSP00000302530	9606.ENSP00000287598	0	0	0	0.582	0.918	0.929	0.900	0.896	0.999
BUB1B	CENPE	4436731	4435566	9606.ENSP00000287598	9606.ENSP00000265148	0	0	0	0	0.919	0.525	0.900	0.921	0.999
INCENP	AURKB	4446326	4438898	9606.ENSP00000378295	9606.ENSP00000313950	0	0	0	0	0.592	0.963	0.900	0.974	0.999
CDT1	MCM2	4437709	4435544	9606.ENSP00000301019	9606.ENSP00000265056	0	0	0	0	0.935	0.412	0.900	0.916	0.999
CDC45	MCM6	4448376	4435383	9606.ENSP00000405726	9606.ENSP00000264156	0	0	0	0	0.895	0.977	0.900	0.885	0.999
KIT	KITLG	4436763	4433405	9606.ENSP00000288135	9606.ENSP00000228280	0	0	0	0	0.062	0.900	0.900	0.964	0.999
BUB1B	NDC80	4436731	4434910	9606.ENSP00000287598	9606.ENSP00000261597	0	0	0	0	0.926	0.399	0.900	0.846	0.999
SMC2	NCAPG	4436674	4434176	9606.ENSP00000286398	9606.ENSP00000251496	0	0	0	0	0.997	0.984	0.900	0.838	0.999
MCM2	MCM5	4435544	4432914	9606.ENSP00000265056	9606.ENSP00000216122	0	0	0	0.778	0.999	0.998	0.900	0.982	0.999
CDC20	CCNB2	4443940	4436767	9606.ENSP00000361540	9606.ENSP00000288207	0	0	0	0	0.989	0.710	0.900	0.829	0.999
MCM3	ORC1	4451546	4443772	9606.ENSP00000480987	9606.ENSP00000360623	0.052	0	0	0	0.878	0.788	0.900	0.750	0.999
MCM3	MCM7	4451546	4438312	9606.ENSP00000480987	9606.ENSP00000307288	0	0	0.220	0.780	0.996	0.998	0.900	0.945	0.999
BUB1	PLK1	4437860	4437632	9606.ENSP00000302530	9606.ENSP00000300093	0	0	0	0	0.908	0.593	0.900	0.920	0.999
MCM10	MCM2	4448957	4435544	9606.ENSP00000418268	9606.ENSP00000265056	0	0	0	0	0.816	0.956	0.900	0.932	0.999
BUB1B	CCNA2	4436731	4436109	9606.ENSP00000287598	9606.ENSP00000274026	0	0	0	0	0.934	0.993	0.900	0.689	0.999
SPC24	SPC25	4450762	4436467	9606.ENSP00000465075	9606.ENSP00000282074	0	0	0	0	0.435	0.945	0.900	0.922	0.999
PRIM2	POLA1	4451831	4445155	9606.ENSP00000484105	9606.ENSP00000368349	0	0	0	0	0.958	0.996	0.900	0.921	0.999
CDC45	GINS2	4448376	4434310	9606.ENSP00000405726	9606.ENSP00000253462	0	0	0	0	0.928	0.792	0.900	0.775	0.999
MCM10	CDC7	4448957	4447780	9606.ENSP00000418268	9606.ENSP00000393139	0	0	0	0	0.389	0.951	0.900	0.869	0.999
CDK1	KIF11	4446389	4434801	9606.ENSP00000378699	9606.ENSP00000260731	0	0	0	0	0.988	0.457	0	0.901	0.999
CENPF	CENPE	4442771	4435566	9606.ENSP00000355922	9606.ENSP00000265148	0	0	0	0	0.957	0.379	0.900	0.894	0.999
SMC4	SMC2	4441992	4436674	9606.ENSP00000349961	9606.ENSP00000286398	0	0	0.377	0.568	0.996	0.988	0.900	0.961	0.999
ORC1	CDT1	4443772	4437709	9606.ENSP00000360623	9606.ENSP00000301019	0	0	0	0	0.853	0.994	0.900	0.815	0.999
EXO1	MSH2	4442689	4433580	9606.ENSP00000355506	9606.ENSP00000233146	0.056	0	0	0	0.296	0.809	0.900	0.975	0.999
CDK1	CDC25C	4446389	4439463	9606.ENSP00000378699	9606.ENSP00000321656	0	0	0	0	0.702	0.571	0.900	0.945	0.999
ANGPT1	TEK	4449446	4445310	9606.ENSP00000428340	9606.ENSP00000369375	0	0	0	0	0.076	0.385	0.900	0.986	0.999
PPARG	PPARGC1A	4436745	4435507	9606.ENSP00000287820	9606.ENSP00000264867	0	0	0	0	0	0.974	0.900	0.800	0.999
ZWINT	NDC80	4444294	4434910	9606.ENSP00000363055	9606.ENSP00000261597	0	0	0	0	0.771	0.929	0.900	0.670	0.999
MCM7	MCM2	4438312	4435544	9606.ENSP00000307288	9606.ENSP00000265056	0	0	0	0.786	0.998	0.998	0.900	0.864	0.999
CDC20	CCNB1	4443940	4434484	9606.ENSP00000361540	9606.ENSP00000256442	0	0	0	0	0.972	0.997	0.900	0.878	0.999
FANCA	FANCE	4445843	4433480	9606.ENSP00000373952	9606.ENSP00000229769	0	0	0	0	0.089	0.993	0.900	0.939	0.999
ESPL1	CCNB1	4434587	4434484	9606.ENSP00000257934	9606.ENSP00000256442	0	0	0	0	0.629	0.995	0	0.809	0.999
PCNA	FEN1	4445167	4438133	9606.ENSP00000368458	9606.ENSP00000305480	0	0	0	0	0.964	0.994	0.900	0.648	0.999
FANCA	BLM	4445843	4441703	9606.ENSP00000373952	9606.ENSP00000347232	0	0	0	0	0.250	0.993	0.900	0.626	0.999
CDCA8	BIRC5	4444097	4437778	9606.ENSP00000362146	9606.ENSP00000301633	0	0	0	0	0.948	0.873	0.900	0.608	0.999
DSCC1	CHTF18	4439500	4435056	9606.ENSP00000322180	9606.ENSP00000262315	0	0	0	0	0.427	0.966	0.900	0.960	0.999
CASC5	BUB1	4440673	4437860	9606.ENSP00000335463	9606.ENSP00000302530	0	0	0	0	0.621	0.989	0.900	0.836	0.999
CDC20	AURKA	4443940	4432988	9606.ENSP00000361540	9606.ENSP00000216911	0	0	0	0	0.977	0.379	0.900	0.743	0.999
GINS3	MCM2	4448155	4435544	9606.ENSP00000401018	9606.ENSP00000265056	0	0	0	0	0.453	0.936	0.900	0.822	0.999
PCNA	LIG1	4445167	4435231	9606.ENSP00000368458	9606.ENSP00000263274	0	0	0	0	0.857	0.972	0.900	0.630	0.999
DHFR	TYMS	4447922	4439011	9606.ENSP00000396308	9606.ENSP00000315644	0.219	0.317	0.437	0	0.479	0.122	0.900	0.960	0.999
PRIM2	PRIM1	4451831	4442054	9606.ENSP00000484105	9606.ENSP00000350491	0.295	0	0	0	0.896	0.996	0.900	0.962	0.999
CDC20	NDC80	4443940	4434910	9606.ENSP00000361540	9606.ENSP00000261597	0	0	0	0	0.975	0	0.900	0.687	0.999
KIF20A	AURKB	4446341	4438898	9606.ENSP00000378356	9606.ENSP00000313950	0	0	0	0	0.932	0.433	0.900	0.792	0.999
RFC4	RFC2	4446025	4432637	9606.ENSP00000376272	9606.ENSP00000055077	0	0	0.395	0.837	0.882	0.994	0.900	0.953	0.999
RFC3	PCNA	4445320	4445167	9606.ENSP00000369411	9606.ENSP00000368458	0.129	0	0	0	0.959	0.966	0.900	0.405	0.999
AURKB	BUB1	4438898	4437860	9606.ENSP00000313950	9606.ENSP00000302530	0	0	0	0	0.921	0.246	0.900	0.861	0.999
CCNB2	CCNB1	4436767	4434484	9606.ENSP00000288207	9606.ENSP00000256442	0	0	0	0.943	0.955	0.945	0.900	0.839	0.999
MCM3	CDT1	4451546	4437709	9606.ENSP00000480987	9606.ENSP00000301019	0	0	0	0	0.920	0.185	0.900	0.870	0.999
MCM4	GINS2	4435007	4434310	9606.ENSP00000262105	9606.ENSP00000253462	0	0	0	0	0.880	0.788	0.900	0.714	0.999
GINS2	MCM5	4434310	4432914	9606.ENSP00000253462	9606.ENSP00000216122	0	0	0	0	0.932	0.767	0.900	0.647	0.999
PTTG1	ESPL1	4446209	4434587	9606.ENSP00000377536	9606.ENSP00000257934	0	0	0	0	0.409	0.993	0.900	0.874	0.999
RAD51	BRCA2	4445709	4445332	9606.ENSP00000372088	9606.ENSP00000369497	0	0	0	0	0.179	0.916	0.900	0.976	0.999
PSMC3IP	MND1	4446188	4433775	9606.ENSP00000377384	9606.ENSP00000240488	0	0	0	0	0.271	0.933	0.900	0.924	0.999
CDK1	BUB1B	4446389	4436731	9606.ENSP00000378699	9606.ENSP00000287598	0	0	0	0	0.940	0.345	0.900	0.861	0.999
POLA1	MCM2	4445155	4435544	9606.ENSP00000368349	9606.ENSP00000265056	0	0	0	0	0.916	0.787	0.900	0.690	0.999
CDC45	MCM5	4448376	4432914	9606.ENSP00000405726	9606.ENSP00000216122	0	0	0	0	0.942	0.800	0.900	0.886	0.999
CDK1	CCNA2	4446389	4436109	9606.ENSP00000378699	9606.ENSP00000274026	0	0.007	0	0	0.986	0.770	0.900	0.937	0.999
CDC45	MCM7	4448376	4438312	9606.ENSP00000405726	9606.ENSP00000307288	0	0	0	0	0.919	0.977	0.900	0.963	0.999
CDC25C	CCNB1	4439463	4434484	9606.ENSP00000321656	9606.ENSP00000256442	0	0	0	0	0.780	0.474	0.900	0.939	0.999
GINS3	GINS1	4448155	4435088	9606.ENSP00000401018	9606.ENSP00000262460	0	0	0	0	0.667	0.986	0.900	0.962	0.999
MAD2L1	BUB1B	4437296	4436731	9606.ENSP00000296509	9606.ENSP00000287598	0	0	0	0	0.849	0.999	0.900	0.909	0.999
MCM7	MCM4	4438312	4435007	9606.ENSP00000307288	9606.ENSP00000262105	0	0	0	0.793	0.998	0.998	0.900	0.937	0.999
MT-ND3	MT-ND1	4442630	4442520	9606.ENSP00000355206	9606.ENSP00000354687	0.295	0	0.433	0	0.824	0.944	0.900	0.968	0.999
RAD51	MND1	4445709	4433775	9606.ENSP00000372088	9606.ENSP00000240488	0	0	0	0	0.675	0.262	0.900	0.964	0.999
CDC20	AURKB	4443940	4438898	9606.ENSP00000361540	9606.ENSP00000313950	0	0	0	0	0.972	0.379	0.900	0.791	0.999
CDC20	ESPL1	4443940	4434587	9606.ENSP00000361540	9606.ENSP00000257934	0	0	0	0	0.920	0.323	0.900	0.893	0.999
CDC7	ORC6	4447780	4433062	9606.ENSP00000393139	9606.ENSP00000219097	0	0	0	0	0.221	0.974	0.900	0.604	0.999
POLA2	MCM2	4435611	4435544	9606.ENSP00000265465	9606.ENSP00000265056	0	0	0	0	0.916	0.692	0.900	0.672	0.999
CDCA8	AURKB	4444097	4438898	9606.ENSP00000362146	9606.ENSP00000313950	0	0	0	0	0.970	0.379	0.900	0.967	0.999
RFC5	RFC4	4448482	4446025	9606.ENSP00000408295	9606.ENSP00000376272	0	0	0.352	0.871	0.974	0.994	0.900	0.950	0.999
MCM7	MCM6	4438312	4435383	9606.ENSP00000307288	9606.ENSP00000264156	0	0	0.251	0.784	0.997	0.998	0.900	0.935	0.999
CDK1	MAD2L1	4446389	4437296	9606.ENSP00000378699	9606.ENSP00000296509	0	0	0	0	0.991	0.175	0.900	0.616	0.999
CDK1	CKS1B	4446389	4438654	9606.ENSP00000378699	9606.ENSP00000311083	0	0	0	0	0.980	0.989	0.540	0.589	0.999
KIF2C	AURKB	4443901	4438898	9606.ENSP00000361298	9606.ENSP00000313950	0	0	0	0	0.913	0.125	0.900	0.915	0.999
PTTG1	CDC20	4446209	4443940	9606.ENSP00000377536	9606.ENSP00000361540	0	0	0	0	0.931	0.993	0.900	0.886	0.999
SPC24	NDC80	4450762	4434910	9606.ENSP00000465075	9606.ENSP00000261597	0	0	0	0	0.583	0.945	0.900	0.827	0.999
MAD2L1	CCNA2	4437296	4436109	9606.ENSP00000296509	9606.ENSP00000274026	0	0	0	0	0.984	0.993	0.900	0.572	0.999
CFI	CFH	4446295	4442881	9606.ENSP00000378130	9606.ENSP00000356399	0	0	0	0	0.119	0.870	0.900	0.939	0.999
BUB1	NUF2	4437860	4435979	9606.ENSP00000302530	9606.ENSP00000271452	0	0	0	0	0.891	0.939	0.900	0.777	0.999
SKA3	SKA1	4439281	4436620	9606.ENSP00000319417	9606.ENSP00000285116	0	0	0	0	0.526	0.963	0.900	0.830	0.999
ZWINT	CASC5	4444294	4440673	9606.ENSP00000363055	9606.ENSP00000335463	0	0	0	0	0.284	0.929	0.900	0.829	0.999
MCM7	GINS4	4438312	4436228	9606.ENSP00000307288	9606.ENSP00000276533	0	0	0	0	0.729	0.963	0.900	0.869	0.999
ORC1	MCM5	4443772	4432914	9606.ENSP00000360623	9606.ENSP00000216122	0.052	0	0	0	0.881	0.970	0.900	0.755	0.999
CDC7	MCM7	4447780	4438312	9606.ENSP00000393139	9606.ENSP00000307288	0	0	0	0	0.278	0.926	0.900	0.940	0.999
MCM2	MCM6	4435544	4435383	9606.ENSP00000265056	9606.ENSP00000264156	0	0	0.256	0.750	0.998	0.998	0.900	0.916	0.999
MCM7	MCM5	4438312	4432914	9606.ENSP00000307288	9606.ENSP00000216122	0	0	0	0.774	0.999	0.977	0.900	0.986	0.999
INCENP	CDCA8	4446326	4444097	9606.ENSP00000378295	9606.ENSP00000362146	0	0	0	0	0.605	0.747	0.900	0.927	0.999
MCM10	CDC45	4448957	4448376	9606.ENSP00000418268	9606.ENSP00000405726	0	0	0	0	0.885	0.945	0.900	0.961	0.999
MCM3	MCM2	4451546	4435544	9606.ENSP00000480987	9606.ENSP00000265056	0	0	0	0.733	0.997	0.998	0.900	0.919	0.999
RFC5	PCNA	4448482	4445167	9606.ENSP00000408295	9606.ENSP00000368458	0.129	0	0	0	0.914	0.967	0.900	0.310	0.999
CDC20	CENPE	4443940	4435566	9606.ENSP00000361540	9606.ENSP00000265148	0	0	0	0	0.970	0.128	0.900	0.767	0.999
RPS29	RPSA	4446487	4441585	9606.ENSP00000379339	9606.ENSP00000346067	0.076	0	0	0	0.936	0.949	0.900	0.625	0.999
CDK1	NDC80	4446389	4434910	9606.ENSP00000378699	9606.ENSP00000261597	0	0	0	0	0.982	0	0.900	0.541	0.999
CDC20	NEK2	4443940	4442784	9606.ENSP00000361540	9606.ENSP00000355966	0	0	0	0	0.948	0.993	0.900	0.810	0.999
RFC5	RFC2	4448482	4432637	9606.ENSP00000408295	9606.ENSP00000055077	0	0	0.346	0.869	0.887	0.986	0.900	0.958	0.999
CDC7	MCM2	4447780	4435544	9606.ENSP00000393139	9606.ENSP00000265056	0	0	0	0	0.417	0.974	0.900	0.944	0.999
CDC20	BUB1B	4443940	4436731	9606.ENSP00000361540	9606.ENSP00000287598	0	0	0	0	0.953	0.999	0.900	0.963	0.999
CDC45	GINS3	4448376	4448155	9606.ENSP00000405726	9606.ENSP00000401018	0	0	0	0	0.435	0.782	0.900	0.948	0.999
MCM2	MCM4	4435544	4435007	9606.ENSP00000265056	9606.ENSP00000262105	0	0	0	0.750	0.999	0.998	0.900	0.921	0.999
MCM6	MCM4	4435383	4435007	9606.ENSP00000264156	9606.ENSP00000262105	0	0	0	0.734	0.999	0.998	0.900	0.936	0.999
BUB1	CENPE	4437860	4435566	9606.ENSP00000302530	9606.ENSP00000265148	0	0	0	0	0.941	0.525	0.900	0.870	0.999
GINS3	MCM7	4448155	4438312	9606.ENSP00000401018	9606.ENSP00000307288	0	0	0	0	0.376	0.952	0.900	0.816	0.999
CDC45	MCM2	4448376	4435544	9606.ENSP00000405726	9606.ENSP00000265056	0	0	0	0	0.917	0.853	0.900	0.961	0.999
RFC4	DSCC1	4446025	4439500	9606.ENSP00000376272	9606.ENSP00000322180	0	0	0	0	0.908	0.826	0.900	0.811	0.999
RFC5	RFC3	4448482	4445320	9606.ENSP00000408295	9606.ENSP00000369411	0	0	0	0.688	0.944	0.993	0.900	0.951	0.999
CDC7	MCM5	4447780	4432914	9606.ENSP00000393139	9606.ENSP00000216122	0	0	0	0	0.558	0.995	0.900	0.857	0.999
SMC4	NCAPG	4441992	4434176	9606.ENSP00000349961	9606.ENSP00000251496	0	0	0	0	0.997	0.990	0.900	0.884	0.999
BUB1	CCNB2	4437860	4436767	9606.ENSP00000302530	9606.ENSP00000288207	0	0	0	0	0.974	0.085	0.900	0.793	0.999
RFC4	PCNA	4446025	4445167	9606.ENSP00000376272	9606.ENSP00000368458	0.129	0	0	0	0.963	0.966	0.900	0.510	0.999
MAD2L1	TRIP13	4437296	4432699	9606.ENSP00000296509	9606.ENSP00000166345	0	0	0	0	0.891	0.998	0	0.354	0.999
CDCA8	CDC20	4444097	4443940	9606.ENSP00000362146	9606.ENSP00000361540	0	0	0	0	0.988	0	0.900	0.599	0.999
CDC20	FBXO5	4443940	4433479	9606.ENSP00000361540	9606.ENSP00000229758	0	0	0	0	0.877	0.993	0.900	0.726	0.999
AURKB	NDC80	4438898	4434910	9606.ENSP00000313950	9606.ENSP00000261597	0	0	0	0	0.961	0.484	0.900	0.962	0.999
POLA1	PRIM1	4445155	4442054	9606.ENSP00000368349	9606.ENSP00000350491	0	0	0	0	0.886	0.996	0.900	0.920	0.999
IL6	IL6R	4447254	4443110	9606.ENSP00000385675	9606.ENSP00000357470	0	0	0	0	0	0.870	0.900	0.945	0.999
DLGAP5	AURKA	4434015	4432988	9606.ENSP00000247191	9606.ENSP00000216911	0	0	0	0	0.946	0.387	0.900	0.736	0.999
ORC6	MCM5	4433062	4432914	9606.ENSP00000219097	9606.ENSP00000216122	0	0	0	0	0.675	0.948	0.900	0.594	0.999
PLK1	CCNB1	4437632	4434484	9606.ENSP00000300093	9606.ENSP00000256442	0	0	0	0	0.936	0.772	0.900	0.942	0.999
CDC20	UBE2C	4443940	4441865	9606.ENSP00000361540	9606.ENSP00000348838	0	0	0	0	0.982	0.905	0.900	0.866	0.999
HJURP	CENPA	4448718	4440745	9606.ENSP00000414109	9606.ENSP00000336868	0	0	0	0	0.820	0.937	0.900	0.925	0.999
CDT1	MCM5	4437709	4432914	9606.ENSP00000301019	9606.ENSP00000216122	0	0	0	0	0.955	0.185	0.900	0.853	0.999
PRIM1	POLA2	4442054	4435611	9606.ENSP00000350491	9606.ENSP00000265465	0	0	0	0	0.894	0.996	0.900	0.963	0.999
CDC20	BUB1	4443940	4437860	9606.ENSP00000361540	9606.ENSP00000302530	0	0	0	0	0.968	0.998	0.900	0.959	0.999
RFC4	RFC3	4446025	4445320	9606.ENSP00000376272	9606.ENSP00000369411	0	0	0	0.686	0.955	0.987	0.900	0.951	0.999
FANCI	FANCD2	4438638	4436734	9606.ENSP00000310842	9606.ENSP00000287647	0	0	0	0	0.713	0.867	0.900	0.992	0.999
BUB1	NDC80	4437860	4434910	9606.ENSP00000302530	9606.ENSP00000261597	0	0	0	0	0.969	0.945	0.900	0.838	0.999
TACC3	AURKA	4439857	4432988	9606.ENSP00000326550	9606.ENSP00000216911	0	0	0	0	0.694	0.909	0.900	0.890	0.999
ORC1	MCM6	4443772	4435383	9606.ENSP00000360623	9606.ENSP00000264156	0.052	0	0	0	0.743	0.976	0.900	0.714	0.999
MAD2L1	NDC80	4437296	4434910	9606.ENSP00000296509	9606.ENSP00000261597	0	0	0	0	0.966	0.571	0.900	0.701	0.999
CDK1	AURKA	4446389	4432988	9606.ENSP00000378699	9606.ENSP00000216911	0	0	0.424	0.755	0.965	0.880	0.900	0.817	0.999
CDT1	MCM4	4437709	4435007	9606.ENSP00000301019	9606.ENSP00000262105	0	0	0	0	0.943	0.379	0.900	0.881	0.999
RRM2	RRM1	4442396	4437691	9606.ENSP00000353770	9606.ENSP00000300738	0	0	0.447	0	0.879	0.780	0.900	0.976	0.999
MCM2	GINS2	4435544	4434310	9606.ENSP00000265056	9606.ENSP00000253462	0	0	0	0	0.928	0.735	0.900	0.664	0.999
CDC20	PLK1	4443940	4437632	9606.ENSP00000361540	9606.ENSP00000300093	0	0	0	0	0.981	0.994	0.900	0.912	0.999
MCM4	MCM5	4435007	4432914	9606.ENSP00000262105	9606.ENSP00000216122	0	0	0	0.783	0.999	0.970	0.900	0.934	0.999
CDK1	CCNB2	4446389	4436767	9606.ENSP00000378699	9606.ENSP00000288207	0	0	0	0	0.993	0.966	0.900	0.853	0.999
CENPE	NDC80	4435566	4434910	9606.ENSP00000265148	9606.ENSP00000261597	0	0	0	0	0.961	0.526	0.900	0.833	0.999
GINS1	GINS2	4435088	4434310	9606.ENSP00000262460	9606.ENSP00000253462	0	0	0	0	0.932	0.998	0.900	0.963	0.999
FEN1	LIG1	4438133	4435231	9606.ENSP00000305480	9606.ENSP00000263274	0	0	0	0	0.740	0.584	0.900	0.936	0.999
RACGAP1	ECT2	4448310	4446064	9606.ENSP00000404190	9606.ENSP00000376457	0	0	0	0	0.868	0.610	0.900	0.900	0.999
BUB1	MAD2L1	4437860	4437296	9606.ENSP00000302530	9606.ENSP00000296509	0	0	0	0	0.921	0.998	0.900	0.858	0.999
CHEK1	CDC25A	4447561	4437985	9606.ENSP00000388648	9606.ENSP00000303706	0	0	0	0	0.418	0.571	0.900	0.973	0.999
GINS3	GINS2	4448155	4434310	9606.ENSP00000401018	9606.ENSP00000253462	0	0	0	0	0.750	0.988	0.900	0.972	0.999
AURKB	CCNB2	4438898	4436767	9606.ENSP00000313950	9606.ENSP00000288207	0	0	0	0	0.962	0.291	0.900	0.677	0.999
RACGAP1	KIF20A	4448310	4446341	9606.ENSP00000404190	9606.ENSP00000378356	0	0	0	0	0.878	0.707	0.900	0.793	0.999
RFC3	RFC2	4445320	4432637	9606.ENSP00000369411	9606.ENSP00000055077	0	0	0	0.671	0.869	0.994	0.900	0.949	0.999
POLA1	POLA2	4445155	4435611	9606.ENSP00000368349	9606.ENSP00000265465	0	0	0	0	0.964	0.996	0.900	0.922	0.999
ZWINT	BUB1B	4444294	4436731	9606.ENSP00000363055	9606.ENSP00000287598	0	0	0	0	0.806	0.929	0.900	0.669	0.999
CASC5	BUB1B	4440673	4436731	9606.ENSP00000335463	9606.ENSP00000287598	0	0	0	0	0.552	0.919	0.900	0.840	0.999
ORC1	MCM4	4443772	4435007	9606.ENSP00000360623	9606.ENSP00000262105	0.052	0	0	0	0.903	0.977	0.900	0.747	0.999
RACGAP1	KIF23	4448310	4434773	9606.ENSP00000404190	9606.ENSP00000260363	0	0	0	0	0.949	0.958	0.900	0.951	0.999
CDC45	MCM4	4448376	4435007	9606.ENSP00000405726	9606.ENSP00000262105	0	0	0	0	0.956	0.866	0.900	0.909	0.999
RFC4	PRIM1	4446025	4442054	9606.ENSP00000376272	9606.ENSP00000350491	0	0	0	0	0.976	0.080	0.900	0.678	0.999
CDT1	MCM6	4437709	4435383	9606.ENSP00000301019	9606.ENSP00000264156	0	0	0	0	0.891	0.525	0.900	0.925	0.999
FANCG	BLM	4445092	4441703	9606.ENSP00000367910	9606.ENSP00000347232	0	0	0	0	0.169	0.993	0.900	0.624	0.999
GINS4	GINS2	4436228	4434310	9606.ENSP00000276533	9606.ENSP00000253462	0	0	0	0	0.732	0.996	0.900	0.972	0.999
PCNA	RFC2	4445167	4432637	9606.ENSP00000368458	9606.ENSP00000055077	0.129	0	0	0	0.853	0.964	0.900	0.448	0.999
CASC5	NDC80	4440673	4434910	9606.ENSP00000335463	9606.ENSP00000261597	0	0	0	0	0.845	0.660	0.900	0.870	0.999
CDK1	CCNB1	4446389	4434484	9606.ENSP00000378699	9606.ENSP00000256442	0	0	0	0	0.969	0.999	0.900	0.983	0.999
ORC1	MCM2	4443772	4435544	9606.ENSP00000360623	9606.ENSP00000265056	0.052	0	0	0	0.917	0.976	0.900	0.746	0.999
MCM7	GINS1	4438312	4435088	9606.ENSP00000307288	9606.ENSP00000262460	0	0	0	0	0.801	0.891	0.900	0.717	0.999
NEK2	BUB1B	4442784	4436731	9606.ENSP00000355966	9606.ENSP00000287598	0	0	0	0	0.902	0.993	0.900	0.652	0.999
CDC45	GINS4	4448376	4436228	9606.ENSP00000405726	9606.ENSP00000276533	0	0	0	0	0.327	0.836	0.900	0.935	0.999
FANCA	FANCG	4445843	4445092	9606.ENSP00000373952	9606.ENSP00000367910	0	0	0	0	0.140	0.993	0.900	0.958	0.999
MCM3	MCM4	4451546	4435007	9606.ENSP00000480987	9606.ENSP00000262105	0	0	0	0.719	0.997	0.977	0.900	0.934	0.999
GINS4	GINS1	4436228	4435088	9606.ENSP00000276533	9606.ENSP00000262460	0	0	0	0	0.492	0.996	0.900	0.963	0.999
CDK1	CDC20	4446389	4443940	9606.ENSP00000378699	9606.ENSP00000361540	0	0	0	0	0.982	0.820	0.900	0.933	0.999
GINS3	GINS4	4448155	4436228	9606.ENSP00000401018	9606.ENSP00000276533	0	0	0	0	0.148	0.994	0.900	0.972	0.999
NEK2	MAD2L1	4442784	4437296	9606.ENSP00000355966	9606.ENSP00000296509	0	0	0	0	0.800	0.993	0.900	0.499	0.999
TPX2	AURKA	4437665	4432988	9606.ENSP00000300403	9606.ENSP00000216911	0	0	0	0	0.952	0.982	0.900	0.886	0.999
MCM3	CDC45	4451546	4448376	9606.ENSP00000480987	9606.ENSP00000405726	0	0	0	0	0.938	0.979	0.900	0.931	0.999
MCM7	GINS2	4438312	4434310	9606.ENSP00000307288	9606.ENSP00000253462	0	0	0	0	0.790	0.957	0.900	0.659	0.999
AURKB	BUB1B	4438898	4436731	9606.ENSP00000313950	9606.ENSP00000287598	0	0	0	0	0.918	0.444	0.900	0.912	0.999
CDC20	CCNA2	4443940	4436109	9606.ENSP00000361540	9606.ENSP00000274026	0	0	0	0	0.984	0.994	0.900	0.847	0.999
SPC25	NUF2	4436467	4435979	9606.ENSP00000282074	9606.ENSP00000271452	0	0	0	0	0.833	0.987	0.900	0.961	0.999
MCM7	CDT1	4438312	4437709	9606.ENSP00000307288	9606.ENSP00000301019	0	0	0	0	0.941	0.416	0.900	0.944	0.999
CDK1	NCAPG	4446389	4434176	9606.ENSP00000378699	9606.ENSP00000251496	0	0	0	0	0.992	0.326	0.900	0.385	0.999
MCM10	MCM4	4448957	4435007	9606.ENSP00000418268	9606.ENSP00000262105	0	0	0	0	0.733	0.802	0.900	0.882	0.999
NCAPD2	SMC2	4439733	4436674	9606.ENSP00000325017	9606.ENSP00000286398	0	0	0	0	0.990	0.973	0.900	0.882	0.999
AURKB	BIRC5	4438898	4437778	9606.ENSP00000313950	9606.ENSP00000301633	0	0	0	0	0.874	0.588	0.900	0.701	0.998
PLK1	CENPE	4437632	4435566	9606.ENSP00000300093	9606.ENSP00000265148	0	0	0	0	0.923	0.171	0.900	0.734	0.998
DNMT1	DNMT3B	4442259	4440033	9606.ENSP00000352516	9606.ENSP00000328547	0	0	0	0	0.101	0.379	0.900	0.969	0.998
ECT2	KIF23	4446064	4434773	9606.ENSP00000376457	9606.ENSP00000260363	0	0	0	0	0.869	0.357	0.900	0.839	0.998
RFC4	MCM7	4446025	4438312	9606.ENSP00000376272	9606.ENSP00000307288	0.058	0	0	0	0.936	0.186	0.900	0.791	0.998
UBE2C	CCNB1	4441865	4434484	9606.ENSP00000348838	9606.ENSP00000256442	0	0	0	0	0.924	0.164	0.900	0.825	0.998
ERCC6L	PLK1	4440587	4437632	9606.ENSP00000334675	9606.ENSP00000300093	0	0	0	0	0.358	0.929	0.900	0.726	0.998
BUB1B	CCNB1	4436731	4434484	9606.ENSP00000287598	9606.ENSP00000256442	0	0	0	0	0.941	0.085	0.900	0.781	0.998
CCNA2	CCNB1	4436109	4434484	9606.ENSP00000274026	9606.ENSP00000256442	0	0	0	0.738	0.971	0.707	0.720	0.924	0.998
LIN9	MYBL2	4440073	4432993	9606.ENSP00000329102	9606.ENSP00000217026	0	0	0	0	0.160	0.851	0.900	0.894	0.998
CDK1	PLK1	4446389	4437632	9606.ENSP00000378699	9606.ENSP00000300093	0	0	0	0.627	0.963	0.267	0.900	0.961	0.998
NCAPG2	SMC4	4447458	4441992	9606.ENSP00000387007	9606.ENSP00000349961	0	0	0	0	0.841	0.261	0.900	0.892	0.998
UBE2C	CCNA2	4441865	4436109	9606.ENSP00000348838	9606.ENSP00000274026	0	0	0	0	0.956	0.164	0.900	0.646	0.998
MCM3	GINS4	4451546	4436228	9606.ENSP00000480987	9606.ENSP00000276533	0	0	0	0	0.350	0.862	0.900	0.818	0.998
BUB1	ESPL1	4437860	4434587	9606.ENSP00000302530	9606.ENSP00000257934	0	0	0	0	0.914	0	0.900	0.847	0.998
CENPE	KIF11	4435566	4434801	9606.ENSP00000265148	9606.ENSP00000260731	0	0	0	0.624	0.969	0.194	0.900	0.891	0.998
TTK	MAD2L1	4443396	4437296	9606.ENSP00000358813	9606.ENSP00000296509	0	0	0	0	0.963	0.799	0	0.834	0.998
WDHD1	GINS4	4442399	4436228	9606.ENSP00000353793	9606.ENSP00000276533	0	0	0	0	0.259	0.969	0	0.920	0.998
CENPA	AURKB	4440745	4438898	9606.ENSP00000336868	9606.ENSP00000313950	0	0	0	0	0.807	0.542	0.900	0.842	0.998
MCM2	GINS1	4435544	4435088	9606.ENSP00000265056	9606.ENSP00000262460	0	0	0	0	0.489	0.793	0.900	0.842	0.998
CDK1	AURKB	4446389	4438898	9606.ENSP00000378699	9606.ENSP00000313950	0	0	0.422	0.726	0.963	0.399	0.900	0.852	0.998
H6PD	PGD	4451067	4435961	9606.ENSP00000473348	9606.ENSP00000270776	0.363	0	0.429	0	0.688	0	0.900	0.918	0.998
MCM2	ORC6	4435544	4433062	9606.ENSP00000265056	9606.ENSP00000219097	0	0	0	0	0.470	0.869	0.900	0.772	0.998
AURKB	KIF23	4438898	4434773	9606.ENSP00000313950	9606.ENSP00000260363	0	0	0	0	0.887	0.125	0.900	0.906	0.998
RFC5	DSCC1	4448482	4439500	9606.ENSP00000408295	9606.ENSP00000322180	0	0	0	0	0.721	0.833	0.900	0.781	0.998
CDCA8	MAD2L1	4444097	4437296	9606.ENSP00000362146	9606.ENSP00000296509	0	0	0	0	0.968	0	0.900	0.516	0.998
BRCA1	BRCA2	4448999	4445332	9606.ENSP00000418960	9606.ENSP00000369497	0	0	0	0	0.258	0.703	0.900	0.954	0.998
CDT1	CCNA2	4437709	4436109	9606.ENSP00000301019	9606.ENSP00000274026	0	0	0	0	0.812	0.808	0.900	0.702	0.998
BUB1B	ESPL1	4436731	4434587	9606.ENSP00000287598	9606.ENSP00000257934	0	0	0	0	0.920	0	0.900	0.834	0.998
BRCA1	BARD1	4448999	4434809	9606.ENSP00000418960	9606.ENSP00000260947	0	0	0	0.545	0.159	0.979	0.900	0.879	0.998
RFC3	CHTF18	4445320	4435056	9606.ENSP00000369411	9606.ENSP00000262315	0	0	0	0	0.248	0.828	0.900	0.901	0.998
MAD2L1	CENPE	4437296	4435566	9606.ENSP00000296509	9606.ENSP00000265148	0	0	0	0	0.924	0.567	0.900	0.713	0.998
ZWINT	NUF2	4444294	4435979	9606.ENSP00000363055	9606.ENSP00000271452	0	0	0	0	0.559	0.929	0.900	0.641	0.998
KIF11	KIF23	4434801	4434773	9606.ENSP00000260731	9606.ENSP00000260363	0	0	0	0.581	0.981	0	0.900	0.800	0.998
EXO1	BLM	4442689	4441703	9606.ENSP00000355506	9606.ENSP00000347232	0.056	0	0	0	0.698	0.769	0.900	0.825	0.998
CDC45	CHEK1	4448376	4447561	9606.ENSP00000405726	9606.ENSP00000388648	0	0	0	0	0.833	0.349	0.900	0.864	0.998
BIRC5	MAD2L1	4437778	4437296	9606.ENSP00000301633	9606.ENSP00000296509	0	0	0	0	0.958	0	0.900	0.578	0.998
GINS1	MCM5	4435088	4432914	9606.ENSP00000262460	9606.ENSP00000216122	0	0	0	0	0.803	0.767	0.900	0.733	0.998
KIF2C	PLK1	4443901	4437632	9606.ENSP00000361298	9606.ENSP00000300093	0	0	0	0	0.810	0.472	0.900	0.871	0.998
DSN1	BUB1	4447628	4437860	9606.ENSP00000389810	9606.ENSP00000302530	0	0	0	0	0.308	0.929	0.900	0.759	0.998
CCNB2	NDC80	4436767	4434910	9606.ENSP00000288207	9606.ENSP00000261597	0	0	0	0	0.961	0	0.900	0.578	0.998
CKS1B	CCNA2	4438654	4436109	9606.ENSP00000311083	9606.ENSP00000274026	0	0	0	0	0.829	0.801	0.900	0.568	0.998
POLD1	PCNA	4448393	4445167	9606.ENSP00000406046	9606.ENSP00000368458	0.044	0	0	0	0.486	0.940	0.900	0.598	0.998
CDC7	MCM6	4447780	4435383	9606.ENSP00000393139	9606.ENSP00000264156	0	0	0	0	0.588	0.817	0.900	0.810	0.998
CDC45	ORC6	4448376	4433062	9606.ENSP00000405726	9606.ENSP00000219097	0	0	0	0	0.376	0.921	0.900	0.759	0.998
POLA1	MCM7	4445155	4438312	9606.ENSP00000368349	9606.ENSP00000307288	0	0	0	0	0.902	0.692	0.900	0.650	0.998
AURKB	CENPE	4438898	4435566	9606.ENSP00000313950	9606.ENSP00000265148	0	0	0	0	0.935	0.189	0.900	0.783	0.998
CHEK1	CDC25C	4447561	4439463	9606.ENSP00000388648	9606.ENSP00000321656	0	0	0	0	0.425	0.571	0.900	0.951	0.998
CDC25A	CCNB1	4437985	4434484	9606.ENSP00000303706	9606.ENSP00000256442	0	0	0	0	0.727	0.740	0.900	0.776	0.998
CENPA	AURKA	4440745	4432988	9606.ENSP00000336868	9606.ENSP00000216911	0	0	0	0	0.827	0.294	0.900	0.912	0.998
CENPO	CENPU	4445460	4436429	9606.ENSP00000370214	9606.ENSP00000281453	0	0	0	0	0.193	0.854	0.900	0.878	0.998
CDC45	POLA1	4448376	4445155	9606.ENSP00000405726	9606.ENSP00000368349	0	0	0	0	0.893	0.619	0.900	0.748	0.998
CDC45	GINS1	4448376	4435088	9606.ENSP00000405726	9606.ENSP00000262460	0	0	0	0	0.651	0.767	0.900	0.852	0.998
CDK1	CDCA8	4446389	4444097	9606.ENSP00000378699	9606.ENSP00000362146	0	0	0	0	0.971	0	0.900	0.616	0.998
CDC20	KIF2C	4443940	4443901	9606.ENSP00000361540	9606.ENSP00000361298	0	0	0	0	0.958	0.078	0.900	0.579	0.998
NTF3	NTRK3	4447975	4442438	9606.ENSP00000397297	9606.ENSP00000354207	0	0	0	0	0	0.599	0.900	0.970	0.998
CENPF	BUB1	4442771	4437860	9606.ENSP00000355922	9606.ENSP00000302530	0	0	0	0	0.938	0	0.900	0.732	0.998
GINS4	MCM2	4436228	4435544	9606.ENSP00000276533	9606.ENSP00000265056	0	0	0	0	0.620	0.767	0.900	0.864	0.998
TTK	BUB1	4443396	4437860	9606.ENSP00000358813	9606.ENSP00000302530	0	0	0	0	0.974	0.731	0	0.834	0.998
RFC4	CHTF18	4446025	4435056	9606.ENSP00000376272	9606.ENSP00000262315	0	0	0	0	0.457	0.875	0.900	0.868	0.998
PLK1	BUB1B	4437632	4436731	9606.ENSP00000300093	9606.ENSP00000287598	0	0	0	0	0.670	0.534	0.900	0.924	0.998
NCAPG2	SMC2	4447458	4436674	9606.ENSP00000387007	9606.ENSP00000286398	0	0	0	0	0.909	0.441	0.900	0.801	0.998
CHTF18	RFC2	4435056	4432637	9606.ENSP00000262315	9606.ENSP00000055077	0	0	0	0	0.279	0.839	0.900	0.885	0.998
PLK1	CCNB2	4437632	4436767	9606.ENSP00000300093	9606.ENSP00000288207	0	0	0	0	0.937	0.303	0.900	0.779	0.998
MCM4	ORC6	4435007	4433062	9606.ENSP00000262105	9606.ENSP00000219097	0	0	0	0	0.685	0.895	0.900	0.610	0.998
MCM10	MCM5	4448957	4432914	9606.ENSP00000418268	9606.ENSP00000216122	0	0	0	0	0.634	0.737	0.900	0.860	0.998
CDCA8	PLK1	4444097	4437632	9606.ENSP00000362146	9606.ENSP00000300093	0	0	0	0	0.956	0	0.900	0.599	0.998
IGF1	IGFBP2	4437883	4433603	9606.ENSP00000302665	9606.ENSP00000233809	0	0	0	0	0.063	0.619	0.900	0.950	0.998
AURKB	MAD2L1	4438898	4437296	9606.ENSP00000313950	9606.ENSP00000296509	0	0	0	0	0.955	0.169	0.900	0.722	0.998
CDC20	BIRC5	4443940	4437778	9606.ENSP00000361540	9606.ENSP00000301633	0	0	0	0	0.965	0.064	0.900	0.610	0.998
RAD51	BLM	4445709	4441703	9606.ENSP00000372088	9606.ENSP00000347232	0	0	0	0	0.517	0.826	0.900	0.838	0.998
KIF2C	BUB1	4443901	4437860	9606.ENSP00000361298	9606.ENSP00000302530	0	0	0	0	0.945	0.185	0.900	0.699	0.998
POLA1	MCM4	4445155	4435007	9606.ENSP00000368349	9606.ENSP00000262105	0	0	0	0	0.902	0.692	0.900	0.563	0.998
CDK1	INCENP	4446389	4446326	9606.ENSP00000378699	9606.ENSP00000378295	0	0	0	0	0.857	0.294	0.900	0.858	0.998
CDK1	CENPE	4446389	4435566	9606.ENSP00000378699	9606.ENSP00000265148	0	0	0	0	0.970	0.174	0.900	0.619	0.998
MCM4	POLE2	4435007	4432952	9606.ENSP00000262105	9606.ENSP00000216367	0	0	0	0	0.942	0.172	0.900	0.659	0.998
PLK1	MAD2L1	4437632	4437296	9606.ENSP00000300093	9606.ENSP00000296509	0	0	0	0	0.943	0.362	0.900	0.676	0.998
MCM3	CDC7	4451546	4447780	9606.ENSP00000480987	9606.ENSP00000393139	0	0	0	0	0.371	0.870	0.900	0.826	0.998
PLK1	AURKA	4437632	4432988	9606.ENSP00000300093	9606.ENSP00000216911	0	0	0	0.749	0.947	0.594	0.900	0.917	0.998
CDCA8	CCNB1	4444097	4434484	9606.ENSP00000362146	9606.ENSP00000256442	0	0	0	0	0.968	0	0.900	0.544	0.998
RFC3	DSCC1	4445320	4439500	9606.ENSP00000369411	9606.ENSP00000322180	0	0	0	0	0.473	0.843	0.900	0.799	0.998
CDK1	BIRC5	4446389	4437778	9606.ENSP00000378699	9606.ENSP00000301633	0	0	0	0	0.967	0.379	0.900	0.526	0.998
MCM3	GINS1	4451546	4435088	9606.ENSP00000480987	9606.ENSP00000262460	0	0	0	0	0.777	0.735	0.900	0.712	0.998
PRIM1	POLE2	4442054	4432952	9606.ENSP00000350491	9606.ENSP00000216367	0	0	0	0	0.952	0	0.900	0.694	0.998
CDK1	CDC25A	4446389	4437985	9606.ENSP00000378699	9606.ENSP00000303706	0	0	0	0	0.573	0.571	0.900	0.908	0.998
UBE2C	AURKA	4441865	4432988	9606.ENSP00000348838	9606.ENSP00000216911	0	0	0	0	0.949	0.064	0.900	0.639	0.998
PLK1	NDC80	4437632	4434910	9606.ENSP00000300093	9606.ENSP00000261597	0	0	0	0	0.940	0.440	0.900	0.596	0.998
MAD2L1	CCNB1	4437296	4434484	9606.ENSP00000296509	9606.ENSP00000256442	0	0	0	0	0.955	0.130	0.900	0.760	0.998
PRC1	PLK1	4446249	4437632	9606.ENSP00000377793	9606.ENSP00000300093	0	0	0	0	0.918	0.379	0.900	0.653	0.998
MCM3	RFC4	4451546	4446025	9606.ENSP00000480987	9606.ENSP00000376272	0.058	0	0.293	0	0.967	0.819	0	0.603	0.998
CDCA8	NDC80	4444097	4434910	9606.ENSP00000362146	9606.ENSP00000261597	0	0	0	0	0.960	0	0.900	0.567	0.998
BIRC5	AURKA	4437778	4432988	9606.ENSP00000301633	9606.ENSP00000216911	0	0	0	0	0.869	0.560	0.900	0.711	0.998
CDCA8	CENPE	4444097	4435566	9606.ENSP00000362146	9606.ENSP00000265148	0	0	0	0	0.960	0	0.900	0.611	0.998
AURKB	CCNB1	4438898	4434484	9606.ENSP00000313950	9606.ENSP00000256442	0	0	0	0	0.934	0.291	0.900	0.797	0.998
MAD2L1	CCNB2	4437296	4436767	9606.ENSP00000296509	9606.ENSP00000288207	0	0	0	0	0.926	0.130	0.900	0.788	0.998
KNTC1	ZWILCH	4440000	4438688	9606.ENSP00000328236	9606.ENSP00000311429	0	0	0	0	0.772	0.474	0.900	0.902	0.998
NUF2	CENPE	4435979	4435566	9606.ENSP00000271452	9606.ENSP00000265148	0	0	0	0	0.825	0.450	0.900	0.831	0.998
MX1	IFIT1	4446835	4443816	9606.ENSP00000381601	9606.ENSP00000360869	0	0	0	0	0.914	0	0.900	0.857	0.998
MCM10	CDT1	4448957	4437709	9606.ENSP00000418268	9606.ENSP00000301019	0	0	0	0	0.805	0.186	0.900	0.874	0.997
KIF20A	KIF11	4446341	4434801	9606.ENSP00000378356	9606.ENSP00000260731	0	0	0	0.580	0.966	0	0.900	0.715	0.997
CHAF1B	CHAF1A	4439017	4437740	9606.ENSP00000315700	9606.ENSP00000301280	0	0	0	0	0.536	0.521	0.900	0.902	0.997
CDK1	TPX2	4446389	4437665	9606.ENSP00000378699	9606.ENSP00000300403	0	0	0	0	0.925	0	0.900	0.721	0.997
CDCA8	CCNB2	4444097	4436767	9606.ENSP00000362146	9606.ENSP00000288207	0	0	0	0	0.938	0	0.900	0.578	0.997
CDC7	ORC1	4447780	4443772	9606.ENSP00000393139	9606.ENSP00000360623	0	0	0	0	0.336	0.909	0.900	0.656	0.997
UBE2C	BUB1B	4441865	4436731	9606.ENSP00000348838	9606.ENSP00000287598	0	0	0	0	0.903	0.328	0.900	0.625	0.997
BUB1B	SGOL1	4436731	4435310	9606.ENSP00000287598	9606.ENSP00000263753	0	0	0	0	0.867	0.384	0.900	0.685	0.997
HMMR	TPX2	4446202	4437665	9606.ENSP00000377492	9606.ENSP00000300403	0	0	0	0	0.837	0.379	0.900	0.751	0.997
AURKB	PLK1	4438898	4437632	9606.ENSP00000313950	9606.ENSP00000300093	0	0	0	0.751	0.947	0.365	0.900	0.907	0.997
CDC45	POLE2	4448376	4432952	9606.ENSP00000405726	9606.ENSP00000216367	0	0	0	0	0.887	0.411	0.900	0.729	0.997
POLA2	MCM4	4435611	4435007	9606.ENSP00000265465	9606.ENSP00000262105	0	0	0	0	0.913	0.261	0.900	0.709	0.997
PCNA	KIAA0101	4445167	4437621	9606.ENSP00000368458	9606.ENSP00000300035	0	0	0	0	0.742	0.890	0.900	0.212	0.997
GINS4	MCM6	4436228	4435383	9606.ENSP00000276533	9606.ENSP00000264156	0	0	0	0	0.561	0.737	0.900	0.824	0.997
SPC24	BUB1	4450762	4437860	9606.ENSP00000465075	9606.ENSP00000302530	0	0	0	0	0.341	0.929	0.900	0.608	0.997
RFC5	CHTF18	4448482	4435056	9606.ENSP00000408295	9606.ENSP00000262315	0	0	0	0.571	0.470	0.939	0.900	0.901	0.997
BUB1	SPC25	4437860	4436467	9606.ENSP00000302530	9606.ENSP00000282074	0	0	0	0	0.662	0.929	0.900	0.149	0.997
FANCA	FANCD2	4445843	4436734	9606.ENSP00000373952	9606.ENSP00000287647	0	0	0	0	0.161	0.538	0.900	0.953	0.997
PCNA	MSH2	4445167	4433580	9606.ENSP00000368458	9606.ENSP00000233146	0	0	0	0	0.757	0.817	0.900	0.545	0.997
INCENP	PLK1	4446326	4437632	9606.ENSP00000378295	9606.ENSP00000300093	0	0	0	0	0.855	0.313	0.900	0.774	0.997
PTTG1	UBE2C	4446209	4441865	9606.ENSP00000377536	9606.ENSP00000348838	0	0	0	0	0.936	0	0.900	0.694	0.997
POLA1	POLE2	4445155	4432952	9606.ENSP00000368349	9606.ENSP00000216367	0	0	0	0	0.877	0.304	0.900	0.780	0.997
RFC3	MCM7	4445320	4438312	9606.ENSP00000369411	9606.ENSP00000307288	0.058	0	0	0	0.950	0.186	0.900	0.457	0.997
CCNB2	BUB1B	4436767	4436731	9606.ENSP00000288207	9606.ENSP00000287598	0	0	0	0	0.930	0.085	0.900	0.699	0.997
CDK1	FOXM1	4446389	4441245	9606.ENSP00000378699	9606.ENSP00000342307	0	0	0	0	0.840	0.424	0.900	0.748	0.997
DSN1	CASC5	4447628	4440673	9606.ENSP00000389810	9606.ENSP00000335463	0	0	0	0	0.128	0.812	0.900	0.877	0.997
CFI	C3	4446295	4433951	9606.ENSP00000378130	9606.ENSP00000245907	0	0	0	0	0.143	0.871	0.900	0.798	0.997
TPM1	ACTC1	4442096	4436861	9606.ENSP00000351022	9606.ENSP00000290378	0	0	0	0	0.163	0.938	0.800	0.750	0.997
KIF2C	NDC80	4443901	4434910	9606.ENSP00000361298	9606.ENSP00000261597	0	0	0	0	0.917	0.180	0.900	0.691	0.997
DSN1	NDC80	4447628	4434910	9606.ENSP00000389810	9606.ENSP00000261597	0	0	0	0	0.297	0.820	0.900	0.827	0.997
PRIM1	MCM2	4442054	4435544	9606.ENSP00000350491	9606.ENSP00000265056	0	0	0	0	0.928	0.133	0.900	0.634	0.997
PTTG1	AURKA	4446209	4432988	9606.ENSP00000377536	9606.ENSP00000216911	0	0	0	0	0.907	0.305	0.900	0.712	0.997
ZWINT	SPC25	4444294	4436467	9606.ENSP00000363055	9606.ENSP00000282074	0	0	0	0	0.559	0.929	0.900	0.168	0.997
TYMS	TK1	4439011	4437779	9606.ENSP00000315644	9606.ENSP00000301634	0.169	0	0	0	0.787	0	0.900	0.856	0.997
BRCA2	FANCD2	4445332	4436734	9606.ENSP00000369497	9606.ENSP00000287647	0	0	0	0	0.252	0.472	0.900	0.938	0.997
SKA1	NDC80	4436620	4434910	9606.ENSP00000285116	9606.ENSP00000261597	0	0	0	0	0.876	0.354	0.900	0.701	0.997
MCM6	GINS2	4435383	4434310	9606.ENSP00000264156	9606.ENSP00000253462	0	0	0	0	0.813	0.756	0.900	0.547	0.997
BUB1	SGOL1	4437860	4435310	9606.ENSP00000302530	9606.ENSP00000263753	0	0	0	0	0.856	0.050	0.900	0.827	0.997
BORA	PLK1	4451376	4437632	9606.ENSP00000479266	9606.ENSP00000300093	0	0	0	0	0.549	0.379	0.900	0.910	0.997
RFC4	MCM2	4446025	4435544	9606.ENSP00000376272	9606.ENSP00000265056	0.058	0	0	0	0.927	0.186	0.900	0.584	0.997
MAD2L1	NUF2	4437296	4435979	9606.ENSP00000296509	9606.ENSP00000271452	0	0	0	0	0.930	0.084	0.900	0.652	0.997
IGF2	IGFBP6	4447717	4437766	9606.ENSP00000391826	9606.ENSP00000301464	0	0	0	0	0.069	0.709	0.900	0.911	0.997
NTF3	NTRK2	4447975	4436251	9606.ENSP00000397297	9606.ENSP00000277120	0	0	0	0	0	0.599	0.900	0.941	0.997
CDC25C	PLK1	4439463	4437632	9606.ENSP00000321656	9606.ENSP00000300093	0	0	0	0	0.608	0.416	0.900	0.920	0.997
MCM3	PRIM1	4451546	4442054	9606.ENSP00000480987	9606.ENSP00000350491	0	0	0	0	0.947	0.080	0.900	0.464	0.997
FOXM1	CCNB1	4441245	4434484	9606.ENSP00000342307	9606.ENSP00000256442	0	0	0	0	0.811	0.349	0.900	0.827	0.997
PLK1	FBXO5	4437632	4433479	9606.ENSP00000300093	9606.ENSP00000229758	0	0	0	0	0.774	0.379	0.900	0.867	0.997
RPS29	RPL39L	4446487	4437259	9606.ENSP00000379339	9606.ENSP00000296277	0	0	0	0	0.787	0.747	0.900	0.525	0.997
BCL2	BCL2L11	4446777	4446127	9606.ENSP00000381185	9606.ENSP00000376943	0	0	0	0	0	0.959	0.900	0.538	0.997
IGF2	IGFBP2	4447717	4433603	9606.ENSP00000391826	9606.ENSP00000233809	0	0	0	0	0.114	0.619	0.900	0.932	0.997
POLA2	POLE2	4435611	4432952	9606.ENSP00000265465	9606.ENSP00000216367	0	0	0	0	0.886	0	0.900	0.823	0.997
GINS3	MCM4	4448155	4435007	9606.ENSP00000401018	9606.ENSP00000262105	0	0	0	0	0.442	0.735	0.900	0.823	0.997
CDCA8	KIF2C	4444097	4443901	9606.ENSP00000362146	9606.ENSP00000361298	0	0	0	0	0.931	0.114	0.900	0.658	0.997
CDC20	CASC5	4443940	4440673	9606.ENSP00000361540	9606.ENSP00000335463	0	0	0	0	0.650	0.837	0.900	0.616	0.997
SPC24	ZWINT	4450762	4444294	9606.ENSP00000465075	9606.ENSP00000363055	0	0	0	0	0.170	0.929	0.900	0.670	0.997
ECT2	PLK1	4446064	4437632	9606.ENSP00000376457	9606.ENSP00000300093	0	0	0	0	0.845	0.379	0.900	0.749	0.997
GINS4	MCM4	4436228	4435007	9606.ENSP00000276533	9606.ENSP00000262105	0	0	0	0	0.494	0.767	0.900	0.832	0.997
BUB1	KIF11	4437860	4434801	9606.ENSP00000302530	9606.ENSP00000260731	0	0	0	0	0.990	0.185	0	0.672	0.997
UBE2C	MAD2L1	4441865	4437296	9606.ENSP00000348838	9606.ENSP00000296509	0	0	0	0	0.919	0.509	0.900	0.449	0.997
CDCA8	BUB1	4444097	4437860	9606.ENSP00000362146	9606.ENSP00000302530	0	0	0	0	0.935	0	0.900	0.707	0.997
RAD51	EXO1	4445709	4442689	9606.ENSP00000372088	9606.ENSP00000355506	0.056	0	0	0	0.671	0.385	0.900	0.897	0.997
PCNA	MCM4	4445167	4435007	9606.ENSP00000368458	9606.ENSP00000262105	0	0	0	0	0.949	0.890	0	0.549	0.997
CDC45	PRIM1	4448376	4442054	9606.ENSP00000405726	9606.ENSP00000350491	0	0	0	0	0.933	0	0.900	0.615	0.997
CENPI	CENPH	4444058	4436517	9606.ENSP00000362018	9606.ENSP00000283006	0	0	0	0	0.287	0.566	0.900	0.918	0.997
UBE2C	AURKB	4441865	4438898	9606.ENSP00000348838	9606.ENSP00000313950	0	0	0	0	0.934	0.064	0.900	0.597	0.997
AURKB	NCAPG	4438898	4434176	9606.ENSP00000313950	9606.ENSP00000251496	0	0	0	0	0.959	0.263	0.900	0.379	0.997
CDCA8	BUB1B	4444097	4436731	9606.ENSP00000362146	9606.ENSP00000287598	0	0	0	0	0.927	0	0.900	0.637	0.997
TOP2A	TPX2	4448614	4437665	9606.ENSP00000411532	9606.ENSP00000300403	0	0	0	0	0.993	0	0	0.595	0.997
CENPI	CENPU	4444058	4436429	9606.ENSP00000362018	9606.ENSP00000281453	0	0	0	0	0.221	0.826	0.900	0.837	0.997
FOXM1	PLK1	4441245	4437632	9606.ENSP00000342307	9606.ENSP00000300093	0	0	0	0	0.785	0.087	0.900	0.880	0.997
NUSAP1	CDK1	4450429	4446389	9606.ENSP00000453403	9606.ENSP00000378699	0	0	0	0	0.992	0	0	0.644	0.997
BRCA1	RAD51	4448999	4445709	9606.ENSP00000418960	9606.ENSP00000372088	0	0	0	0	0.384	0.763	0.900	0.873	0.997
KIF2C	BUB1B	4443901	4436731	9606.ENSP00000361298	9606.ENSP00000287598	0	0	0	0	0.923	0.185	0.900	0.672	0.997
PCNA	POLA1	4445167	4445155	9606.ENSP00000368458	9606.ENSP00000368349	0.044	0	0	0	0.853	0.623	0.900	0.544	0.997
CENPK	CENPH	4446586	4436517	9606.ENSP00000379911	9606.ENSP00000283006	0	0	0	0	0.509	0.583	0.900	0.872	0.997
CHEK1	EXO1	4447561	4442689	9606.ENSP00000388648	9606.ENSP00000355506	0	0	0	0	0.739	0.265	0.900	0.898	0.997
AURKB	ESPL1	4438898	4434587	9606.ENSP00000313950	9606.ENSP00000257934	0	0	0	0	0.903	0	0.900	0.802	0.997
CDK1	NUF2	4446389	4435979	9606.ENSP00000378699	9606.ENSP00000271452	0	0	0	0	0.969	0	0.900	0.394	0.997
CDK1	KIF2C	4446389	4443901	9606.ENSP00000378699	9606.ENSP00000361298	0	0	0	0	0.901	0.157	0.900	0.740	0.997
RACGAP1	AURKB	4448310	4438898	9606.ENSP00000404190	9606.ENSP00000313950	0	0	0	0	0.765	0.379	0.900	0.859	0.997
CDC20	TTK	4443940	4443396	9606.ENSP00000361540	9606.ENSP00000358813	0	0	0	0	0.982	0.586	0	0.737	0.997
PBK	CDK1	4449452	4446389	9606.ENSP00000428489	9606.ENSP00000378699	0	0	0	0	0.990	0.412	0	0.660	0.997
CENPA	BUB1	4440745	4437860	9606.ENSP00000336868	9606.ENSP00000302530	0	0	0	0	0.896	0.262	0.900	0.702	0.997
KIF20A	PLK1	4446341	4437632	9606.ENSP00000378356	9606.ENSP00000300093	0	0	0	0	0.802	0.293	0.900	0.871	0.997
PKMYT1	CCNB1	4435050	4434484	9606.ENSP00000262300	9606.ENSP00000256442	0	0	0	0	0.405	0.896	0.900	0.709	0.997
PCNA	PRIM1	4445167	4442054	9606.ENSP00000368458	9606.ENSP00000350491	0.295	0	0	0	0.928	0	0.900	0.598	0.997
CHEK1	CLSPN	4447561	4438832	9606.ENSP00000388648	9606.ENSP00000312995	0	0	0	0	0.325	0.379	0.900	0.954	0.997
CENPO	CENPH	4445460	4436517	9606.ENSP00000370214	9606.ENSP00000283006	0	0	0	0	0.131	0.782	0.900	0.886	0.997
CDK1	PCNA	4446389	4445167	9606.ENSP00000378699	9606.ENSP00000368458	0	0	0	0	0.983	0.756	0	0.443	0.997
BUB1	CCNB1	4437860	4434484	9606.ENSP00000302530	9606.ENSP00000256442	0	0	0	0	0.902	0.085	0.900	0.793	0.997
INCENP	KIF23	4446326	4434773	9606.ENSP00000378295	9606.ENSP00000260363	0	0	0	0	0.855	0.180	0.900	0.765	0.996
RFC4	FEN1	4446025	4438133	9606.ENSP00000376272	9606.ENSP00000305480	0	0	0	0	0.911	0.186	0.900	0.570	0.996
HIST1H3B	HIST1H4B	4451891	4444934	9606.ENSP00000484841	9606.ENSP00000366974	0	0.008	0	0	0.470	0.852	0.900	0.586	0.996
TOP2A	CDK1	4448614	4446389	9606.ENSP00000411532	9606.ENSP00000378699	0	0	0	0	0.986	0.386	0	0.597	0.996
TTK	NDC80	4443396	4434910	9606.ENSP00000358813	9606.ENSP00000261597	0	0	0	0	0.983	0.578	0	0.602	0.996
CDC45	CDC7	4448376	4447780	9606.ENSP00000405726	9606.ENSP00000393139	0	0	0	0	0.431	0.264	0.900	0.919	0.996
PCNA	MCM7	4445167	4438312	9606.ENSP00000368458	9606.ENSP00000307288	0	0	0	0	0.943	0.880	0	0.529	0.996
MCM3	PCNA	4451546	4445167	9606.ENSP00000480987	9606.ENSP00000368458	0	0	0.233	0	0.964	0.110	0.720	0.574	0.996
KIF20A	CDCA8	4446341	4444097	9606.ENSP00000378356	9606.ENSP00000362146	0	0	0	0	0.920	0.116	0.900	0.571	0.996
PRIM1	MCM5	4442054	4432914	9606.ENSP00000350491	9606.ENSP00000216122	0	0	0	0	0.916	0.086	0.900	0.593	0.996
POLD1	MSH2	4448393	4433580	9606.ENSP00000406046	9606.ENSP00000233146	0	0	0	0	0.728	0.302	0.900	0.824	0.996
BUB1B	NUF2	4436731	4435979	9606.ENSP00000287598	9606.ENSP00000271452	0	0	0	0	0.798	0.326	0.900	0.745	0.996
DSN1	NUF2	4447628	4435979	9606.ENSP00000389810	9606.ENSP00000271452	0	0	0	0	0.241	0.840	0.900	0.775	0.996
NOG	BMP4	4439991	4433931	9606.ENSP00000328181	9606.ENSP00000245451	0	0	0	0	0	0.522	0.900	0.928	0.996
RFC5	MCM7	4448482	4438312	9606.ENSP00000408295	9606.ENSP00000307288	0.058	0	0	0	0.929	0.186	0.900	0.444	0.996
NDC80	CCNB1	4434910	4434484	9606.ENSP00000261597	9606.ENSP00000256442	0	0	0	0	0.912	0.387	0.900	0.506	0.996
KIF2C	CCNB2	4443901	4436767	9606.ENSP00000361298	9606.ENSP00000288207	0	0	0	0	0.914	0.150	0.900	0.526	0.996
PCNA	RAD18	4445167	4435515	9606.ENSP00000368458	9606.ENSP00000264926	0	0	0	0	0.177	0.905	0.900	0.657	0.996
MCM10	POLA1	4448957	4445155	9606.ENSP00000418268	9606.ENSP00000368349	0	0	0	0	0.251	0.733	0.900	0.859	0.996
RACGAP1	KIF11	4448310	4434801	9606.ENSP00000404190	9606.ENSP00000260731	0	0	0	0	0.933	0.186	0.900	0.468	0.996
RBBP8	BARD1	4446941	4434809	9606.ENSP00000382628	9606.ENSP00000260947	0	0	0	0	0.119	0.860	0.900	0.715	0.996
CDK1	PKMYT1	4446389	4435050	9606.ENSP00000378699	9606.ENSP00000262300	0	0	0.312	0.670	0.550	0.882	0.900	0.902	0.996
CDK1	SMC4	4446389	4441992	9606.ENSP00000378699	9606.ENSP00000349961	0	0	0	0	0.906	0.328	0.900	0.453	0.996
FOXM1	CCNA2	4441245	4436109	9606.ENSP00000342307	9606.ENSP00000274026	0	0	0	0	0.863	0.082	0.900	0.751	0.996
PLK1	ESPL1	4437632	4434587	9606.ENSP00000300093	9606.ENSP00000257934	0	0	0	0	0.700	0.397	0.900	0.824	0.996
HIST1H2BE	HIST1H2AC	4451751	4444942	9606.ENSP00000483237	9606.ENSP00000367022	0	0	0	0	0.243	0.944	0.800	0.610	0.996
CDK1	KIF23	4446389	4434773	9606.ENSP00000378699	9606.ENSP00000260363	0	0	0	0	0.982	0.157	0	0.774	0.996
GINS1	MCM4	4435088	4435007	9606.ENSP00000262460	9606.ENSP00000262105	0	0	0	0	0.706	0.732	0.900	0.645	0.996
HIST1H3F	HIST1H4D	4451830	4451392	9606.ENSP00000484095	9606.ENSP00000479461	0	0.008	0	0	0.438	0.852	0.900	0.586	0.996
CKS1B	CCNB1	4438654	4434484	9606.ENSP00000311083	9606.ENSP00000256442	0	0	0	0	0.810	0.913	0.540	0.569	0.996
RFC3	PRIM1	4445320	4442054	9606.ENSP00000369411	9606.ENSP00000350491	0	0	0	0	0.925	0.128	0.900	0.569	0.996
CDC45	MCM8	4448376	4445128	9606.ENSP00000405726	9606.ENSP00000368164	0	0	0	0	0.601	0.733	0.900	0.686	0.996
CDCA8	SGOL1	4444097	4435310	9606.ENSP00000362146	9606.ENSP00000263753	0	0	0	0	0.867	0.313	0.900	0.619	0.996
DTL	CDT1	4442781	4437709	9606.ENSP00000355958	9606.ENSP00000301019	0	0	0	0	0.887	0.379	0	0.949	0.996
MCM3	GINS3	4451546	4448155	9606.ENSP00000480987	9606.ENSP00000401018	0	0	0	0	0.430	0.734	0.900	0.772	0.996
AURKB	SGOL1	4438898	4435310	9606.ENSP00000313950	9606.ENSP00000263753	0	0	0	0	0.851	0.379	0.900	0.705	0.996
POLD1	LIG1	4448393	4435231	9606.ENSP00000406046	9606.ENSP00000263274	0	0	0	0	0.859	0.105	0.900	0.774	0.996
HIST1H2AC	HIST1H2BK	4444942	4441923	9606.ENSP00000367022	9606.ENSP00000349430	0	0	0	0	0.758	0.735	0.900	0.475	0.996
AURKB	SKA1	4438898	4436620	9606.ENSP00000313950	9606.ENSP00000285116	0	0	0	0	0.808	0.354	0.900	0.733	0.996
CDC45	POLA2	4448376	4435611	9606.ENSP00000405726	9606.ENSP00000265465	0	0	0	0	0.906	0.084	0.900	0.662	0.996
BIRC5	CCNB1	4437778	4434484	9606.ENSP00000301633	9606.ENSP00000256442	0	0	0	0	0.888	0.185	0.900	0.651	0.996
CENPH	CENPU	4436517	4436429	9606.ENSP00000283006	9606.ENSP00000281453	0	0	0	0	0.547	0.564	0.900	0.830	0.996
CDK1	FBXO5	4446389	4433479	9606.ENSP00000378699	9606.ENSP00000229758	0	0	0	0	0.814	0.379	0.900	0.765	0.996
POLD1	POLA2	4448393	4435611	9606.ENSP00000406046	9606.ENSP00000265465	0	0	0	0	0.765	0.426	0.900	0.768	0.996
HIST1H2AH	HIST1H2AJ	4444893	4440028	9606.ENSP00000366679	9606.ENSP00000328484	0	0	0	0.984	0.367	0.943	0.900	0.348	0.996
SPC24	CASC5	4450762	4440673	9606.ENSP00000465075	9606.ENSP00000335463	0	0	0	0	0.322	0.847	0.900	0.744	0.996
CENPO	CENPI	4445460	4444058	9606.ENSP00000370214	9606.ENSP00000362018	0	0	0	0	0.151	0.763	0.900	0.856	0.996
KIF2C	CCNB1	4443901	4434484	9606.ENSP00000361298	9606.ENSP00000256442	0	0	0	0	0.929	0.150	0.900	0.513	0.996
HIST1H3I	HIST1H4L	4451757	4451542	9606.ENSP00000483283	9606.ENSP00000480960	0	0.008	0	0	0.433	0.852	0.900	0.586	0.996
CHEK1	MCM4	4447561	4435007	9606.ENSP00000388648	9606.ENSP00000262105	0	0	0	0	0.775	0.308	0.900	0.790	0.996
CDC20	NUF2	4443940	4435979	9606.ENSP00000361540	9606.ENSP00000271452	0	0	0	0	0.922	0	0.900	0.582	0.996
CDK1	DLGAP5	4446389	4434015	9606.ENSP00000378699	9606.ENSP00000247191	0	0	0	0	0.991	0.320	0	0.489	0.996
FANCA	RMI2	4445843	4438584	9606.ENSP00000373952	9606.ENSP00000310356	0	0	0	0	0.264	0.993	0	0.294	0.996
AURKB	NUF2	4438898	4435979	9606.ENSP00000313950	9606.ENSP00000271452	0	0	0	0	0.838	0.328	0.900	0.740	0.996
KIF4A	KIF11	4444386	4434801	9606.ENSP00000363524	9606.ENSP00000260731	0	0	0	0.649	0.949	0	0.900	0.783	0.996
AGTR1	AGT	4449040	4442719	9606.ENSP00000419422	9606.ENSP00000355627	0	0	0	0	0.083	0.709	0.900	0.870	0.996
CENPF	NDC80	4442771	4434910	9606.ENSP00000355922	9606.ENSP00000261597	0	0	0	0	0.909	0	0.900	0.635	0.996
FANCD2	FANCE	4436734	4433480	9606.ENSP00000287647	9606.ENSP00000229769	0	0	0	0	0.061	0.538	0.900	0.930	0.996
KIF15	KIF11	4439659	4434801	9606.ENSP00000324020	9606.ENSP00000260731	0	0	0	0.634	0.955	0	0.900	0.871	0.996
UHRF1	DNMT1	4451406	4442259	9606.ENSP00000479617	9606.ENSP00000352516	0.167	0	0	0	0.345	0.472	0.900	0.897	0.996
APOB	APOC3	4433584	4433396	9606.ENSP00000233242	9606.ENSP00000227667	0	0	0	0	0.688	0	0.900	0.896	0.996
RACGAP1	KIF4A	4448310	4444386	9606.ENSP00000404190	9606.ENSP00000363524	0	0	0	0	0.909	0.186	0.900	0.617	0.996
APOE	APOB	4434227	4433584	9606.ENSP00000252486	9606.ENSP00000233242	0	0	0	0	0.320	0.320	0.900	0.924	0.996
INCENP	CENPE	4446326	4435566	9606.ENSP00000378295	9606.ENSP00000265148	0	0	0	0	0.833	0.085	0.900	0.779	0.996
RFC5	PRIM1	4448482	4442054	9606.ENSP00000408295	9606.ENSP00000350491	0	0	0	0	0.940	0.080	0.900	0.377	0.996
FANCG	FANCD2	4445092	4436734	9606.ENSP00000367910	9606.ENSP00000287647	0	0	0	0	0.136	0.328	0.900	0.946	0.996
KIF15	TPX2	4439659	4437665	9606.ENSP00000324020	9606.ENSP00000300403	0	0	0	0	0.822	0	0.900	0.796	0.996
DIAPH3	CCNB2	4446994	4436767	9606.ENSP00000383178	9606.ENSP00000288207	0	0	0	0	0.555	0.991	0	0.086	0.996
MCM7	POLA2	4438312	4435611	9606.ENSP00000307288	9606.ENSP00000265465	0	0	0	0	0.911	0.261	0.900	0.513	0.996
CENPF	BUB1B	4442771	4436731	9606.ENSP00000355922	9606.ENSP00000287598	0	0	0	0	0.896	0	0.900	0.683	0.996
SPC24	DSN1	4450762	4447628	9606.ENSP00000465075	9606.ENSP00000389810	0	0	0	0	0.120	0.815	0.900	0.830	0.996
POLA2	MCM5	4435611	4432914	9606.ENSP00000265465	9606.ENSP00000216122	0	0	0	0	0.924	0.261	0.900	0.522	0.996
PLK1	KIF11	4437632	4434801	9606.ENSP00000300093	9606.ENSP00000260731	0	0	0	0	0.962	0.185	0	0.890	0.996
RAD51	BARD1	4445709	4434809	9606.ENSP00000372088	9606.ENSP00000260947	0	0	0	0	0.208	0.866	0.900	0.747	0.996
MCM3	GINS2	4451546	4434310	9606.ENSP00000480987	9606.ENSP00000253462	0	0	0	0	0.779	0.735	0.900	0.543	0.996
DSCC1	RFC2	4439500	4432637	9606.ENSP00000322180	9606.ENSP00000055077	0	0	0	0	0.252	0.830	0.900	0.758	0.996
BIRC5	BUB1B	4437778	4436731	9606.ENSP00000301633	9606.ENSP00000287598	0	0	0	0	0.916	0.185	0.900	0.554	0.996
MCM3	RFC3	4451546	4445320	9606.ENSP00000480987	9606.ENSP00000369411	0.058	0	0	0	0.956	0.803	0	0.635	0.996
BUB1	BIRC5	4437860	4437778	9606.ENSP00000302530	9606.ENSP00000301633	0	0	0	0	0.901	0.185	0.900	0.592	0.996
HIST1H3I	HIST1H4B	4451757	4444934	9606.ENSP00000483283	9606.ENSP00000366974	0	0.008	0	0	0.346	0.852	0.900	0.586	0.995
HIST1H3F	HIST1H4B	4451830	4444934	9606.ENSP00000484095	9606.ENSP00000366974	0	0.008	0	0	0.414	0.852	0.900	0.586	0.995
CENPU	CENPM	4436429	4432895	9606.ENSP00000281453	9606.ENSP00000215980	0	0	0	0	0.483	0.564	0.900	0.812	0.995
CHEK1	MCM2	4447561	4435544	9606.ENSP00000388648	9606.ENSP00000265056	0	0	0	0	0.733	0.373	0.900	0.775	0.995
KIF2C	CENPF	4443901	4442771	9606.ENSP00000361298	9606.ENSP00000355922	0	0	0	0	0.884	0	0.900	0.630	0.995
BIRC5	CCNB2	4437778	4436767	9606.ENSP00000301633	9606.ENSP00000288207	0	0	0	0	0.880	0.185	0.900	0.577	0.995
NDC80	ESPL1	4434910	4434587	9606.ENSP00000261597	9606.ENSP00000257934	0	0	0	0	0.883	0	0.900	0.672	0.995
CDK1	SMC2	4446389	4436674	9606.ENSP00000378699	9606.ENSP00000286398	0	0	0	0	0.929	0.178	0.900	0.257	0.995
CXCL12	ACKR3	4446453	4436051	9606.ENSP00000379140	9606.ENSP00000272928	0	0	0	0	0.069	0.162	0.900	0.943	0.995
CCNF	CDC20	4446633	4443940	9606.ENSP00000380256	9606.ENSP00000361540	0	0	0	0	0.861	0.400	0.900	0.547	0.995
CDCA8	ESPL1	4444097	4434587	9606.ENSP00000362146	9606.ENSP00000257934	0	0	0	0	0.923	0	0.900	0.428	0.995
CDC45	WDHD1	4448376	4442399	9606.ENSP00000405726	9606.ENSP00000353793	0	0	0	0	0.948	0.361	0	0.885	0.995
MCM3	POLA2	4451546	4435611	9606.ENSP00000480987	9606.ENSP00000265465	0	0	0	0	0.900	0.261	0.900	0.429	0.995
POLA1	MCM6	4445155	4435383	9606.ENSP00000368349	9606.ENSP00000264156	0	0	0	0	0.846	0.190	0.900	0.702	0.995
CDC20	KIF11	4443940	4434801	9606.ENSP00000361540	9606.ENSP00000260731	0	0	0	0	0.981	0.260	0	0.656	0.995
CCNB2	NCAPG	4436767	4434176	9606.ENSP00000288207	9606.ENSP00000251496	0	0	0	0	0.937	0	0.900	0.398	0.995
PRIM1	MCM4	4442054	4435007	9606.ENSP00000350491	9606.ENSP00000262105	0	0	0	0	0.936	0.125	0.900	0.356	0.995
HIST1H3D	HIST1H4B	4444939	4444934	9606.ENSP00000366999	9606.ENSP00000366974	0	0.008	0	0	0.161	0.852	0.900	0.690	0.995
UBE2C	ESPL1	4441865	4434587	9606.ENSP00000348838	9606.ENSP00000257934	0	0	0	0	0.920	0	0.900	0.479	0.995
RFC3	MCM2	4445320	4435544	9606.ENSP00000369411	9606.ENSP00000265056	0.058	0	0	0	0.909	0.186	0.900	0.430	0.995
TTK	BUB1B	4443396	4436731	9606.ENSP00000358813	9606.ENSP00000287598	0	0	0	0	0.910	0.731	0	0.831	0.995
INCENP	BUB1	4446326	4437860	9606.ENSP00000378295	9606.ENSP00000302530	0	0	0	0	0.721	0	0.900	0.837	0.995
HIST1H3G	HIST1H4A	4451871	4451358	9606.ENSP00000484638	9606.ENSP00000479106	0	0.008	0	0	0.210	0.852	0.900	0.653	0.995
HIST1H3F	HIST1H4L	4451830	4451542	9606.ENSP00000484095	9606.ENSP00000480960	0	0.008	0	0	0.382	0.852	0.900	0.586	0.995
HIST1H3I	HIST1H4D	4451757	4451392	9606.ENSP00000483283	9606.ENSP00000479461	0	0.008	0	0	0.348	0.852	0.900	0.586	0.995
NID1	LAMC1	4435391	4434618	9606.ENSP00000264187	9606.ENSP00000258341	0	0	0	0	0.203	0.834	0.900	0.674	0.995
CENPF	CCNB2	4442771	4436767	9606.ENSP00000355922	9606.ENSP00000288207	0	0	0	0	0.901	0	0.900	0.544	0.995
MCM10	ORC1	4448957	4443772	9606.ENSP00000418268	9606.ENSP00000360623	0	0	0	0	0.786	0.420	0.900	0.689	0.995
CENPF	NUF2	4442771	4435979	9606.ENSP00000355922	9606.ENSP00000271452	0	0	0	0	0.892	0	0.900	0.601	0.995
KIF2C	ESPL1	4443901	4434587	9606.ENSP00000361298	9606.ENSP00000257934	0	0	0	0	0.914	0.180	0.900	0.472	0.995
HIST1H3F	HIST1H4A	4451830	4451358	9606.ENSP00000484095	9606.ENSP00000479106	0	0.008	0	0	0.379	0.852	0.900	0.586	0.995
MCM6	ORC6	4435383	4433062	9606.ENSP00000264156	9606.ENSP00000219097	0	0	0	0	0.229	0.878	0.900	0.616	0.995
HIST1H3G	HIST1H4D	4451871	4451392	9606.ENSP00000484638	9606.ENSP00000479461	0	0.008	0	0	0.267	0.852	0.900	0.653	0.995
HIST1H4A	HIST1H3D	4451358	4444939	9606.ENSP00000479106	9606.ENSP00000366999	0	0.008	0	0	0.172	0.852	0.900	0.690	0.995
HIST1H3B	HIST1H4D	4451891	4451392	9606.ENSP00000484841	9606.ENSP00000479461	0	0.008	0	0	0.406	0.852	0.900	0.586	0.995
HIST1H3G	HIST1H4L	4451871	4451542	9606.ENSP00000484638	9606.ENSP00000480960	0	0.008	0	0	0.261	0.852	0.900	0.653	0.995
CASC5	NUF2	4440673	4435979	9606.ENSP00000335463	9606.ENSP00000271452	0	0	0	0	0.603	0.551	0.900	0.791	0.995
CDC25C	CCNA2	4439463	4436109	9606.ENSP00000321656	9606.ENSP00000274026	0	0	0	0	0.701	0.400	0.900	0.765	0.995
HIST1H4L	HIST1H3D	4451542	4444939	9606.ENSP00000480960	9606.ENSP00000366999	0	0.008	0	0	0.160	0.852	0.900	0.690	0.995
HIST1H4B	HIST1H3J	4444934	4442229	9606.ENSP00000366974	9606.ENSP00000352252	0	0.008	0	0	0.357	0.852	0.900	0.586	0.995
PRIM2	POLE2	4451831	4432952	9606.ENSP00000484105	9606.ENSP00000216367	0	0	0	0	0.852	0	0.900	0.722	0.995
TPX2	PLK1	4437665	4437632	9606.ENSP00000300403	9606.ENSP00000300093	0	0	0	0	0.869	0	0.900	0.711	0.995
KIF20A	KIF4A	4446341	4444386	9606.ENSP00000378356	9606.ENSP00000363524	0	0	0	0.579	0.936	0.132	0.900	0.784	0.995
BRCA1	FANCD2	4448999	4436734	9606.ENSP00000418960	9606.ENSP00000287647	0	0	0	0	0.291	0.691	0.900	0.838	0.995
RFC3	FEN1	4445320	4438133	9606.ENSP00000369411	9606.ENSP00000305480	0	0	0	0	0.892	0.186	0.900	0.507	0.995
CDK1	CENPA	4446389	4440745	9606.ENSP00000378699	9606.ENSP00000336868	0	0	0	0	0.820	0.157	0.900	0.729	0.995
ARRB1	ADRB2	4448521	4438121	9606.ENSP00000409581	9606.ENSP00000305372	0	0	0	0	0	0.477	0.900	0.923	0.995
HIST1H3G	HIST1H4B	4451871	4444934	9606.ENSP00000484638	9606.ENSP00000366974	0	0.008	0	0	0.248	0.852	0.900	0.653	0.995
MCM2	POLE2	4435544	4432952	9606.ENSP00000265056	9606.ENSP00000216367	0	0	0	0	0.874	0.172	0.900	0.590	0.995
HIST1H4D	HIST1H3J	4451392	4442229	9606.ENSP00000479461	9606.ENSP00000352252	0	0.008	0	0	0.328	0.852	0.900	0.586	0.995
HIST1H4D	HIST1H3H	4451392	4443272	9606.ENSP00000479461	9606.ENSP00000358160	0	0.008	0	0	0.305	0.852	0.900	0.586	0.995
AKR1C1	AKR1C3	4445467	4445414	9606.ENSP00000370254	9606.ENSP00000369927	0	0	0.449	0.983	0.214	0.943	0.900	0.836	0.995
SMC1A	ESPL1	4439602	4434587	9606.ENSP00000323421	9606.ENSP00000257934	0	0	0	0	0.533	0.721	0.900	0.698	0.995
RBL1	CCNA2	4444239	4436109	9606.ENSP00000362768	9606.ENSP00000274026	0	0	0	0	0.183	0.816	0.900	0.736	0.995
ASPM	KIF11	4442873	4434801	9606.ENSP00000356379	9606.ENSP00000260731	0	0	0	0	0.988	0.086	0	0.644	0.995
PRIM1	MCM6	4442054	4435383	9606.ENSP00000350491	9606.ENSP00000264156	0	0	0	0	0.898	0.080	0.900	0.571	0.995
FANCG	FANCE	4445092	4433480	9606.ENSP00000367910	9606.ENSP00000229769	0	0	0	0	0.153	0.320	0.900	0.928	0.995
POLA1	MCM5	4445155	4432914	9606.ENSP00000368349	9606.ENSP00000216122	0	0	0	0	0.902	0.190	0.900	0.539	0.995
HIST1H4A	CENPA	4451358	4440745	9606.ENSP00000479106	9606.ENSP00000336868	0	0	0	0	0	0.900	0.900	0.582	0.995
BRCA1	RBBP8	4448999	4446941	9606.ENSP00000418960	9606.ENSP00000382628	0	0	0	0	0.096	0.693	0.900	0.848	0.995
HIST1H3B	HIST1H4A	4451891	4451358	9606.ENSP00000484841	9606.ENSP00000479106	0	0.008	0	0	0.377	0.852	0.900	0.586	0.995
HIST1H2AC	HIST1H2AJ	4444942	4440028	9606.ENSP00000367022	9606.ENSP00000328484	0	0	0	0.984	0.065	0.956	0.900	0	0.995
KIF4A	KIF23	4444386	4434773	9606.ENSP00000363524	9606.ENSP00000260363	0	0	0	0.583	0.932	0.132	0.900	0.871	0.995
HIST1H4D	HIST1H3D	4451392	4444939	9606.ENSP00000479461	9606.ENSP00000366999	0	0.008	0	0	0.185	0.852	0.900	0.690	0.995
CCNB2	PKMYT1	4436767	4435050	9606.ENSP00000288207	9606.ENSP00000262300	0	0	0	0	0.607	0.717	0.900	0.668	0.995
KIF2C	SGOL1	4443901	4435310	9606.ENSP00000361298	9606.ENSP00000263753	0	0	0	0	0.856	0.128	0.900	0.583	0.994
KIF11	AURKA	4434801	4432988	9606.ENSP00000260731	9606.ENSP00000216911	0	0	0	0	0.940	0.482	0	0.831	0.994
MAD2L1	KIF11	4437296	4434801	9606.ENSP00000296509	9606.ENSP00000260731	0	0	0	0	0.971	0.261	0	0.749	0.994
HIST1H4A	HIST1H3H	4451358	4443272	9606.ENSP00000479106	9606.ENSP00000358160	0	0.008	0	0	0.212	0.852	0.900	0.586	0.994
GINS3	MCM5	4448155	4432914	9606.ENSP00000401018	9606.ENSP00000216122	0	0	0	0	0.314	0.758	0.900	0.733	0.994
BRCA2	BARD1	4445332	4434809	9606.ENSP00000369497	9606.ENSP00000260947	0	0	0	0	0.248	0.696	0.900	0.782	0.994
MCM3	POLE2	4451546	4432952	9606.ENSP00000480987	9606.ENSP00000216367	0	0	0	0	0.887	0.172	0.900	0.505	0.994
CHEK1	BLM	4447561	4441703	9606.ENSP00000388648	9606.ENSP00000347232	0	0	0	0	0.564	0.529	0.900	0.746	0.994
HIST1H3B	HIST1H4L	4451891	4451542	9606.ENSP00000484841	9606.ENSP00000480960	0	0.008	0	0	0.268	0.852	0.900	0.586	0.994
CENPO	CENPM	4445460	4432895	9606.ENSP00000370214	9606.ENSP00000215980	0	0	0	0	0.157	0.742	0.900	0.790	0.994
CCNA2	PKMYT1	4436109	4435050	9606.ENSP00000274026	9606.ENSP00000262300	0	0	0	0	0.585	0.811	0.900	0.382	0.994
CASC5	CENPE	4440673	4435566	9606.ENSP00000335463	9606.ENSP00000265148	0	0	0	0	0.790	0	0.900	0.774	0.994
CDCA8	NUF2	4444097	4435979	9606.ENSP00000362146	9606.ENSP00000271452	0	0	0	0	0.875	0	0.900	0.594	0.994
PRIM1	MCM7	4442054	4438312	9606.ENSP00000350491	9606.ENSP00000307288	0	0	0	0	0.908	0.080	0.900	0.469	0.994
RFC5	MCM2	4448482	4435544	9606.ENSP00000408295	9606.ENSP00000265056	0.058	0	0	0	0.908	0.186	0.900	0.385	0.994
SMC1A	PLK1	4439602	4437632	9606.ENSP00000323421	9606.ENSP00000300093	0	0	0	0	0.205	0.909	0.900	0.302	0.994
STIL	PLK4	4443830	4435965	9606.ENSP00000360944	9606.ENSP00000270861	0	0	0	0	0.688	0.870	0	0.864	0.994
HMMR	AURKA	4446202	4432988	9606.ENSP00000377492	9606.ENSP00000216911	0	0	0	0	0.827	0.342	0.900	0.552	0.994
RFC4	POLA2	4446025	4435611	9606.ENSP00000376272	9606.ENSP00000265465	0	0	0	0	0.821	0.317	0.900	0.589	0.994
CLSPN	PLK1	4438832	4437632	9606.ENSP00000312995	9606.ENSP00000300093	0	0	0	0	0.411	0.379	0.900	0.877	0.994
CDT1	ORC6	4437709	4433062	9606.ENSP00000301019	9606.ENSP00000219097	0	0	0	0	0.292	0.294	0.900	0.904	0.994
CENPA	OIP5	4440745	4433119	9606.ENSP00000336868	9606.ENSP00000220514	0	0	0	0	0.780	0.542	0.900	0.548	0.994
CDK1	CDCA5	4446389	4436187	9606.ENSP00000378699	9606.ENSP00000275517	0	0	0	0	0.752	0.294	0.900	0.712	0.994
BRCA1	FANCA	4448999	4445843	9606.ENSP00000418960	9606.ENSP00000373952	0	0	0	0	0.220	0.693	0.900	0.791	0.994
HIST1H4A	HIST1H3J	4451358	4442229	9606.ENSP00000479106	9606.ENSP00000352252	0	0.008	0	0	0.267	0.852	0.900	0.586	0.994
CENPA	NDC80	4440745	4434910	9606.ENSP00000336868	9606.ENSP00000261597	0	0	0	0	0.788	0.166	0.900	0.721	0.994
BIRC5	NDC80	4437778	4434910	9606.ENSP00000301633	9606.ENSP00000261597	0	0	0	0	0.926	0	0.900	0.325	0.994
KIF20A	INCENP	4446341	4446326	9606.ENSP00000378356	9606.ENSP00000378295	0	0	0	0	0.615	0.180	0.900	0.832	0.994
CDK1	PTTG1	4446389	4446209	9606.ENSP00000378699	9606.ENSP00000377536	0	0	0	0	0.942	0.379	0	0.848	0.994
CENPK	CENPI	4446586	4444058	9606.ENSP00000379911	9606.ENSP00000362018	0	0	0	0	0.228	0.443	0.900	0.890	0.994
KIF20A	CENPE	4446341	4435566	9606.ENSP00000378356	9606.ENSP00000265148	0	0	0	0.572	0.923	0	0.900	0.610	0.994
FANCA	FANCI	4445843	4438638	9606.ENSP00000373952	9606.ENSP00000310842	0	0	0	0	0.219	0	0.900	0.933	0.994
POLA1	WDHD1	4445155	4442399	9606.ENSP00000368349	9606.ENSP00000353793	0	0	0	0	0.901	0.868	0	0.632	0.994
CDK1	NCAPD2	4446389	4439733	9606.ENSP00000378699	9606.ENSP00000325017	0	0	0	0	0.895	0.320	0.900	0.309	0.994
CDK1	SGOL1	4446389	4435310	9606.ENSP00000378699	9606.ENSP00000263753	0	0	0	0	0.850	0.084	0.900	0.676	0.994
CENPA	CENPM	4440745	4432895	9606.ENSP00000336868	9606.ENSP00000215980	0	0	0	0	0.770	0.222	0.900	0.748	0.994
CDCA8	CENPF	4444097	4442771	9606.ENSP00000362146	9606.ENSP00000355922	0	0	0	0	0.890	0	0.900	0.537	0.994
ADIPOQ	PPARG	4447630	4436745	9606.ENSP00000389814	9606.ENSP00000287820	0	0	0	0	0.063	0	0.900	0.943	0.994
NEK2	NDC80	4442784	4434910	9606.ENSP00000355966	9606.ENSP00000261597	0	0	0	0	0.955	0.379	0	0.827	0.994
DNMT1	EZH2	4442259	4439336	9606.ENSP00000352516	9606.ENSP00000320147	0	0	0	0	0.178	0.549	0.900	0.867	0.994
CKS1B	CCNB2	4438654	4436767	9606.ENSP00000311083	9606.ENSP00000288207	0	0	0	0	0.868	0.924	0	0.491	0.994
HIST1H4L	HIST1H3H	4451542	4443272	9606.ENSP00000480960	9606.ENSP00000358160	0	0.008	0	0	0.161	0.852	0.900	0.586	0.994
MCM10	POLE2	4448957	4432952	9606.ENSP00000418268	9606.ENSP00000216367	0	0	0	0	0.791	0.286	0.900	0.651	0.994
HIST1H4L	HIST1H3J	4451542	4442229	9606.ENSP00000480960	9606.ENSP00000352252	0	0.008	0	0	0.268	0.852	0.900	0.586	0.994
CENPA	BUB1B	4440745	4436731	9606.ENSP00000336868	9606.ENSP00000287598	0	0	0	0	0.788	0.262	0.900	0.701	0.994
PLK1	CCNA2	4437632	4436109	9606.ENSP00000300093	9606.ENSP00000274026	0	0	0	0	0.979	0.175	0	0.704	0.994
RFC3	POLA2	4445320	4435611	9606.ENSP00000369411	9606.ENSP00000265465	0	0	0	0	0.693	0.692	0.900	0.522	0.994
NDC80	KIF11	4434910	4434801	9606.ENSP00000261597	9606.ENSP00000260731	0	0	0	0	0.976	0.180	0	0.754	0.994
RFC5	ATAD5	4448482	4438845	9606.ENSP00000408295	9606.ENSP00000313171	0	0	0	0	0.228	0.961	0	0.818	0.994
KIF20A	PRC1	4446341	4446249	9606.ENSP00000378356	9606.ENSP00000377793	0	0	0	0	0.892	0.182	0.900	0.468	0.994
BUB1	DLGAP5	4437860	4434015	9606.ENSP00000302530	9606.ENSP00000247191	0	0	0	0	0.972	0	0	0.793	0.994
UBE2C	PLK1	4441865	4437632	9606.ENSP00000348838	9606.ENSP00000300093	0	0	0	0	0.888	0.123	0.900	0.543	0.994
HIST1H4B	HIST1H3H	4444934	4443272	9606.ENSP00000366974	9606.ENSP00000358160	0	0.008	0	0	0.267	0.852	0.900	0.586	0.994
CCNA2	MCM2	4436109	4435544	9606.ENSP00000274026	9606.ENSP00000265056	0	0	0	0	0.846	0.182	0.900	0.641	0.994
GTSE1	PLK1	4448783	4437632	9606.ENSP00000415430	9606.ENSP00000300093	0	0	0	0	0.734	0.379	0.900	0.717	0.994
PTTG1	AURKB	4446209	4438898	9606.ENSP00000377536	9606.ENSP00000313950	0	0	0	0	0.834	0	0.900	0.688	0.994
IGF1	IGFBP6	4437883	4437766	9606.ENSP00000302665	9606.ENSP00000301464	0	0	0	0	0	0.709	0.900	0.822	0.994
CDK1	ASPM	4446389	4442873	9606.ENSP00000378699	9606.ENSP00000356379	0	0	0	0	0.990	0.057	0	0.458	0.994
KIF2C	KIF11	4443901	4434801	9606.ENSP00000361298	9606.ENSP00000260731	0	0	0	0.638	0.921	0	0.900	0.820	0.994
HIST1H2AC	HIST1H2AH	4444942	4444893	9606.ENSP00000367022	9606.ENSP00000366679	0	0	0	0.984	0.076	0.944	0.900	0	0.994
CENPK	CENPU	4446586	4436429	9606.ENSP00000379911	9606.ENSP00000281453	0	0	0	0	0.369	0.632	0.900	0.791	0.994
TIMELESS	CHEK1	4450318	4447561	9606.ENSP00000450607	9606.ENSP00000388648	0	0	0	0	0.338	0.472	0.900	0.872	0.994
HIST1H3I	HIST1H4A	4451757	4451358	9606.ENSP00000483283	9606.ENSP00000479106	0	0.008	0	0	0.249	0.852	0.900	0.586	0.994
PRIM2	PCNA	4451831	4445167	9606.ENSP00000484105	9606.ENSP00000368458	0.295	0	0	0	0.852	0	0.900	0.511	0.994
KIF11	DLGAP5	4434801	4434015	9606.ENSP00000260731	9606.ENSP00000247191	0	0	0	0	0.971	0.056	0	0.808	0.994
BRCA1	FANCI	4448999	4438638	9606.ENSP00000418960	9606.ENSP00000310842	0	0	0	0	0.461	0.693	0.900	0.733	0.994
AURKB	AURKA	4438898	4432988	9606.ENSP00000313950	9606.ENSP00000216911	0	0	0.445	0.959	0.925	0.094	0.900	0.878	0.993
MCM7	POLE2	4438312	4432952	9606.ENSP00000307288	9606.ENSP00000216367	0	0	0	0	0.879	0.172	0.900	0.461	0.993
ORC1	CCNA2	4443772	4436109	9606.ENSP00000360623	9606.ENSP00000274026	0	0	0	0	0.753	0.525	0.900	0.500	0.993
CDCA8	CDCA5	4444097	4436187	9606.ENSP00000362146	9606.ENSP00000275517	0	0	0	0	0.856	0	0.900	0.590	0.993
PRIM2	CDC45	4451831	4448376	9606.ENSP00000484105	9606.ENSP00000405726	0	0	0	0	0.863	0	0.900	0.593	0.993
CDCA5	SGOL1	4436187	4435310	9606.ENSP00000275517	9606.ENSP00000263753	0	0	0	0	0.718	0.361	0.900	0.673	0.993
MCM6	GINS1	4435383	4435088	9606.ENSP00000264156	9606.ENSP00000262460	0	0	0	0	0.456	0.731	0.900	0.618	0.993
HIST1H4D	CENPA	4451392	4440745	9606.ENSP00000479461	9606.ENSP00000336868	0	0	0	0	0	0.847	0.900	0.582	0.993
AURKB	KIF11	4438898	4434801	9606.ENSP00000313950	9606.ENSP00000260731	0	0	0	0	0.961	0.261	0	0.801	0.993
PRIM2	MCM7	4451831	4438312	9606.ENSP00000484105	9606.ENSP00000307288	0	0	0	0	0.863	0.074	0.900	0.562	0.993
CENPA	CENPE	4440745	4435566	9606.ENSP00000336868	9606.ENSP00000265148	0	0	0	0	0.778	0.080	0.900	0.710	0.993
ZWILCH	MAD2L1	4438688	4437296	9606.ENSP00000311429	9606.ENSP00000296509	0	0	0	0	0.880	0	0.900	0.498	0.993
ASPM	NCAPG	4442873	4434176	9606.ENSP00000356379	9606.ENSP00000251496	0	0	0	0	0.991	0	0	0.293	0.993
UBE2C	CCNB2	4441865	4436767	9606.ENSP00000348838	9606.ENSP00000288207	0	0	0	0	0.976	0.164	0	0.696	0.993
CFD	C3	4440329	4433951	9606.ENSP00000332139	9606.ENSP00000245907	0	0	0	0	0.063	0.801	0.900	0.668	0.993
CENPU	NDC80	4436429	4434910	9606.ENSP00000281453	9606.ENSP00000261597	0	0	0	0	0.787	0	0.900	0.732	0.993
MCM3	POLD1	4451546	4448393	9606.ENSP00000480987	9606.ENSP00000406046	0	0	0	0	0.872	0.845	0.540	0.377	0.993
TTK	KIF11	4443396	4434801	9606.ENSP00000358813	9606.ENSP00000260731	0	0	0	0	0.980	0.157	0	0.641	0.993
ZWINT	AURKB	4444294	4438898	9606.ENSP00000363055	9606.ENSP00000313950	0	0	0	0	0.700	0	0.900	0.794	0.993
CDK1	TTK	4446389	4443396	9606.ENSP00000378699	9606.ENSP00000358813	0	0	0	0.650	0.989	0.314	0	0.632	0.993
CDK1	NEK2	4446389	4442784	9606.ENSP00000378699	9606.ENSP00000355966	0	0	0.345	0.740	0.922	0	0.900	0.597	0.993
CDC20	CKS1B	4443940	4438654	9606.ENSP00000361540	9606.ENSP00000311083	0	0	0	0	0.941	0.741	0	0.624	0.993
INCENP	CDC20	4446326	4443940	9606.ENSP00000378295	9606.ENSP00000361540	0	0	0	0	0.861	0	0.900	0.551	0.993
RBBP8	EXO1	4446941	4442689	9606.ENSP00000382628	9606.ENSP00000355506	0	0	0	0	0.149	0.358	0.900	0.902	0.993
RAD51	RAD51AP1	4445709	4433433	9606.ENSP00000372088	9606.ENSP00000228843	0	0	0	0	0.507	0.472	0.900	0.772	0.993
KIF20A	KIF15	4446341	4439659	9606.ENSP00000378356	9606.ENSP00000324020	0	0	0	0.578	0.915	0	0.900	0.564	0.993
KIF4A	CENPE	4444386	4435566	9606.ENSP00000363524	9606.ENSP00000265148	0	0	0	0.631	0.917	0	0.900	0.745	0.993
POLD1	POLE2	4448393	4432952	9606.ENSP00000406046	9606.ENSP00000216367	0	0	0	0	0.661	0.304	0.900	0.766	0.993
PFKFB4	C12orf5	4433556	4432731	9606.ENSP00000232375	9606.ENSP00000179259	0.045	0	0	0	0.063	0.267	0.900	0.921	0.993
CIT	KIF14	4446033	4442863	9606.ENSP00000376306	9606.ENSP00000356319	0	0	0	0	0.221	0.193	0.900	0.906	0.993
CDC7	CDT1	4447780	4437709	9606.ENSP00000393139	9606.ENSP00000301019	0	0	0	0	0.216	0	0.900	0.924	0.993
ZWILCH	NDC80	4438688	4434910	9606.ENSP00000311429	9606.ENSP00000261597	0	0	0	0	0.804	0	0.900	0.688	0.993
CENPF	CCNB1	4442771	4434484	9606.ENSP00000355922	9606.ENSP00000256442	0	0	0	0	0.849	0	0.900	0.586	0.993
MX1	OAS3	4446835	4433439	9606.ENSP00000381601	9606.ENSP00000228928	0	0	0	0	0.793	0	0.900	0.730	0.993
HIST1H4L	CENPA	4451542	4440745	9606.ENSP00000480960	9606.ENSP00000336868	0	0	0	0	0	0.847	0.900	0.582	0.993
MCM10	CHEK1	4448957	4447561	9606.ENSP00000418268	9606.ENSP00000388648	0	0	0	0	0.794	0	0.900	0.712	0.993
RACGAP1	PLK1	4448310	4437632	9606.ENSP00000404190	9606.ENSP00000300093	0	0	0	0	0.886	0.472	0	0.899	0.993
POLE2	MCM5	4432952	4432914	9606.ENSP00000216367	9606.ENSP00000216122	0	0	0	0	0.882	0.324	0.900	0.313	0.993
AURKB	CDCA5	4438898	4436187	9606.ENSP00000313950	9606.ENSP00000275517	0	0	0	0	0.785	0	0.900	0.711	0.993
KIF15	AURKA	4439659	4432988	9606.ENSP00000324020	9606.ENSP00000216911	0	0	0	0	0.754	0.125	0.900	0.720	0.993
CDK1	HMMR	4446389	4446202	9606.ENSP00000378699	9606.ENSP00000377492	0	0	0	0	0.926	0	0.900	0.230	0.993
KIF2C	CENPA	4443901	4440745	9606.ENSP00000361298	9606.ENSP00000336868	0	0	0	0	0.818	0.080	0.900	0.670	0.993
HIST1H2AB	HIST1H2BK	4451813	4441923	9606.ENSP00000483842	9606.ENSP00000349430	0	0	0	0	0.297	0.945	0.800	0.237	0.993
BUB1	AURKA	4437860	4432988	9606.ENSP00000302530	9606.ENSP00000216911	0	0	0	0	0.962	0.246	0	0.783	0.993
PRIM2	MCM5	4451831	4432914	9606.ENSP00000484105	9606.ENSP00000216122	0	0	0	0	0.902	0.085	0.900	0.342	0.993
PRIM2	RFC4	4451831	4446025	9606.ENSP00000484105	9606.ENSP00000376272	0	0	0	0	0.874	0.157	0.900	0.442	0.993
CDK1	ECT2	4446389	4446064	9606.ENSP00000378699	9606.ENSP00000376457	0	0	0	0	0.957	0.393	0	0.762	0.993
TPX2	KIF11	4437665	4434801	9606.ENSP00000300403	9606.ENSP00000260731	0	0	0	0	0.949	0	0	0.872	0.993
KIFC1	KIF2C	4447827	4443901	9606.ENSP00000393963	9606.ENSP00000361298	0	0	0	0.601	0.908	0	0.900	0.753	0.993
BORA	AURKA	4451376	4432988	9606.ENSP00000479266	9606.ENSP00000216911	0	0	0	0	0.743	0.473	0.900	0.606	0.993
DOCK2	RAC2	4434518	4434085	9606.ENSP00000256935	9606.ENSP00000249071	0	0	0	0	0.566	0.606	0.900	0.638	0.993
CDC20	SGOL1	4443940	4435310	9606.ENSP00000361540	9606.ENSP00000263753	0	0	0	0	0.843	0	0.900	0.590	0.993
CCNB2	CENPE	4436767	4435566	9606.ENSP00000288207	9606.ENSP00000265148	0	0	0	0	0.870	0.150	0.900	0.499	0.993
HIST1H4B	CENPA	4444934	4440745	9606.ENSP00000366974	9606.ENSP00000336868	0	0	0	0	0	0.847	0.900	0.582	0.993
PLXNA4	SEMA3A	4442296	4435593	9606.ENSP00000352882	9606.ENSP00000265362	0	0	0	0	0	0.365	0.900	0.905	0.993
BRCA2	FANCI	4445332	4438638	9606.ENSP00000369497	9606.ENSP00000310842	0	0	0	0	0.241	0.379	0.900	0.886	0.993
SGOL1	NDC80	4435310	4434910	9606.ENSP00000263753	9606.ENSP00000261597	0	0	0	0	0.855	0	0.900	0.570	0.993
IFIT1	OAS3	4443816	4433439	9606.ENSP00000360869	9606.ENSP00000228928	0	0	0	0	0.785	0	0.900	0.700	0.993
POLD1	FEN1	4448393	4438133	9606.ENSP00000406046	9606.ENSP00000305480	0	0	0	0	0.612	0.327	0.900	0.770	0.993
NEK2	TPX2	4442784	4437665	9606.ENSP00000355966	9606.ENSP00000300403	0	0	0	0	0.868	0	0.900	0.543	0.993
ASPM	BUB1	4442873	4437860	9606.ENSP00000356379	9606.ENSP00000302530	0	0	0	0	0.984	0.353	0	0.446	0.993
KIF20A	KIF2C	4446341	4443901	9606.ENSP00000378356	9606.ENSP00000361298	0	0	0	0.578	0.915	0	0.900	0.609	0.993
SKA1	SGOL1	4436620	4435310	9606.ENSP00000285116	9606.ENSP00000263753	0	0	0	0	0.809	0	0.900	0.675	0.993
CDCA8	KIF23	4444097	4434773	9606.ENSP00000362146	9606.ENSP00000260363	0	0	0	0	0.875	0	0.900	0.529	0.993
CENPE	CCNB1	4435566	4434484	9606.ENSP00000265148	9606.ENSP00000256442	0	0	0	0	0.830	0.150	0.900	0.622	0.993
SPTLC3	SPTSSA	4446878	4437462	9606.ENSP00000381968	9606.ENSP00000298130	0	0	0	0	0	0.328	0.900	0.909	0.993
CASC5	AURKB	4440673	4438898	9606.ENSP00000335463	9606.ENSP00000313950	0	0	0	0	0.459	0	0.900	0.873	0.992
SPC24	AURKB	4450762	4438898	9606.ENSP00000465075	9606.ENSP00000313950	0	0	0	0	0.849	0	0.900	0.543	0.992
PRC1	KIF11	4446249	4434801	9606.ENSP00000377793	9606.ENSP00000260731	0	0	0	0	0.965	0.267	0	0.729	0.992
SMC1A	NDC80	4439602	4434910	9606.ENSP00000323421	9606.ENSP00000261597	0	0	0	0	0.668	0.476	0.900	0.606	0.992
PRIM2	MCM2	4451831	4435544	9606.ENSP00000484105	9606.ENSP00000265056	0	0	0	0	0.845	0.074	0.900	0.516	0.992
ASPM	CENPE	4442873	4435566	9606.ENSP00000356379	9606.ENSP00000265148	0	0	0	0	0.985	0.086	0	0.472	0.992
BRCA2	FANCG	4445332	4445092	9606.ENSP00000369497	9606.ENSP00000367910	0	0	0	0	0.069	0.379	0.900	0.884	0.992
POLA2	MCM6	4435611	4435383	9606.ENSP00000265465	9606.ENSP00000264156	0	0	0	0	0.787	0.261	0.900	0.588	0.992
FBXO32	TRIM63	4449432	4444355	9606.ENSP00000428205	9606.ENSP00000363390	0	0	0	0	0.063	0	0.900	0.925	0.992
INCENP	NDC80	4446326	4434910	9606.ENSP00000378295	9606.ENSP00000261597	0	0	0	0	0.700	0	0.900	0.780	0.992
BUB1	KIF18A	4437860	4435208	9606.ENSP00000302530	9606.ENSP00000263181	0	0	0	0	0.812	0.298	0.900	0.479	0.992
CDC20	CENPF	4443940	4442771	9606.ENSP00000361540	9606.ENSP00000355922	0	0	0	0	0.839	0	0.900	0.596	0.992
BUB1B	KIF18A	4436731	4435208	9606.ENSP00000287598	9606.ENSP00000263181	0	0	0	0	0.697	0.298	0.900	0.685	0.992
FOXM1	MYBL2	4441245	4432993	9606.ENSP00000342307	9606.ENSP00000217026	0	0	0	0	0.632	0.204	0.900	0.765	0.992
USP1	FANCD2	4441343	4436734	9606.ENSP00000343526	9606.ENSP00000287647	0	0	0	0	0.109	0.379	0.900	0.873	0.992
CDK1	CENPF	4446389	4442771	9606.ENSP00000378699	9606.ENSP00000355922	0	0	0	0	0.859	0	0.900	0.524	0.992
POLD1	PRIM1	4448393	4442054	9606.ENSP00000406046	9606.ENSP00000350491	0	0	0	0	0.704	0.382	0.900	0.638	0.992
CENPH	NUF2	4436517	4435979	9606.ENSP00000283006	9606.ENSP00000271452	0	0	0	0	0.664	0.522	0.900	0.586	0.992
CENPF	ESPL1	4442771	4434587	9606.ENSP00000355922	9606.ENSP00000257934	0	0	0	0	0.872	0	0.900	0.440	0.992
TTK	CENPE	4443396	4435566	9606.ENSP00000358813	9606.ENSP00000265148	0	0	0	0	0.983	0.079	0	0.568	0.992
RFC4	LIG1	4446025	4435231	9606.ENSP00000376272	9606.ENSP00000263274	0	0	0	0	0.814	0.300	0.900	0.500	0.992
RACGAP1	KIF20B	4448310	4443802	9606.ENSP00000404190	9606.ENSP00000360793	0	0	0	0	0.568	0.707	0.900	0.507	0.992
CCNE2	CDK1	4449487	4446389	9606.ENSP00000429089	9606.ENSP00000378699	0	0	0	0	0.599	0.412	0.900	0.725	0.992
TPX2	DLGAP5	4437665	4434015	9606.ENSP00000300403	9606.ENSP00000247191	0	0	0	0	0.965	0	0	0.790	0.992
KNTC1	BUB1	4440000	4437860	9606.ENSP00000328236	9606.ENSP00000302530	0	0	0	0	0.818	0	0.900	0.641	0.992
PHF19	EZH2	4451821	4439336	9606.ENSP00000483946	9606.ENSP00000320147	0	0	0	0	0.107	0.824	0.900	0.575	0.992
PRIM2	POLD1	4451831	4448393	9606.ENSP00000484105	9606.ENSP00000406046	0	0	0	0	0.652	0.361	0.900	0.705	0.992
TYMS	DTYMK	4439011	4438077	9606.ENSP00000315644	9606.ENSP00000304802	0.182	0	0	0	0.467	0.050	0.900	0.839	0.992
IGF2	IGFBP4	4447717	4435901	9606.ENSP00000391826	9606.ENSP00000269593	0	0	0	0	0.157	0.619	0.900	0.796	0.992
SPC24	CDC20	4450762	4443940	9606.ENSP00000465075	9606.ENSP00000361540	0	0	0	0	0.876	0	0.900	0.473	0.992
KIF20A	BIRC5	4446341	4437778	9606.ENSP00000378356	9606.ENSP00000301633	0	0	0	0	0.875	0	0.900	0.443	0.992
INCENP	BIRC5	4446326	4437778	9606.ENSP00000378295	9606.ENSP00000301633	0	0	0	0	0.514	0.473	0.900	0.737	0.992
KIF15	CENPE	4439659	4435566	9606.ENSP00000324020	9606.ENSP00000265148	0	0	0	0.606	0.909	0	0.900	0.620	0.992
GINS3	MCM6	4448155	4435383	9606.ENSP00000401018	9606.ENSP00000264156	0	0	0	0	0.327	0.607	0.900	0.753	0.992
PCNA	POLA2	4445167	4435611	9606.ENSP00000368458	9606.ENSP00000265465	0	0	0	0	0.859	0	0.900	0.539	0.992
CDK1	LMNB1	4446389	4434861	9606.ENSP00000378699	9606.ENSP00000261366	0	0	0	0	0.619	0.313	0.900	0.749	0.992
PCSK9	APOB	4437942	4433584	9606.ENSP00000303208	9606.ENSP00000233242	0	0	0	0	0.119	0	0.900	0.924	0.992
HJURP	OIP5	4448718	4433119	9606.ENSP00000414109	9606.ENSP00000220514	0	0	0	0	0.775	0.320	0.900	0.565	0.992
DSP	PKP3	4445274	4440283	9606.ENSP00000369129	9606.ENSP00000331678	0	0	0	0	0.364	0.348	0.900	0.848	0.992
PLK1	NUF2	4437632	4435979	9606.ENSP00000300093	9606.ENSP00000271452	0	0	0	0	0.874	0	0.900	0.447	0.992
TTK	NCAPG	4443396	4434176	9606.ENSP00000358813	9606.ENSP00000251496	0	0	0	0	0.988	0	0	0.399	0.992
PRIM2	MCM4	4451831	4435007	9606.ENSP00000484105	9606.ENSP00000262105	0	0	0	0	0.873	0.125	0.900	0.381	0.992
KIF2C	BIRC5	4443901	4437778	9606.ENSP00000361298	9606.ENSP00000301633	0	0	0	0	0.872	0	0.900	0.447	0.992
APOC1	APOE	4450772	4434227	9606.ENSP00000465356	9606.ENSP00000252486	0	0	0	0	0.805	0	0.720	0.876	0.992
PAPPA	IGFBP4	4440201	4435901	9606.ENSP00000330658	9606.ENSP00000269593	0	0	0	0	0.088	0.379	0.900	0.885	0.992
CENPK	CENPO	4446586	4445460	9606.ENSP00000379911	9606.ENSP00000370214	0	0	0	0	0.098	0.539	0.900	0.844	0.992
KIFC1	KIF11	4447827	4434801	9606.ENSP00000393963	9606.ENSP00000260731	0	0	0	0.645	0.665	0.716	0.900	0.838	0.992
CENPF	CENPA	4442771	4440745	9606.ENSP00000355922	9606.ENSP00000336868	0	0	0	0	0.786	0	0.900	0.672	0.992
NUSAP1	KIF11	4450429	4434801	9606.ENSP00000453403	9606.ENSP00000260731	0	0	0	0	0.986	0	0	0.510	0.992
MCM3	CHEK1	4451546	4447561	9606.ENSP00000480987	9606.ENSP00000388648	0	0	0	0	0.437	0.166	0.900	0.853	0.992
CDC20	TRIP13	4443940	4432699	9606.ENSP00000361540	9606.ENSP00000166345	0	0	0	0	0.898	0.853	0	0.485	0.991
USP1	FANCI	4441343	4438638	9606.ENSP00000343526	9606.ENSP00000310842	0	0	0	0	0.174	0	0.900	0.903	0.991
CDK1	MCM4	4446389	4435007	9606.ENSP00000378699	9606.ENSP00000262105	0	0	0	0	0.943	0.478	0	0.734	0.991
ACTA2	TPM1	4448229	4442096	9606.ENSP00000402373	9606.ENSP00000351022	0	0	0	0	0.143	0.791	0.900	0.574	0.991
CDK1	SPC25	4446389	4436467	9606.ENSP00000378699	9606.ENSP00000282074	0	0	0	0	0.919	0	0.900	0	0.991
FANCG	FANCI	4445092	4438638	9606.ENSP00000367910	9606.ENSP00000310842	0	0	0	0	0.258	0	0.900	0.895	0.991
SMC4	PLK1	4441992	4437632	9606.ENSP00000349961	9606.ENSP00000300093	0	0	0	0	0.839	0.185	0.900	0.456	0.991
FEN1	MCM6	4438133	4435383	9606.ENSP00000305480	9606.ENSP00000264156	0	0	0.209	0	0.983	0.053	0	0.400	0.991
NCAPD2	AURKB	4439733	4438898	9606.ENSP00000325017	9606.ENSP00000313950	0	0	0	0	0.790	0.279	0.900	0.492	0.991
CDK1	RRM2	4446389	4442396	9606.ENSP00000378699	9606.ENSP00000353770	0	0	0	0	0.972	0.379	0	0.536	0.991
KIF4A	KIF2C	4444386	4443901	9606.ENSP00000363524	9606.ENSP00000361298	0	0	0	0.666	0.889	0	0.900	0.750	0.991
CDC7	CHEK1	4447780	4447561	9606.ENSP00000393139	9606.ENSP00000388648	0	0	0	0	0.406	0.300	0.900	0.823	0.991
RPSA	RPL39L	4441585	4437259	9606.ENSP00000346067	9606.ENSP00000296277	0.073	0	0	0	0.651	0.732	0.900	0.166	0.991
BRCA1	BRIP1	4448999	4434671	9606.ENSP00000418960	9606.ENSP00000259008	0	0	0	0	0.214	0.693	0.900	0.683	0.991
PRIM2	MCM3	4451831	4451546	9606.ENSP00000484105	9606.ENSP00000480987	0	0	0	0	0.881	0.074	0.900	0.315	0.991
CENPA	CENPU	4440745	4436429	9606.ENSP00000336868	9606.ENSP00000281453	0	0	0	0	0.563	0.328	0.900	0.750	0.991
CENPI	NDC80	4444058	4434910	9606.ENSP00000362018	9606.ENSP00000261597	0	0	0	0	0.585	0.192	0.900	0.773	0.991
PRC1	KIF14	4446249	4442863	9606.ENSP00000377793	9606.ENSP00000356319	0	0	0	0	0.797	0.185	0.900	0.555	0.991
SPC24	CDK1	4450762	4446389	9606.ENSP00000465075	9606.ENSP00000378699	0	0	0	0	0.877	0	0.900	0.345	0.991
CENPF	AURKB	4442771	4438898	9606.ENSP00000355922	9606.ENSP00000313950	0	0	0	0	0.803	0	0.900	0.606	0.991
SGOL2	AURKB	4442051	4438898	9606.ENSP00000350447	9606.ENSP00000313950	0	0	0	0	0.666	0	0.900	0.757	0.991
KIF2C	KIF15	4443901	4439659	9606.ENSP00000361298	9606.ENSP00000324020	0	0	0	0.606	0.891	0	0.900	0.642	0.991
CHAF1B	ASF1B	4439017	4435253	9606.ENSP00000315700	9606.ENSP00000263382	0	0	0	0	0.553	0.922	0	0.765	0.991
CDC25C	CCNB2	4439463	4436767	9606.ENSP00000321656	9606.ENSP00000288207	0	0	0	0	0.795	0.300	0.800	0.752	0.991
ACE2	AGT	4447602	4442719	9606.ENSP00000389326	9606.ENSP00000355627	0	0	0	0	0.063	0.379	0.900	0.870	0.991
PRIM1	RFC2	4442054	4432637	9606.ENSP00000350491	9606.ENSP00000055077	0	0	0	0	0.841	0.080	0.900	0.503	0.991
PRIM2	RFC5	4451831	4448482	9606.ENSP00000484105	9606.ENSP00000408295	0	0	0	0	0.877	0.157	0.900	0.298	0.991
CCNB2	KIF11	4436767	4434801	9606.ENSP00000288207	9606.ENSP00000260731	0	0	0	0	0.964	0.266	0	0.709	0.991
BRCA1	CHEK1	4448999	4447561	9606.ENSP00000418960	9606.ENSP00000388648	0	0	0	0	0.370	0.348	0.900	0.818	0.991
NUF2	KIF18A	4435979	4435208	9606.ENSP00000271452	9606.ENSP00000263181	0	0	0	0	0.796	0.151	0.900	0.569	0.991
TOP2A	UBE2C	4448614	4441865	9606.ENSP00000411532	9606.ENSP00000348838	0	0	0	0	0.982	0.050	0	0.545	0.991
BIRC5	PLK1	4437778	4437632	9606.ENSP00000301633	9606.ENSP00000300093	0	0	0	0	0.821	0	0.900	0.557	0.991
CCNB1	AURKA	4434484	4432988	9606.ENSP00000256442	9606.ENSP00000216911	0	0	0	0	0.925	0.291	0	0.858	0.991
SMC4	AURKB	4441992	4438898	9606.ENSP00000349961	9606.ENSP00000313950	0	0	0	0	0.793	0.134	0.900	0.573	0.991
BIRC5	CDCA5	4437778	4436187	9606.ENSP00000301633	9606.ENSP00000275517	0	0	0	0	0.881	0	0.900	0.365	0.991
CCNB1	MYBL2	4434484	4432993	9606.ENSP00000256442	9606.ENSP00000217026	0	0	0	0	0.575	0.185	0.900	0.775	0.991
CENPF	FOXM1	4442771	4441245	9606.ENSP00000355922	9606.ENSP00000342307	0	0	0	0	0.820	0	0.900	0.572	0.991
ZWINT	MAD2L1	4444294	4437296	9606.ENSP00000363055	9606.ENSP00000296509	0	0	0	0	0.813	0.305	0.900	0.429	0.991
PPARG	FABP4	4436745	4434459	9606.ENSP00000287820	9606.ENSP00000256104	0	0	0	0	0.087	0.064	0.900	0.915	0.991
FOXM1	CCNB2	4441245	4436767	9606.ENSP00000342307	9606.ENSP00000288207	0	0	0	0	0.819	0.082	0.900	0.527	0.991
RFC4	ATAD5	4446025	4438845	9606.ENSP00000376272	9606.ENSP00000313171	0	0	0	0	0.336	0.951	0	0.765	0.991
CDK1	KIF20A	4446389	4446341	9606.ENSP00000378699	9606.ENSP00000378356	0	0	0	0	0.963	0.157	0	0.734	0.991
CCNA2	MCM4	4436109	4435007	9606.ENSP00000274026	9606.ENSP00000262105	0	0	0	0	0.797	0.182	0.900	0.551	0.991
CCNB2	NUF2	4436767	4435979	9606.ENSP00000288207	9606.ENSP00000271452	0	0	0	0	0.872	0	0.900	0.409	0.991
UBE2T	FANCI	4442849	4438638	9606.ENSP00000356243	9606.ENSP00000310842	0	0	0	0	0.538	0	0.900	0.820	0.991
BUB1B	KIF11	4436731	4434801	9606.ENSP00000287598	9606.ENSP00000260731	0	0	0	0	0.963	0.185	0	0.727	0.991
RBL1	E2F1	4444239	4441534	9606.ENSP00000362768	9606.ENSP00000345571	0	0	0	0	0.186	0.600	0.900	0.776	0.991
DTYMK	TK1	4438077	4437779	9606.ENSP00000304802	9606.ENSP00000301634	0.050	0	0	0	0.569	0	0.900	0.817	0.991
NUSAP1	CDC20	4450429	4443940	9606.ENSP00000453403	9606.ENSP00000361540	0	0	0	0	0.981	0	0	0.552	0.991
KIF2C	MAD2L1	4443901	4437296	9606.ENSP00000361298	9606.ENSP00000296509	0	0	0	0	0.794	0.261	0.900	0.493	0.991
PBK	TOP2A	4449452	4448614	9606.ENSP00000428489	9606.ENSP00000411532	0	0	0	0	0.982	0	0	0.531	0.991
CENPH	CENPM	4436517	4432895	9606.ENSP00000283006	9606.ENSP00000215980	0	0	0	0	0.233	0.443	0.900	0.814	0.991
MCM10	MCM8	4448957	4445128	9606.ENSP00000418268	9606.ENSP00000368164	0	0	0	0	0.300	0.571	0.900	0.744	0.991
KIF11	NCAPG	4434801	4434176	9606.ENSP00000260731	9606.ENSP00000251496	0	0	0	0	0.985	0.123	0	0.404	0.991
EPHB2	TIAM1	4444426	4436700	9606.ENSP00000363763	9606.ENSP00000286827	0	0	0	0	0.061	0.266	0.900	0.890	0.991
HIST1H2BE	HIST1H2AL	4451751	4451686	9606.ENSP00000483237	9606.ENSP00000482538	0	0	0	0	0.291	0.883	0.800	0.570	0.991
UBE2T	FANCD2	4442849	4436734	9606.ENSP00000356243	9606.ENSP00000287647	0	0	0	0	0.227	0.379	0.900	0.847	0.991
SKA1	CENPE	4436620	4435566	9606.ENSP00000285116	9606.ENSP00000265148	0	0	0	0	0.640	0.294	0.900	0.692	0.991
CENPE	KIF23	4435566	4434773	9606.ENSP00000265148	9606.ENSP00000260363	0	0	0	0.595	0.884	0	0.900	0.763	0.991
CDCA8	CENPA	4444097	4440745	9606.ENSP00000362146	9606.ENSP00000336868	0	0	0	0	0.793	0	0.900	0.627	0.991
CDCA5	ESPL1	4436187	4434587	9606.ENSP00000275517	9606.ENSP00000257934	0	0	0	0	0.633	0	0.900	0.760	0.990
CENPA	CCNB2	4440745	4436767	9606.ENSP00000336868	9606.ENSP00000288207	0	0	0	0	0.810	0.126	0.900	0.499	0.990
CDC20	DLGAP5	4443940	4434015	9606.ENSP00000361540	9606.ENSP00000247191	0	0	0	0	0.983	0	0	0.479	0.990
CENPA	MAD2L1	4440745	4437296	9606.ENSP00000336868	9606.ENSP00000296509	0	0	0	0	0.796	0.170	0.900	0.490	0.990
AURKB	CCNA2	4438898	4436109	9606.ENSP00000313950	9606.ENSP00000274026	0	0	0	0	0.969	0.177	0	0.661	0.990
MCM8	CDT1	4445128	4437709	9606.ENSP00000368164	9606.ENSP00000301019	0	0	0	0	0.622	0.267	0.900	0.695	0.990
PTTG1	PLK1	4446209	4437632	9606.ENSP00000377536	9606.ENSP00000300093	0	0	0	0	0.706	0	0.900	0.691	0.990
DNMT3B	EZH2	4440033	4439336	9606.ENSP00000328547	9606.ENSP00000320147	0	0	0	0	0.152	0.434	0.900	0.830	0.990
FANCI	FANCE	4438638	4433480	9606.ENSP00000310842	9606.ENSP00000229769	0	0	0	0	0.073	0	0.900	0.910	0.990
FEN1	MSH2	4438133	4433580	9606.ENSP00000305480	9606.ENSP00000233146	0.056	0	0	0	0.418	0.925	0	0.789	0.990
KIF20B	KIF11	4443802	4434801	9606.ENSP00000360793	9606.ENSP00000260731	0	0	0	0.584	0.882	0	0.900	0.587	0.990
KIF18A	NDC80	4435208	4434910	9606.ENSP00000263181	9606.ENSP00000261597	0	0	0	0	0.800	0.269	0.900	0.425	0.990
CDC20	CENPA	4443940	4440745	9606.ENSP00000361540	9606.ENSP00000336868	0	0	0	0	0.781	0.091	0.900	0.581	0.990
CENPF	BIRC5	4442771	4437778	9606.ENSP00000355922	9606.ENSP00000301633	0	0	0	0	0.809	0	0.900	0.548	0.990
CDC25A	CCNA2	4437985	4436109	9606.ENSP00000303706	9606.ENSP00000274026	0	0	0	0	0.579	0.213	0.900	0.744	0.990
CCNB1	NCAPG	4434484	4434176	9606.ENSP00000256442	9606.ENSP00000251496	0	0	0	0	0.867	0	0.900	0.374	0.990
KIF2C	NUF2	4443901	4435979	9606.ENSP00000361298	9606.ENSP00000271452	0	0	0	0	0.749	0.151	0.900	0.596	0.990
KIF2C	CENPE	4443901	4435566	9606.ENSP00000361298	9606.ENSP00000265148	0	0	0	0.616	0.869	0	0.900	0.771	0.990
RFC4	POLA1	4446025	4445155	9606.ENSP00000376272	9606.ENSP00000368349	0	0	0	0	0.775	0.186	0.900	0.561	0.990
RFC4	MCM4	4446025	4435007	9606.ENSP00000376272	9606.ENSP00000262105	0.058	0	0	0	0.963	0.186	0	0.704	0.990
ANP32E	PAPPA	4450697	4440201	9606.ENSP00000463154	9606.ENSP00000330658	0	0	0	0	0	0.990	0	0	0.990
CENPH	NDC80	4436517	4434910	9606.ENSP00000283006	9606.ENSP00000261597	0	0	0	0	0.385	0.522	0.900	0.699	0.990
BUB1	CDCA5	4437860	4436187	9606.ENSP00000302530	9606.ENSP00000275517	0	0	0	0	0.834	0	0.900	0.479	0.990
CDK1	CDT1	4446389	4437709	9606.ENSP00000378699	9606.ENSP00000301019	0	0	0	0	0.687	0.861	0	0.788	0.990
ROR2	WNT5A	4444612	4435460	9606.ENSP00000364860	9606.ENSP00000264634	0	0	0	0	0.088	0.476	0.900	0.832	0.990
CDC45	CLSPN	4448376	4438832	9606.ENSP00000405726	9606.ENSP00000312995	0	0	0	0	0.486	0.379	0.900	0.735	0.990
CCNB2	CDCA5	4436767	4436187	9606.ENSP00000288207	9606.ENSP00000275517	0	0	0	0	0.837	0	0.900	0.471	0.990
LAMC1	NID2	4434618	4432944	9606.ENSP00000258341	9606.ENSP00000216286	0	0	0	0	0.172	0.542	0.900	0.778	0.990
KNTC1	BUB1B	4440000	4436731	9606.ENSP00000328236	9606.ENSP00000287598	0	0	0	0	0.777	0	0.900	0.617	0.990
STMN1	CDK1	4448554	4446389	9606.ENSP00000410452	9606.ENSP00000378699	0	0	0	0	0.782	0.379	0.900	0.400	0.990
KIF20A	KIF23	4446341	4434773	9606.ENSP00000378356	9606.ENSP00000260363	0	0	0	0.663	0.876	0	0.900	0.768	0.990
CENPA	CCNB1	4440745	4434484	9606.ENSP00000336868	9606.ENSP00000256442	0	0	0	0	0.788	0.126	0.900	0.549	0.990
BIRC5	ESPL1	4437778	4434587	9606.ENSP00000301633	9606.ENSP00000257934	0	0	0	0	0.869	0	0.900	0.308	0.990
NEK2	UBE2C	4442784	4441865	9606.ENSP00000355966	9606.ENSP00000348838	0	0	0	0	0.825	0	0.900	0.510	0.990
MCM7	CCNA2	4438312	4436109	9606.ENSP00000307288	9606.ENSP00000274026	0	0	0	0	0.719	0.182	0.900	0.654	0.990
NEK2	AURKA	4442784	4432988	9606.ENSP00000355966	9606.ENSP00000216911	0	0	0.361	0.690	0.877	0	0.900	0.679	0.990
RGMB	BMP4	4438392	4433931	9606.ENSP00000308219	9606.ENSP00000245451	0	0	0	0	0.060	0.835	0.900	0.454	0.990
PLK1	CENPU	4437632	4436429	9606.ENSP00000300093	9606.ENSP00000281453	0	0	0	0	0.260	0.328	0.900	0.835	0.990
TOP2A	BUB1	4448614	4437860	9606.ENSP00000411532	9606.ENSP00000302530	0	0	0	0	0.974	0.050	0	0.620	0.990
ZWINT	CENPA	4444294	4440745	9606.ENSP00000363055	9606.ENSP00000336868	0	0	0	0	0.778	0	0.900	0.590	0.990
CDC20	CDCA5	4443940	4436187	9606.ENSP00000361540	9606.ENSP00000275517	0	0	0	0	0.838	0	0.900	0.454	0.990
HIST1H3F	HIST1H3I	4451830	4451757	9606.ENSP00000484095	9606.ENSP00000483283	0	0	0	0.985	0.553	0.800	0.900	0.650	0.990
RACGAP1	CDCA8	4448310	4444097	9606.ENSP00000404190	9606.ENSP00000362146	0	0	0	0	0.812	0	0.900	0.524	0.990
CENPI	CENPM	4444058	4432895	9606.ENSP00000362018	9606.ENSP00000215980	0	0	0	0	0.231	0.466	0.900	0.785	0.990
KIF18A	KIF11	4435208	4434801	9606.ENSP00000263181	9606.ENSP00000260731	0	0	0	0.643	0.847	0.169	0.900	0.849	0.990
RFC4	POLE2	4446025	4432952	9606.ENSP00000376272	9606.ENSP00000216367	0	0	0	0	0.812	0	0.900	0.556	0.990
SGOL1	ESPL1	4435310	4434587	9606.ENSP00000263753	9606.ENSP00000257934	0	0	0	0	0.669	0	0.900	0.735	0.990
NUSAP1	DLGAP5	4450429	4434015	9606.ENSP00000453403	9606.ENSP00000247191	0	0	0	0	0.955	0	0	0.792	0.990
BUB1	CCNA2	4437860	4436109	9606.ENSP00000302530	9606.ENSP00000274026	0	0	0	0	0.970	0.079	0	0.698	0.990
PLK1	PKMYT1	4437632	4435050	9606.ENSP00000300093	9606.ENSP00000262300	0	0	0	0.579	0.402	0.800	0.900	0.694	0.990
LAMA3	LAMC1	4439693	4434618	9606.ENSP00000324532	9606.ENSP00000258341	0	0	0	0.583	0.671	0.630	0.900	0.673	0.990
PLK1	CDCA5	4437632	4436187	9606.ENSP00000300093	9606.ENSP00000275517	0	0	0	0	0.596	0.294	0.900	0.712	0.990
CENPI	NUF2	4444058	4435979	9606.ENSP00000362018	9606.ENSP00000271452	0	0	0	0	0.491	0	0.900	0.809	0.989
CCNA2	MCM5	4436109	4432914	9606.ENSP00000274026	9606.ENSP00000216122	0	0	0	0	0.749	0.182	0.900	0.541	0.989
RFC5	POLA2	4448482	4435611	9606.ENSP00000408295	9606.ENSP00000265465	0	0	0	0	0.803	0.392	0.900	0.227	0.989
MIS18A	OIP5	4436838	4433119	9606.ENSP00000290130	9606.ENSP00000220514	0	0	0	0	0.404	0.690	0.900	0.513	0.989
RACGAP1	KIF2C	4448310	4443901	9606.ENSP00000404190	9606.ENSP00000361298	0	0	0	0	0.794	0.186	0.900	0.471	0.989
CHEK1	MCM7	4447561	4438312	9606.ENSP00000388648	9606.ENSP00000307288	0	0	0	0	0.437	0.185	0.900	0.793	0.989
DSN1	SPC25	4447628	4436467	9606.ENSP00000389810	9606.ENSP00000282074	0	0	0	0	0.196	0.710	0.900	0.588	0.989
EPHA4	NGEF	4436447	4435368	9606.ENSP00000281821	9606.ENSP00000264051	0	0	0	0	0.061	0.447	0.900	0.820	0.989
MAD2L1	NCAPG	4437296	4434176	9606.ENSP00000296509	9606.ENSP00000251496	0	0	0	0	0.982	0	0	0.414	0.989
CCNE2	CKS1B	4449487	4438654	9606.ENSP00000429089	9606.ENSP00000311083	0	0	0	0	0.166	0.863	0.900	0.166	0.989
PCNA	MCM6	4445167	4435383	9606.ENSP00000368458	9606.ENSP00000264156	0	0	0	0	0.980	0.110	0	0.448	0.989
MCM6	POLE2	4435383	4432952	9606.ENSP00000264156	9606.ENSP00000216367	0	0	0	0	0.734	0.172	0.900	0.597	0.989
SGOL2	BUB1	4442051	4437860	9606.ENSP00000350447	9606.ENSP00000302530	0	0	0	0	0.707	0	0.900	0.659	0.989
TIMELESS	CLSPN	4450318	4438832	9606.ENSP00000450607	9606.ENSP00000312995	0	0	0	0	0.295	0.463	0.900	0.753	0.989
TTK	NUF2	4443396	4435979	9606.ENSP00000358813	9606.ENSP00000271452	0	0	0	0	0.927	0.483	0	0.741	0.989
SGOL2	CCNB1	4442051	4434484	9606.ENSP00000350447	9606.ENSP00000256442	0	0	0	0	0.863	0	0.900	0.269	0.989
RBL1	LIN9	4444239	4440073	9606.ENSP00000362768	9606.ENSP00000329102	0	0	0	0	0.278	0.462	0.900	0.753	0.989
INCENP	BUB1B	4446326	4436731	9606.ENSP00000378295	9606.ENSP00000287598	0	0	0	0	0.563	0	0.900	0.786	0.989
CCNB2	SGOL1	4436767	4435310	9606.ENSP00000288207	9606.ENSP00000263753	0	0	0	0	0.865	0.050	0.900	0.267	0.989
CDC7	CLSPN	4447780	4438832	9606.ENSP00000393139	9606.ENSP00000312995	0	0	0	0	0.249	0.379	0.900	0.795	0.989
PCNA	EXO1	4445167	4442689	9606.ENSP00000368458	9606.ENSP00000355506	0	0	0	0	0.615	0.635	0.900	0.351	0.989
MCM7	RFC2	4438312	4432637	9606.ENSP00000307288	9606.ENSP00000055077	0.058	0	0	0	0.637	0.186	0.900	0.665	0.989
NUSAP1	NCAPG	4450429	4434176	9606.ENSP00000453403	9606.ENSP00000251496	0	0	0	0	0.981	0	0	0.472	0.989
H2AFX	RAD51	4449695	4445709	9606.ENSP00000434024	9606.ENSP00000372088	0	0	0	0	0.129	0.434	0.900	0.818	0.989
CCNB1	FBXO5	4434484	4433479	9606.ENSP00000256442	9606.ENSP00000229758	0	0	0	0	0.784	0	0.900	0.553	0.989
CHEK1	MCM6	4447561	4435383	9606.ENSP00000388648	9606.ENSP00000264156	0	0	0	0	0.601	0.166	0.900	0.721	0.989
E2F1	CCNA2	4441534	4436109	9606.ENSP00000345571	9606.ENSP00000274026	0	0	0	0	0.313	0.521	0.900	0.714	0.989
POLD1	POLA1	4448393	4445155	9606.ENSP00000406046	9606.ENSP00000368349	0	0	0	0.598	0.789	0.300	0.900	0.831	0.989
KIF4A	KIF15	4444386	4439659	9606.ENSP00000363524	9606.ENSP00000324020	0	0	0	0.633	0.864	0	0.900	0.741	0.989
RACGAP1	CENPE	4448310	4435566	9606.ENSP00000404190	9606.ENSP00000265148	0	0	0	0	0.703	0.186	0.900	0.612	0.989
RACGAP1	INCENP	4448310	4446326	9606.ENSP00000404190	9606.ENSP00000378295	0	0	0	0	0.706	0	0.900	0.664	0.989
CCNA2	KIF11	4436109	4434801	9606.ENSP00000274026	9606.ENSP00000260731	0	0	0	0	0.977	0.150	0	0.478	0.989
BIRC5	NUF2	4437778	4435979	9606.ENSP00000301633	9606.ENSP00000271452	0	0	0	0	0.850	0	0.900	0.376	0.989
CCNA2	MCM6	4436109	4435383	9606.ENSP00000274026	9606.ENSP00000264156	0	0	0	0	0.718	0.306	0.900	0.548	0.989
KIF20A	BUB1	4446341	4437860	9606.ENSP00000378356	9606.ENSP00000302530	0	0	0	0	0.975	0.185	0	0.528	0.989
KNTC1	CENPE	4440000	4435566	9606.ENSP00000328236	9606.ENSP00000265148	0	0	0	0	0.739	0	0.900	0.641	0.989
ADIPOQ	FABP4	4447630	4434459	9606.ENSP00000389814	9606.ENSP00000256104	0	0	0	0	0.186	0	0.900	0.879	0.989
MCM3	CCNA2	4451546	4436109	9606.ENSP00000480987	9606.ENSP00000274026	0	0	0	0	0.695	0.182	0.900	0.621	0.989
CDCA5	NUF2	4436187	4435979	9606.ENSP00000275517	9606.ENSP00000271452	0	0	0	0	0.765	0	0.900	0.581	0.989
BORA	CDK1	4451376	4446389	9606.ENSP00000479266	9606.ENSP00000378699	0	0	0	0	0.590	0	0.900	0.768	0.989
CENPF	MAD2L1	4442771	4437296	9606.ENSP00000355922	9606.ENSP00000296509	0	0	0	0	0.802	0	0.900	0.529	0.989
CXCL1	CXCL6	4446449	4433365	9606.ENSP00000379110	9606.ENSP00000226317	0	0	0	0.893	0.647	0.667	0.900	0.778	0.988
FPR1	ANXA1	4450996	4444796	9606.ENSP00000471493	9606.ENSP00000366109	0	0	0	0	0.060	0.379	0.900	0.819	0.988
CENPA	NUF2	4440745	4435979	9606.ENSP00000336868	9606.ENSP00000271452	0	0	0	0	0.574	0.162	0.900	0.716	0.988
HIST1H3B	HIST1H3I	4451891	4451757	9606.ENSP00000484841	9606.ENSP00000483283	0	0	0	0.985	0.456	0.800	0.900	0	0.988
MAD2L1	SPC25	4437296	4436467	9606.ENSP00000296509	9606.ENSP00000282074	0	0	0	0	0.793	0	0.900	0.475	0.988
CDK1	CDKN3	4446389	4440665	9606.ENSP00000378699	9606.ENSP00000335357	0	0	0	0	0.913	0.458	0	0.766	0.988
FZD4	WNT5A	4449697	4435460	9606.ENSP00000434034	9606.ENSP00000264634	0	0	0	0	0.064	0.336	0.900	0.841	0.988
PLK4	AURKA	4435965	4432988	9606.ENSP00000270861	9606.ENSP00000216911	0	0	0	0.810	0.812	0.342	0.900	0.660	0.988
CENPU	OIP5	4436429	4433119	9606.ENSP00000281453	9606.ENSP00000220514	0	0	0	0	0.783	0	0.900	0.528	0.988
NUF2	CCNB1	4435979	4434484	9606.ENSP00000271452	9606.ENSP00000256442	0	0	0	0	0.814	0	0.900	0.447	0.988
FEN1	POLA2	4438133	4435611	9606.ENSP00000305480	9606.ENSP00000265465	0	0	0	0	0.770	0.083	0.900	0.503	0.988
ZWINT	CENPU	4444294	4436429	9606.ENSP00000363055	9606.ENSP00000281453	0	0	0	0	0.795	0	0.900	0.481	0.988
CDK1	ZWINT	4446389	4444294	9606.ENSP00000378699	9606.ENSP00000363055	0	0	0	0	0.843	0	0.900	0.348	0.988
TTK	DLGAP5	4443396	4434015	9606.ENSP00000358813	9606.ENSP00000247191	0	0	0	0	0.979	0	0	0.461	0.988
NUSAP1	CCNA2	4450429	4436109	9606.ENSP00000453403	9606.ENSP00000274026	0	0	0	0	0.981	0	0	0.409	0.988
WDHD1	MCM2	4442399	4435544	9606.ENSP00000353793	9606.ENSP00000265056	0	0	0	0	0.914	0.313	0	0.826	0.988
HIST1H4D	HIST1H4B	4451392	4444934	9606.ENSP00000479461	9606.ENSP00000366974	0	0	0	0.984	0.445	0.800	0.900	0.426	0.988
POLA1	ORC1	4445155	4443772	9606.ENSP00000368349	9606.ENSP00000360623	0	0	0	0	0.754	0.051	0.900	0.559	0.988
ANLN	KIF23	4435644	4434773	9606.ENSP00000265748	9606.ENSP00000260363	0	0	0	0	0.917	0.186	0	0.845	0.988
FOXM1	CDC25A	4441245	4437985	9606.ENSP00000342307	9606.ENSP00000303706	0	0	0	0	0.543	0.087	0.900	0.763	0.988
CCNB2	MCM2	4436767	4435544	9606.ENSP00000288207	9606.ENSP00000265056	0	0	0	0	0.865	0.803	0	0.592	0.988
PLK1	SMC2	4437632	4436674	9606.ENSP00000300093	9606.ENSP00000286398	0	0	0	0	0.853	0.185	0.900	0.159	0.988
CDK1	PRC1	4446389	4446249	9606.ENSP00000378699	9606.ENSP00000377793	0	0	0	0	0.967	0.470	0	0.411	0.988
TTK	ASPM	4443396	4442873	9606.ENSP00000358813	9606.ENSP00000356379	0	0	0	0	0.986	0	0	0.229	0.988
BUB1	CENPU	4437860	4436429	9606.ENSP00000302530	9606.ENSP00000281453	0	0	0	0	0.787	0	0.900	0.500	0.988
CENPA	BIRC5	4440745	4437778	9606.ENSP00000336868	9606.ENSP00000301633	0	0	0	0	0.782	0.097	0.900	0.471	0.988
RFC4	EXO1	4446025	4442689	9606.ENSP00000376272	9606.ENSP00000355506	0	0	0	0	0.740	0.186	0.900	0.503	0.988
RBL1	MYBL2	4444239	4432993	9606.ENSP00000362768	9606.ENSP00000217026	0	0	0	0	0.107	0.461	0.900	0.793	0.988
PER1	PER2	4438930	4434372	9606.ENSP00000314420	9606.ENSP00000254657	0	0	0	0.891	0.081	0.876	0.900	0.811	0.988
BRCA1	FANCG	4448999	4445092	9606.ENSP00000418960	9606.ENSP00000367910	0	0	0	0	0.103	0.693	0.900	0.641	0.988
FAM20A	FAM20C	4450874	4439517	9606.ENSP00000468308	9606.ENSP00000322323	0	0	0	0.915	0.062	0.872	0.900	0.967	0.988
CHEK1	RFC4	4447561	4446025	9606.ENSP00000388648	9606.ENSP00000376272	0	0	0	0	0.734	0.157	0.900	0.541	0.988
BUB1B	CENPU	4436731	4436429	9606.ENSP00000287598	9606.ENSP00000281453	0	0	0	0	0.783	0	0.900	0.499	0.988
RAD51	PCNA	4445709	4445167	9606.ENSP00000372088	9606.ENSP00000368458	0.042	0	0	0	0.450	0.592	0.900	0.552	0.988
PRIM1	FEN1	4442054	4438133	9606.ENSP00000350491	9606.ENSP00000305480	0	0	0	0	0.824	0	0.900	0.374	0.988
ZWINT	CDC20	4444294	4443940	9606.ENSP00000363055	9606.ENSP00000361540	0	0	0	0	0.771	0	0.900	0.543	0.988
NDC80	AURKA	4434910	4432988	9606.ENSP00000261597	9606.ENSP00000216911	0	0	0	0	0.909	0.484	0	0.774	0.988
PRC1	KIF4A	4446249	4444386	9606.ENSP00000377793	9606.ENSP00000363524	0	0	0	0	0.937	0.472	0	0.664	0.988
CENPA	PLK1	4440745	4437632	9606.ENSP00000336868	9606.ENSP00000300093	0	0	0	0	0.681	0.078	0.900	0.645	0.988
SHMT1	TYMS	4439233	4439011	9606.ENSP00000318868	9606.ENSP00000315644	0.174	0	0	0	0.165	0	0.900	0.858	0.988
FEN1	MCM2	4438133	4435544	9606.ENSP00000305480	9606.ENSP00000265056	0	0	0	0	0.972	0.053	0	0.609	0.988
HIST1H4A	HIST1H4B	4451358	4444934	9606.ENSP00000479106	9606.ENSP00000366974	0	0	0	0.984	0.480	0.800	0.900	0.426	0.988
CENPF	KNTC1	4442771	4440000	9606.ENSP00000355922	9606.ENSP00000328236	0	0	0	0	0.804	0	0.900	0.457	0.988
MAD2L1	KIF18A	4437296	4435208	9606.ENSP00000296509	9606.ENSP00000263181	0	0	0	0	0.710	0.406	0.900	0.389	0.988
IFI27	MX1	4451772	4446835	9606.ENSP00000483430	9606.ENSP00000381601	0	0	0	0	0.658	0	0.900	0.679	0.988
ZWILCH	BUB1	4438688	4437860	9606.ENSP00000311429	9606.ENSP00000302530	0	0	0	0	0.594	0	0.900	0.733	0.988
ZWILCH	BUB1B	4438688	4436731	9606.ENSP00000311429	9606.ENSP00000287598	0	0	0	0	0.607	0	0.900	0.719	0.988
TOP2A	NCAPG	4448614	4434176	9606.ENSP00000411532	9606.ENSP00000251496	0	0	0	0	0.967	0.085	0	0.644	0.988
CDCA8	TTK	4444097	4443396	9606.ENSP00000362146	9606.ENSP00000358813	0	0	0	0	0.971	0.294	0	0.472	0.988
BUB1	TPX2	4437860	4437665	9606.ENSP00000302530	9606.ENSP00000300403	0	0	0	0	0.974	0	0	0.518	0.987
ZWILCH	CENPE	4438688	4435566	9606.ENSP00000311429	9606.ENSP00000265148	0	0	0	0	0.539	0.157	0.900	0.711	0.987
HJURP	CENPM	4448718	4432895	9606.ENSP00000414109	9606.ENSP00000215980	0	0	0	0	0.783	0	0.900	0.481	0.987
CDK1	PLK4	4446389	4435965	9606.ENSP00000378699	9606.ENSP00000270861	0	0	0	0.713	0.817	0.261	0.900	0.596	0.987
CDC20	FOXM1	4443940	4441245	9606.ENSP00000361540	9606.ENSP00000342307	0	0	0	0	0.960	0.050	0	0.683	0.987
INCENP	AURKA	4446326	4432988	9606.ENSP00000378295	9606.ENSP00000216911	0	0	0	0	0.712	0.825	0	0.771	0.987
CENPF	KIF18A	4442771	4435208	9606.ENSP00000355922	9606.ENSP00000263181	0	0	0	0	0.778	0	0.900	0.496	0.987
CDC45	CDT1	4448376	4437709	9606.ENSP00000405726	9606.ENSP00000301019	0	0	0	0	0.852	0	0	0.918	0.987
MCM2	ASF1B	4435544	4435253	9606.ENSP00000265056	9606.ENSP00000263382	0	0	0	0	0.771	0.709	0	0.831	0.987
CENPI	CENPA	4444058	4440745	9606.ENSP00000362018	9606.ENSP00000336868	0	0	0	0	0.179	0.339	0.900	0.794	0.987
MCM3	TIMELESS	4451546	4450318	9606.ENSP00000480987	9606.ENSP00000450607	0	0	0	0	0.919	0.770	0	0.357	0.987
BRCA1	EXO1	4448999	4442689	9606.ENSP00000418960	9606.ENSP00000355506	0	0	0	0	0.596	0	0.900	0.724	0.987
CENPA	CENPH	4440745	4436517	9606.ENSP00000336868	9606.ENSP00000283006	0	0	0	0	0.273	0.222	0.900	0.800	0.987
PRIM2	RFC3	4451831	4445320	9606.ENSP00000484105	9606.ENSP00000369411	0	0	0	0	0.697	0.157	0.900	0.564	0.987
MCM10	PRIM1	4448957	4442054	9606.ENSP00000418268	9606.ENSP00000350491	0	0	0	0	0.652	0	0.900	0.657	0.987
DHFRL1	TYMS	4446240	4439011	9606.ENSP00000377768	9606.ENSP00000315644	0.219	0	0.425	0	0.265	0.122	0.900	0.647	0.987
CENPE	SGOL1	4435566	4435310	9606.ENSP00000265148	9606.ENSP00000263753	0	0	0	0	0.689	0	0.900	0.618	0.987
GINS3	WDHD1	4448155	4442399	9606.ENSP00000401018	9606.ENSP00000353793	0	0	0	0	0.267	0.923	0	0.797	0.987
BUB1	KIF23	4437860	4434773	9606.ENSP00000302530	9606.ENSP00000260363	0	0	0	0	0.972	0.185	0	0.496	0.987
CDKN1C	CCNA2	4448705	4436109	9606.ENSP00000413720	9606.ENSP00000274026	0	0	0	0	0.063	0.853	0.800	0.598	0.987
KIFC1	KIF20A	4447827	4446341	9606.ENSP00000393963	9606.ENSP00000378356	0	0	0	0.587	0.808	0.185	0.900	0.690	0.987
INCENP	SGOL1	4446326	4435310	9606.ENSP00000378295	9606.ENSP00000263753	0	0	0	0	0.264	0.379	0.900	0.750	0.987
RBL1	E2F2	4444239	4442638	9606.ENSP00000362768	9606.ENSP00000355249	0	0	0	0	0.176	0.794	0.600	0.836	0.987
CASC5	KIF18A	4440673	4435208	9606.ENSP00000335463	9606.ENSP00000263181	0	0	0	0	0.555	0.119	0.900	0.729	0.987
NDC80	NCAPG	4434910	4434176	9606.ENSP00000261597	9606.ENSP00000251496	0	0	0	0	0.982	0	0	0.279	0.987
SHC3	NTRK2	4444636	4436251	9606.ENSP00000364995	9606.ENSP00000277120	0	0	0	0	0.190	0.720	0.900	0.528	0.987
ZWINT	CCNB2	4444294	4436767	9606.ENSP00000363055	9606.ENSP00000288207	0	0	0	0	0.799	0	0.900	0.448	0.987
CCNB1	DLGAP5	4434484	4434015	9606.ENSP00000256442	9606.ENSP00000247191	0	0	0	0	0.976	0	0	0.506	0.987
TYMS	MCM2	4439011	4435544	9606.ENSP00000315644	9606.ENSP00000265056	0	0	0	0	0.980	0	0	0.392	0.987
DSN1	AURKB	4447628	4438898	9606.ENSP00000389810	9606.ENSP00000313950	0	0	0	0	0.255	0	0.900	0.851	0.987
CENPE	KIF18A	4435566	4435208	9606.ENSP00000265148	9606.ENSP00000263181	0	0	0	0.643	0.774	0.263	0.900	0.877	0.987
NUF2	KIF11	4435979	4434801	9606.ENSP00000271452	9606.ENSP00000260731	0	0	0	0	0.947	0.151	0	0.735	0.987
CDK1	KNTC1	4446389	4440000	9606.ENSP00000378699	9606.ENSP00000328236	0	0	0	0	0.851	0	0.900	0.213	0.987
SPC24	CCNB1	4450762	4434484	9606.ENSP00000465075	9606.ENSP00000256442	0	0	0	0	0.848	0	0.900	0.254	0.987
ASPM	KIF23	4442873	4434773	9606.ENSP00000356379	9606.ENSP00000260363	0	0	0	0	0.976	0.086	0	0.466	0.987
TIMELESS	MCM2	4450318	4435544	9606.ENSP00000450607	9606.ENSP00000265056	0	0	0	0	0.874	0.738	0	0.660	0.987
TTK	CCNA2	4443396	4436109	9606.ENSP00000358813	9606.ENSP00000274026	0	0	0	0	0.975	0.187	0	0.420	0.987
ZWINT	KIF2C	4444294	4443901	9606.ENSP00000363055	9606.ENSP00000361298	0	0	0	0	0.767	0	0.900	0.511	0.987
LPL	ANGPTL4	4438536	4437761	9606.ENSP00000309757	9606.ENSP00000301455	0	0	0	0	0.062	0.379	0.900	0.815	0.987
H2AFX	BRCA1	4449695	4448999	9606.ENSP00000434024	9606.ENSP00000418960	0	0	0	0	0.084	0.379	0.900	0.800	0.987
TOP2A	DLGAP5	4448614	4434015	9606.ENSP00000411532	9606.ENSP00000247191	0	0	0	0	0.979	0	0	0.425	0.987
WDHD1	MCM7	4442399	4438312	9606.ENSP00000353793	9606.ENSP00000307288	0	0	0	0	0.876	0.291	0	0.873	0.987
PLK1	SGOL1	4437632	4435310	9606.ENSP00000300093	9606.ENSP00000263753	0	0	0	0	0.427	0.384	0.900	0.687	0.987
CCNA2	FBXO5	4436109	4433479	9606.ENSP00000274026	9606.ENSP00000229758	0	0	0	0	0.963	0	0	0.632	0.986
LPL	APOB	4438536	4433584	9606.ENSP00000309757	9606.ENSP00000233242	0	0	0	0	0	0	0.900	0.869	0.986
WDHD1	MCM4	4442399	4435007	9606.ENSP00000353793	9606.ENSP00000262105	0	0	0	0	0.912	0.409	0	0.752	0.986
RFC5	POLA1	4448482	4445155	9606.ENSP00000408295	9606.ENSP00000368349	0	0	0	0	0.721	0.186	0.900	0.476	0.986
BRCA1	BLM	4448999	4441703	9606.ENSP00000418960	9606.ENSP00000347232	0	0	0	0	0.283	0.678	0.900	0.480	0.986
SPC24	SKA1	4450762	4436620	9606.ENSP00000465075	9606.ENSP00000285116	0	0	0	0	0.381	0.354	0.900	0.704	0.986
AURKB	TPX2	4438898	4437665	9606.ENSP00000313950	9606.ENSP00000300403	0	0	0	0	0.897	0.435	0	0.779	0.986
SPC25	CCNB1	4436467	4434484	9606.ENSP00000282074	9606.ENSP00000256442	0	0	0	0	0.838	0	0.900	0.223	0.986
HIST1H2AC	HIST1H2BF	4444942	4441873	9606.ENSP00000367022	9606.ENSP00000348924	0	0	0	0	0.426	0.944	0	0.613	0.986
KIF11	CCNB1	4434801	4434484	9606.ENSP00000260731	9606.ENSP00000256442	0	0	0	0	0.939	0.266	0	0.725	0.986
HIST1H3I	HIST1H3J	4451757	4442229	9606.ENSP00000483283	9606.ENSP00000352252	0	0	0	0.985	0.390	0.800	0.900	0	0.986
TOP2A	CDC20	4448614	4443940	9606.ENSP00000411532	9606.ENSP00000361540	0	0	0	0	0.968	0	0	0.579	0.986
ZWINT	BIRC5	4444294	4437778	9606.ENSP00000363055	9606.ENSP00000301633	0	0	0	0	0.780	0	0.900	0.419	0.986
KIF15	KIF23	4439659	4434773	9606.ENSP00000324020	9606.ENSP00000260363	0	0	0	0.599	0.813	0	0.900	0.751	0.986
CCNB2	SPC25	4436767	4436467	9606.ENSP00000288207	9606.ENSP00000282074	0	0	0	0	0.843	0	0.900	0.184	0.986
CDK1	TYMS	4446389	4439011	9606.ENSP00000378699	9606.ENSP00000315644	0	0	0	0	0.981	0	0	0.318	0.986
POLA1	FEN1	4445155	4438133	9606.ENSP00000368349	9606.ENSP00000305480	0	0	0	0	0.594	0.161	0.900	0.655	0.986
CCNA2	AURKA	4436109	4432988	9606.ENSP00000274026	9606.ENSP00000216911	0	0	0	0	0.964	0.177	0	0.582	0.986
TOP2A	CCNB1	4448614	4434484	9606.ENSP00000411532	9606.ENSP00000256442	0	0	0	0	0.964	0.057	0	0.622	0.986
CDK1	CENPU	4446389	4436429	9606.ENSP00000378699	9606.ENSP00000281453	0	0	0	0	0.821	0	0.900	0.330	0.986
GTSE1	CCNB2	4448783	4436767	9606.ENSP00000415430	9606.ENSP00000288207	0	0	0	0	0.791	0	0.900	0.417	0.986
BRCA1	FANCE	4448999	4433480	9606.ENSP00000418960	9606.ENSP00000229769	0	0	0	0	0.077	0.693	0.900	0.595	0.986
RAD51	RAD54B	4445709	4440712	9606.ENSP00000372088	9606.ENSP00000336606	0	0	0	0	0.222	0.826	0	0.909	0.986
CASC5	PLK1	4440673	4437632	9606.ENSP00000335463	9606.ENSP00000300093	0	0	0	0	0.433	0	0.900	0.785	0.986
CCNB2	DLGAP5	4436767	4434015	9606.ENSP00000288207	9606.ENSP00000247191	0	0	0	0	0.976	0	0	0.437	0.986
PBK	CCNB1	4449452	4434484	9606.ENSP00000428489	9606.ENSP00000256442	0	0	0	0	0.937	0.410	0	0.668	0.986
RACGAP1	BIRC5	4448310	4437778	9606.ENSP00000404190	9606.ENSP00000301633	0	0	0	0	0.783	0	0.900	0.418	0.986
CDCA8	AURKA	4444097	4432988	9606.ENSP00000362146	9606.ENSP00000216911	0	0	0	0	0.933	0	0.540	0.586	0.986
CDC20	CENPM	4443940	4432895	9606.ENSP00000361540	9606.ENSP00000215980	0	0	0	0	0.806	0	0.900	0.342	0.986
GTSE1	CDK1	4448783	4446389	9606.ENSP00000415430	9606.ENSP00000378699	0	0	0	0	0.703	0	0.900	0.580	0.986
ZWINT	CCNB1	4444294	4434484	9606.ENSP00000363055	9606.ENSP00000256442	0	0	0	0	0.796	0	0.900	0.399	0.986
RFC5	LIG1	4448482	4435231	9606.ENSP00000408295	9606.ENSP00000263274	0	0	0	0	0.715	0.300	0.900	0.392	0.986
CDK1	RFC4	4446389	4446025	9606.ENSP00000378699	9606.ENSP00000376272	0	0	0	0	0.982	0.050	0	0.268	0.986
HIST1H2AC	CENPA	4444942	4440745	9606.ENSP00000367022	9606.ENSP00000336868	0	0	0	0	0.166	0.846	0.900	0.087	0.986
RACGAP1	CDK1	4448310	4446389	9606.ENSP00000404190	9606.ENSP00000378699	0	0	0	0	0.955	0.358	0	0.579	0.986
PBK	MAD2L1	4449452	4437296	9606.ENSP00000428489	9606.ENSP00000296509	0	0	0	0	0.980	0.111	0	0.296	0.986
NFIL3	PER2	4437431	4434372	9606.ENSP00000297689	9606.ENSP00000254657	0	0	0	0	0.062	0	0.900	0.871	0.986
ZWINT	CENPE	4444294	4435566	9606.ENSP00000363055	9606.ENSP00000265148	0	0	0	0	0.677	0	0.900	0.617	0.986
ACTG2	TPM1	4447434	4442096	9606.ENSP00000386857	9606.ENSP00000351022	0	0	0	0	0.154	0.674	0.900	0.574	0.986
CDC20	KIF23	4443940	4434773	9606.ENSP00000361540	9606.ENSP00000260363	0	0	0	0	0.971	0.078	0	0.518	0.986
KIF15	NCAPG	4439659	4434176	9606.ENSP00000324020	9606.ENSP00000251496	0	0	0	0	0.977	0.064	0	0.410	0.986
TOP2A	CCNB2	4448614	4436767	9606.ENSP00000411532	9606.ENSP00000288207	0	0	0	0	0.965	0.057	0	0.623	0.986
CP	SLC40A1	4435459	4434819	9606.ENSP00000264613	9606.ENSP00000261024	0	0	0	0	0.061	0.472	0.900	0.765	0.986
MAD2L1	CENPU	4437296	4436429	9606.ENSP00000296509	9606.ENSP00000281453	0	0	0	0	0.825	0	0.900	0.297	0.986
CFHR3	C3	4442880	4433951	9606.ENSP00000356395	9606.ENSP00000245907	0	0	0	0	0	0.379	0.900	0.799	0.986
NCAPG	DLGAP5	4434176	4434015	9606.ENSP00000251496	9606.ENSP00000247191	0	0	0	0	0.975	0	0	0.445	0.986
HIST1H3G	HIST1H3F	4451871	4451830	9606.ENSP00000484638	9606.ENSP00000484095	0	0	0	0.985	0.337	0.800	0.900	0.088	0.985
IL6	CXCL8	4447254	4438229	9606.ENSP00000385675	9606.ENSP00000306512	0	0	0	0	0.581	0	0	0.966	0.985
NUSAP1	NDC80	4450429	4434910	9606.ENSP00000453403	9606.ENSP00000261597	0	0	0	0	0.981	0	0	0.245	0.985
HIST1H3B	HIST1H3F	4451891	4451830	9606.ENSP00000484841	9606.ENSP00000484095	0	0	0	0.985	0.334	0.800	0.900	0	0.985
MCM8	ORC1	4445128	4443772	9606.ENSP00000368164	9606.ENSP00000360623	0.052	0	0	0	0.572	0.385	0.900	0.510	0.985
BIRC5	CENPE	4437778	4435566	9606.ENSP00000301633	9606.ENSP00000265148	0	0	0	0	0.768	0.050	0.900	0.406	0.985
HIST1H3B	HIST1H3J	4451891	4442229	9606.ENSP00000484841	9606.ENSP00000352252	0	0	0	0.985	0.347	0.800	0.900	0	0.985
HMMR	PLK1	4446202	4437632	9606.ENSP00000377492	9606.ENSP00000300093	0	0	0	0	0.680	0	0.900	0.582	0.985
ASPM	DLGAP5	4442873	4434015	9606.ENSP00000356379	9606.ENSP00000247191	0	0	0	0	0.982	0	0	0.186	0.985
CDCA8	CENPM	4444097	4432895	9606.ENSP00000362146	9606.ENSP00000215980	0	0	0	0	0.809	0.075	0.900	0.278	0.985
MRPS6	PTCD3	4446909	4434370	9606.ENSP00000382250	9606.ENSP00000254630	0	0	0	0	0.083	0.800	0.900	0.293	0.985
CDK1	SKA1	4446389	4436620	9606.ENSP00000378699	9606.ENSP00000285116	0	0	0	0	0.804	0	0.900	0.308	0.985
PRC1	TPX2	4446249	4437665	9606.ENSP00000377793	9606.ENSP00000300403	0	0	0	0	0.966	0	0	0.577	0.985
MCM8	MCM7	4445128	4438312	9606.ENSP00000368164	9606.ENSP00000307288	0	0	0	0.701	0.431	0.679	0.900	0.827	0.985
BUB1B	CDCA5	4436731	4436187	9606.ENSP00000287598	9606.ENSP00000275517	0	0	0	0	0.774	0	0.900	0.411	0.985
VCAN	DCN	4435552	4432629	9606.ENSP00000265077	9606.ENSP00000052754	0	0	0	0	0.063	0.085	0.900	0.852	0.985
BUB1	SKA1	4437860	4436620	9606.ENSP00000302530	9606.ENSP00000285116	0	0	0	0	0.706	0	0.900	0.539	0.985
TOP2A	KIF11	4448614	4434801	9606.ENSP00000411532	9606.ENSP00000260731	0	0	0	0	0.968	0	0	0.549	0.985
KNTC1	NDC80	4440000	4434910	9606.ENSP00000328236	9606.ENSP00000261597	0	0	0	0	0.720	0	0.900	0.536	0.985
MCM10	WDHD1	4448957	4442399	9606.ENSP00000418268	9606.ENSP00000353793	0	0	0	0	0.712	0.261	0	0.938	0.985
CENPK	CENPM	4446586	4432895	9606.ENSP00000379911	9606.ENSP00000215980	0	0	0	0	0.178	0.136	0.900	0.820	0.985
CCNB2	CENPM	4436767	4432895	9606.ENSP00000288207	9606.ENSP00000215980	0	0	0	0	0.797	0	0.900	0.329	0.985
HIST1H3F	HIST1H2AB	4451830	4451813	9606.ENSP00000484095	9606.ENSP00000483842	0	0.001	0	0	0.663	0.914	0	0.541	0.985
PIK3R1	PDGFRA	4449428	4434540	9606.ENSP00000428056	9606.ENSP00000257290	0	0	0	0	0.061	0.719	0.900	0.511	0.985
HIST1H4L	HIST1H4D	4451542	4451392	9606.ENSP00000480960	9606.ENSP00000479461	0	0	0	0.984	0.338	0.800	0.900	0.426	0.985
PRC1	CDC20	4446249	4443940	9606.ENSP00000377793	9606.ENSP00000361540	0	0	0	0	0.967	0	0	0.560	0.985
RAD51AP1	POLE2	4433433	4432952	9606.ENSP00000228843	9606.ENSP00000216367	0	0	0	0	0.756	0	0.900	0.435	0.985
SKA1	NUF2	4436620	4435979	9606.ENSP00000285116	9606.ENSP00000271452	0	0	0	0	0.680	0	0.900	0.588	0.985
HIST1H4D	HIST1H4A	4451392	4451358	9606.ENSP00000479461	9606.ENSP00000479106	0	0	0	0.984	0.341	0.800	0.900	0.426	0.985
RACGAP1	ANLN	4448310	4435644	9606.ENSP00000404190	9606.ENSP00000265748	0	0	0	0	0.843	0.190	0	0.891	0.985
CENPE	ESPL1	4435566	4434587	9606.ENSP00000265148	9606.ENSP00000257934	0	0	0	0	0.671	0.125	0.900	0.558	0.985
WDHD1	CHTF18	4442399	4435056	9606.ENSP00000353793	9606.ENSP00000262315	0	0	0	0	0.840	0.173	0	0.898	0.985
HAUS5	HAUS8	4449890	4434313	9606.ENSP00000439056	9606.ENSP00000253669	0	0	0	0	0.061	0.373	0.900	0.786	0.985
LPL	APOC3	4438536	4433396	9606.ENSP00000309757	9606.ENSP00000227667	0	0	0	0	0	0	0.900	0.860	0.985
RFC5	POLE2	4448482	4432952	9606.ENSP00000408295	9606.ENSP00000216367	0	0	0	0	0.731	0	0.900	0.510	0.985
CDC20	ZWILCH	4443940	4438688	9606.ENSP00000361540	9606.ENSP00000311429	0	0	0	0	0.718	0	0.900	0.515	0.985
BUB1	NCAPG	4437860	4434176	9606.ENSP00000302530	9606.ENSP00000251496	0	0	0	0	0.974	0	0	0.478	0.985
POLA1	MCM8	4445155	4445128	9606.ENSP00000368349	9606.ENSP00000368164	0	0	0	0	0.675	0.190	0.900	0.513	0.985
CXCL1	CXCL8	4446449	4438229	9606.ENSP00000379110	9606.ENSP00000306512	0	0	0	0.878	0.842	0	0.900	0.918	0.985
RACGAP1	KIF15	4448310	4439659	9606.ENSP00000404190	9606.ENSP00000324020	0	0	0	0	0.730	0.186	0.900	0.402	0.985
TOP2A	KIF4A	4448614	4444386	9606.ENSP00000411532	9606.ENSP00000363524	0	0	0	0	0.973	0	0	0.468	0.985
BUB1B	SKA1	4436731	4436620	9606.ENSP00000287598	9606.ENSP00000285116	0	0	0	0	0.710	0	0.900	0.539	0.985
ZWINT	CDCA8	4444294	4444097	9606.ENSP00000363055	9606.ENSP00000362146	0	0	0	0	0.792	0	0.900	0.352	0.985
CDC20	SKA1	4443940	4436620	9606.ENSP00000361540	9606.ENSP00000285116	0	0	0	0	0.811	0	0.900	0.293	0.985
COL3A1	COL6A3	4438049	4437161	9606.ENSP00000304408	9606.ENSP00000295550	0	0	0	0.571	0.802	0	0.900	0.720	0.985
PRIM2	RFC2	4451831	4432637	9606.ENSP00000484105	9606.ENSP00000055077	0	0	0	0	0.746	0.157	0.900	0.384	0.985
HIST1H3F	HIST1H3J	4451830	4442229	9606.ENSP00000484095	9606.ENSP00000352252	0	0	0	0.985	0.332	0.800	0.900	0	0.985
ORC1	POLA2	4443772	4435611	9606.ENSP00000360623	9606.ENSP00000265465	0	0	0	0	0.714	0.262	0.900	0.352	0.984
HIST1H3B	HIST1H3H	4451891	4443272	9606.ENSP00000484841	9606.ENSP00000358160	0	0	0	0.985	0.271	0.800	0.900	0	0.984
SMC1A	ESCO2	4439602	4438277	9606.ENSP00000323421	9606.ENSP00000306999	0	0	0	0	0.107	0.340	0.900	0.772	0.984
FEN1	MCM4	4438133	4435007	9606.ENSP00000305480	9606.ENSP00000262105	0	0	0	0	0.974	0.053	0	0.419	0.984
KIF2C	KIF23	4443901	4434773	9606.ENSP00000361298	9606.ENSP00000260363	0	0	0	0.574	0.795	0	0.900	0.673	0.984
APOE	APOC3	4434227	4433396	9606.ENSP00000252486	9606.ENSP00000227667	0	0	0	0	0.093	0	0.900	0.840	0.984
GPC6	GPC4	4444816	4443623	9606.ENSP00000366246	9606.ENSP00000359864	0	0	0	0.967	0.098	0.843	0.900	0.762	0.984
POLD1	RFC4	4448393	4446025	9606.ENSP00000406046	9606.ENSP00000376272	0	0	0	0	0.610	0.266	0.900	0.532	0.984
BRCA1	POLD1	4448999	4448393	9606.ENSP00000418960	9606.ENSP00000406046	0	0	0	0	0.196	0.691	0.900	0.449	0.984
KNTC1	MAD2L1	4440000	4437296	9606.ENSP00000328236	9606.ENSP00000296509	0	0	0	0	0.648	0	0.900	0.607	0.984
TOP2A	KIF20A	4448614	4446341	9606.ENSP00000411532	9606.ENSP00000378356	0	0	0	0	0.972	0	0	0.454	0.984
SKA3	BUB1B	4439281	4436731	9606.ENSP00000319417	9606.ENSP00000287598	0	0	0	0	0.727	0.161	0.900	0.388	0.984
KIF15	KIF18A	4439659	4435208	9606.ENSP00000324020	9606.ENSP00000263181	0	0	0	0.640	0.798	0	0.900	0.680	0.984
PRIM2	ORC1	4451831	4443772	9606.ENSP00000484105	9606.ENSP00000360623	0	0	0	0	0.689	0.066	0.900	0.529	0.984
CCNA2	MYBL2	4436109	4432993	9606.ENSP00000274026	9606.ENSP00000217026	0	0	0	0	0.593	0.356	0.800	0.745	0.984
SYNJ1	AMPH	4448524	4441847	9606.ENSP00000409667	9606.ENSP00000348602	0	0	0	0	0.085	0.433	0.900	0.735	0.984
ZWINT	CDCA5	4444294	4436187	9606.ENSP00000363055	9606.ENSP00000275517	0	0	0	0	0.758	0	0.900	0.415	0.984
KIF11	ESPL1	4434801	4434587	9606.ENSP00000260731	9606.ENSP00000257934	0	0	0	0	0.928	0.266	0	0.733	0.984
CENPF	CASC5	4442771	4440673	9606.ENSP00000355922	9606.ENSP00000335463	0	0	0	0	0.622	0	0.900	0.613	0.984
CHEK1	MCM5	4447561	4432914	9606.ENSP00000388648	9606.ENSP00000216122	0	0	0	0	0.540	0.166	0.900	0.652	0.984
ZWINT	CENPF	4444294	4442771	9606.ENSP00000363055	9606.ENSP00000355922	0	0	0	0	0.678	0	0.900	0.557	0.984
HMMR	NEK2	4446202	4442784	9606.ENSP00000377492	9606.ENSP00000355966	0	0	0	0	0.796	0	0.900	0.296	0.984
SMC2	NDC80	4436674	4434910	9606.ENSP00000286398	9606.ENSP00000261597	0	0	0	0	0.960	0.188	0	0.557	0.984
CDCA8	CCNA2	4444097	4436109	9606.ENSP00000362146	9606.ENSP00000274026	0	0	0	0	0.974	0	0	0.427	0.984
TIMELESS	MCM7	4450318	4438312	9606.ENSP00000450607	9606.ENSP00000307288	0	0	0	0	0.804	0.883	0	0.391	0.984
TOP2A	MKI67	4448614	4443142	9606.ENSP00000411532	9606.ENSP00000357643	0	0	0	0	0.966	0	0	0.564	0.984
RRM1	MCM4	4437691	4435007	9606.ENSP00000300738	9606.ENSP00000262105	0	0	0	0	0.954	0.262	0	0.581	0.984
RFC5	FEN1	4448482	4438133	9606.ENSP00000408295	9606.ENSP00000305480	0	0	0	0	0.711	0.186	0.900	0.424	0.984
TOP2A	CCNA2	4448614	4436109	9606.ENSP00000411532	9606.ENSP00000274026	0	0	0	0	0.967	0.050	0	0.544	0.984
RFC5	POLD1	4448482	4448393	9606.ENSP00000408295	9606.ENSP00000406046	0	0	0	0	0.685	0.186	0.900	0.451	0.984
HIST1H4L	HIST1H4B	4451542	4444934	9606.ENSP00000480960	9606.ENSP00000366974	0	0	0	0.984	0.299	0.800	0.900	0.426	0.984
TTK	ESPL1	4443396	4434587	9606.ENSP00000358813	9606.ENSP00000257934	0	0	0	0	0.889	0.532	0	0.728	0.984
POLD1	MCM2	4448393	4435544	9606.ENSP00000406046	9606.ENSP00000265056	0	0	0	0	0.927	0.337	0	0.702	0.984
MAD2L1	ESPL1	4437296	4434587	9606.ENSP00000296509	9606.ENSP00000257934	0	0	0	0	0.294	0.131	0.900	0.780	0.984
NUSAP1	TOP2A	4450429	4448614	9606.ENSP00000453403	9606.ENSP00000411532	0	0	0	0	0.966	0	0	0.562	0.984
MCM8	POLA2	4445128	4435611	9606.ENSP00000368164	9606.ENSP00000265465	0	0	0	0	0.660	0.261	0.900	0.470	0.984
CENPE	DLGAP5	4435566	4434015	9606.ENSP00000265148	9606.ENSP00000247191	0	0	0	0	0.969	0.056	0	0.505	0.984
AURKB	CENPM	4438898	4432895	9606.ENSP00000313950	9606.ENSP00000215980	0	0	0	0	0.805	0	0.900	0.287	0.984
MCM3	FEN1	4451546	4438133	9606.ENSP00000480987	9606.ENSP00000305480	0	0	0	0	0.969	0.053	0	0.512	0.984
CDCA8	SKA1	4444097	4436620	9606.ENSP00000362146	9606.ENSP00000285116	0	0	0	0	0.761	0	0.900	0.415	0.984
EXO1	CLSPN	4442689	4438832	9606.ENSP00000355506	9606.ENSP00000312995	0	0	0	0	0.680	0	0.900	0.517	0.983
CASC5	SPC25	4440673	4436467	9606.ENSP00000335463	9606.ENSP00000282074	0	0	0	0	0.217	0.699	0.900	0.386	0.983
CASC5	ZWILCH	4440673	4438688	9606.ENSP00000335463	9606.ENSP00000311429	0	0	0	0	0.331	0	0.900	0.779	0.983
ZWINT	ZWILCH	4444294	4438688	9606.ENSP00000363055	9606.ENSP00000311429	0	0	0	0	0.520	0	0.900	0.682	0.983
BIRC5	CENPM	4437778	4432895	9606.ENSP00000301633	9606.ENSP00000215980	0	0	0	0	0.797	0	0.900	0.252	0.983
PLIN1	PPARG	4437623	4436745	9606.ENSP00000300055	9606.ENSP00000287820	0	0	0	0	0.063	0	0.900	0.834	0.983
CDCA8	KIF11	4444097	4434801	9606.ENSP00000362146	9606.ENSP00000260731	0	0	0	0	0.966	0	0	0.537	0.983
DHFR	SHMT1	4447922	4439233	9606.ENSP00000396308	9606.ENSP00000318868	0.071	0	0	0	0.173	0	0.900	0.813	0.983
EXO1	RAD51AP1	4442689	4433433	9606.ENSP00000355506	9606.ENSP00000228843	0	0	0	0	0.785	0	0.900	0.308	0.983
ZWINT	CENPM	4444294	4432895	9606.ENSP00000363055	9606.ENSP00000215980	0	0	0	0	0.682	0.136	0.900	0.473	0.983
BRCA1	CLSPN	4448999	4438832	9606.ENSP00000418960	9606.ENSP00000312995	0	0	0	0	0.345	0.379	0.900	0.630	0.983
FOS	FOSB	4438204	4433953	9606.ENSP00000306245	9606.ENSP00000245919	0	0	0	0.866	0.899	0.139	0.800	0.947	0.983
FBXO43	PLK1	4448264	4437632	9606.ENSP00000403293	9606.ENSP00000300093	0	0	0	0	0.108	0.731	0.800	0.690	0.983
KIF4A	BUB1	4444386	4437860	9606.ENSP00000363524	9606.ENSP00000302530	0	0	0	0	0.959	0.185	0	0.537	0.983
RFC3	MCM5	4445320	4432914	9606.ENSP00000369411	9606.ENSP00000216122	0.058	0	0.213	0	0.947	0.186	0	0.557	0.983
UBE2C	BIRC5	4441865	4437778	9606.ENSP00000348838	9606.ENSP00000301633	0	0	0	0	0.956	0.193	0	0.579	0.983
INCENP	KIF2C	4446326	4443901	9606.ENSP00000378295	9606.ENSP00000361298	0	0	0	0	0.358	0.085	0.900	0.745	0.983
TOP2A	CENPF	4448614	4442771	9606.ENSP00000411532	9606.ENSP00000355922	0	0	0	0	0.963	0	0	0.566	0.983
SGOL2	SGOL1	4442051	4435310	9606.ENSP00000350447	9606.ENSP00000263753	0	0	0	0	0.393	0	0.900	0.752	0.983
RFC4	FANCI	4446025	4438638	9606.ENSP00000376272	9606.ENSP00000310842	0	0	0	0	0.782	0	0.900	0.286	0.983
TOP2A	BUB1B	4448614	4436731	9606.ENSP00000411532	9606.ENSP00000287598	0	0	0	0	0.963	0.050	0	0.556	0.983
FEN1	RFC2	4438133	4432637	9606.ENSP00000305480	9606.ENSP00000055077	0	0	0	0	0.568	0.186	0.900	0.580	0.983
CENPU	CENPE	4436429	4435566	9606.ENSP00000281453	9606.ENSP00000265148	0	0	0	0	0.691	0	0.900	0.522	0.983
CDK1	MCM7	4446389	4438312	9606.ENSP00000378699	9606.ENSP00000307288	0	0	0	0	0.956	0.157	0	0.574	0.983
CDC20	ASPM	4443940	4442873	9606.ENSP00000361540	9606.ENSP00000356379	0	0	0	0	0.972	0.168	0	0.346	0.983
ORC1	PRIM1	4443772	4442054	9606.ENSP00000360623	9606.ENSP00000350491	0	0	0	0	0.677	0.070	0.900	0.504	0.983
BIRC5	KIF23	4437778	4434773	9606.ENSP00000301633	9606.ENSP00000260363	0	0	0	0	0.728	0	0.900	0.451	0.983
NDC80	DLGAP5	4434910	4434015	9606.ENSP00000261597	9606.ENSP00000247191	0	0	0	0	0.971	0	0	0.456	0.983
CENPI	BUB1	4444058	4437860	9606.ENSP00000362018	9606.ENSP00000302530	0	0	0	0	0.518	0	0.900	0.679	0.983
PTTG1	CCNB1	4446209	4434484	9606.ENSP00000377536	9606.ENSP00000256442	0	0	0	0	0.929	0	0	0.778	0.983
HIST1H4L	HIST1H4A	4451542	4451358	9606.ENSP00000480960	9606.ENSP00000479106	0	0	0	0.984	0.214	0.800	0.900	0.426	0.983
CCNB2	ESPL1	4436767	4434587	9606.ENSP00000288207	9606.ENSP00000257934	0	0	0	0	0.919	0.352	0	0.711	0.983
RAD51	RAD54L	4445709	4443854	9606.ENSP00000372088	9606.ENSP00000361043	0	0	0	0	0.585	0.826	0	0.785	0.983
HIST1H2AB	HIST1H3I	4451813	4451757	9606.ENSP00000483842	9606.ENSP00000483283	0	0.001	0	0	0.603	0.914	0	0.542	0.983
CENPF	PLK1	4442771	4437632	9606.ENSP00000355922	9606.ENSP00000300093	0	0	0	0	0.637	0	0.900	0.589	0.983
CXCL2	CXCL8	4449392	4438229	9606.ENSP00000427279	9606.ENSP00000306512	0	0	0	0.874	0.824	0	0.900	0.767	0.983
WDHD1	DSCC1	4442399	4439500	9606.ENSP00000353793	9606.ENSP00000322180	0	0	0	0	0.866	0.123	0	0.868	0.983
GREM1	BMP4	4451289	4433931	9606.ENSP00000478319	9606.ENSP00000245451	0	0	0	0	0	0	0.900	0.846	0.983
TTK	CCNB2	4443396	4436767	9606.ENSP00000358813	9606.ENSP00000288207	0	0	0	0	0.939	0.358	0	0.612	0.983
FANCA	UBE2T	4445843	4442849	9606.ENSP00000373952	9606.ENSP00000356243	0	0	0	0	0.176	0	0.900	0.805	0.982
MCM2	RFC2	4435544	4432637	9606.ENSP00000265056	9606.ENSP00000055077	0.058	0	0.204	0	0.662	0.186	0.900	0.316	0.982
KIF2C	SGOL2	4443901	4442051	9606.ENSP00000361298	9606.ENSP00000350447	0	0	0	0	0.321	0.328	0.900	0.669	0.982
CCNA2	CENPE	4436109	4435566	9606.ENSP00000274026	9606.ENSP00000265148	0	0	0	0	0.963	0.172	0	0.476	0.982
CDK1	MELK	4446389	4437455	9606.ENSP00000378699	9606.ENSP00000298048	0	0	0	0.711	0.978	0.124	0	0.387	0.982
MCM3	CDK1	4451546	4446389	9606.ENSP00000480987	9606.ENSP00000378699	0	0	0	0	0.927	0.157	0	0.740	0.982
BLM	RMI2	4441703	4438584	9606.ENSP00000347232	9606.ENSP00000310356	0	0	0	0	0.260	0.537	0.900	0.544	0.982
KIF2C	SKA1	4443901	4436620	9606.ENSP00000361298	9606.ENSP00000285116	0	0	0	0	0.623	0	0.900	0.578	0.982
CDC25A	PLK1	4437985	4437632	9606.ENSP00000303706	9606.ENSP00000300093	0	0	0	0	0.396	0.099	0.900	0.709	0.982
CHEK1	FANCE	4447561	4433480	9606.ENSP00000388648	9606.ENSP00000229769	0	0	0	0	0.088	0.379	0.900	0.728	0.982
SMC4	NDC80	4441992	4434910	9606.ENSP00000349961	9606.ENSP00000261597	0	0	0	0	0.951	0.127	0	0.620	0.982
CDCA8	ZWILCH	4444097	4438688	9606.ENSP00000362146	9606.ENSP00000311429	0	0	0	0	0.629	0	0.900	0.574	0.982
TYMS	RRM1	4439011	4437691	9606.ENSP00000315644	9606.ENSP00000300738	0.285	0	0	0	0.896	0	0	0.787	0.982
ADH1B	ADH1A	4438237	4432830	9606.ENSP00000306606	9606.ENSP00000209668	0	0	0.449	0.985	0.828	0	0.900	0.892	0.982
IL6	FOS	4447254	4438204	9606.ENSP00000385675	9606.ENSP00000306245	0	0	0	0	0.088	0	0.900	0.819	0.982
HIST1H3H	HIST1H3J	4443272	4442229	9606.ENSP00000358160	9606.ENSP00000352252	0	0	0	0.985	0.213	0.800	0.900	0	0.982
HIST1H3G	HIST1H3J	4451871	4442229	9606.ENSP00000484638	9606.ENSP00000352252	0	0	0	0.985	0.199	0.800	0.900	0	0.982
HMMR	BUB1	4446202	4437860	9606.ENSP00000377492	9606.ENSP00000302530	0	0	0	0	0.957	0	0	0.595	0.982
HIST1H3G	HIST1H3I	4451871	4451757	9606.ENSP00000484638	9606.ENSP00000483283	0	0	0	0.985	0.207	0.800	0.900	0	0.982
MCM8	PRIM1	4445128	4442054	9606.ENSP00000368164	9606.ENSP00000350491	0	0	0	0	0.631	0.080	0.900	0.537	0.982
CENPF	CDCA5	4442771	4436187	9606.ENSP00000355922	9606.ENSP00000275517	0	0	0	0	0.714	0.121	0.900	0.367	0.982
KIF4A	KIF22	4444386	4432682	9606.ENSP00000363524	9606.ENSP00000160827	0	0	0	0.701	0.788	0	0.900	0.692	0.982
CCNB2	KIF23	4436767	4434773	9606.ENSP00000288207	9606.ENSP00000260363	0	0	0	0	0.944	0.150	0	0.649	0.982
SKA3	NDC80	4439281	4434910	9606.ENSP00000319417	9606.ENSP00000261597	0	0	0	0	0.826	0	0.720	0.674	0.982
CENPA	CDCA5	4440745	4436187	9606.ENSP00000336868	9606.ENSP00000275517	0	0	0	0	0.748	0	0.900	0.363	0.982
CDC7	MCM8	4447780	4445128	9606.ENSP00000393139	9606.ENSP00000368164	0	0	0	0	0.208	0.552	0.900	0.566	0.982
CKS1B	MAD2L1	4438654	4437296	9606.ENSP00000311083	9606.ENSP00000296509	0	0	0	0	0.977	0	0	0.269	0.982
SKA1	CCNB1	4436620	4434484	9606.ENSP00000285116	9606.ENSP00000256442	0	0	0	0	0.777	0	0.900	0.293	0.982
ZWILCH	NUF2	4438688	4435979	9606.ENSP00000311429	9606.ENSP00000271452	0	0	0	0	0.648	0	0.900	0.534	0.982
RACGAP1	PRC1	4448310	4446249	9606.ENSP00000404190	9606.ENSP00000377793	0	0	0	0	0.954	0.379	0	0.436	0.982
HIST1H3B	HIST1H3G	4451891	4451871	9606.ENSP00000484841	9606.ENSP00000484638	0	0	0	0.985	0.215	0.800	0.900	0	0.982
TPX2	PLK4	4437665	4435965	9606.ENSP00000300403	9606.ENSP00000270861	0	0	0	0	0.771	0	0.900	0.305	0.982
CDC45	PCNA	4448376	4445167	9606.ENSP00000405726	9606.ENSP00000368458	0	0	0	0	0.794	0.860	0	0.450	0.982
BRCA2	EXO1	4445332	4442689	9606.ENSP00000369497	9606.ENSP00000355506	0	0	0	0	0.267	0	0.900	0.777	0.982
CDC25A	CCNB2	4437985	4436767	9606.ENSP00000303706	9606.ENSP00000288207	0	0	0	0	0.728	0.188	0.800	0.645	0.982
HMMR	PLK4	4446202	4435965	9606.ENSP00000377492	9606.ENSP00000270861	0	0	0	0	0.803	0	0.900	0.161	0.982
PRC1	CENPE	4446249	4435566	9606.ENSP00000377793	9606.ENSP00000265148	0	0	0	0	0.887	0.470	0	0.723	0.982
IL6	CCL2	4447254	4433339	9606.ENSP00000385675	9606.ENSP00000225831	0	0	0	0	0.267	0	0	0.977	0.982
RFC4	DTL	4446025	4442781	9606.ENSP00000376272	9606.ENSP00000355958	0	0	0	0	0.799	0.159	0.900	0.089	0.982
KNTC1	CCNB1	4440000	4434484	9606.ENSP00000328236	9606.ENSP00000256442	0	0	0	0	0.753	0.186	0.900	0.248	0.982
CDK1	ERCC6L	4446389	4440587	9606.ENSP00000378699	9606.ENSP00000334675	0	0	0	0	0.686	0.157	0.900	0.413	0.982
HIST1H3F	HIST1H3H	4451830	4443272	9606.ENSP00000484095	9606.ENSP00000358160	0	0	0	0.985	0.213	0.800	0.900	0	0.982
PCNA	DTL	4445167	4442781	9606.ENSP00000368458	9606.ENSP00000355958	0	0	0	0	0.704	0.379	0.900	0.151	0.982
CDK1	KIF18A	4446389	4435208	9606.ENSP00000378699	9606.ENSP00000263181	0	0	0	0	0.722	0.174	0.900	0.324	0.982
NUF2	SGOL1	4435979	4435310	9606.ENSP00000271452	9606.ENSP00000263753	0	0	0	0	0.685	0	0.900	0.452	0.981
CDCA5	CCNB1	4436187	4434484	9606.ENSP00000275517	9606.ENSP00000256442	0	0	0	0	0.741	0	0.900	0.349	0.981
CDK1	KIF4A	4446389	4444386	9606.ENSP00000378699	9606.ENSP00000363524	0	0	0	0	0.935	0.157	0	0.695	0.981
CDC20	MCM5	4443940	4432914	9606.ENSP00000361540	9606.ENSP00000216122	0	0	0	0	0.960	0.127	0	0.503	0.981
FEN1	MCM5	4438133	4432914	9606.ENSP00000305480	9606.ENSP00000216122	0	0	0.255	0	0.961	0.053	0	0.411	0.981
CENPW	CENPU	4443084	4436429	9606.ENSP00000357308	9606.ENSP00000281453	0	0	0	0	0.357	0	0.900	0.741	0.981
HIST1H3G	HIST1H3H	4451871	4443272	9606.ENSP00000484638	9606.ENSP00000358160	0	0	0	0.985	0.152	0.800	0.900	0.505	0.981
KIF18A	KIF23	4435208	4434773	9606.ENSP00000263181	9606.ENSP00000260363	0	0	0	0.586	0.750	0	0.900	0.696	0.981
PRC1	NCAPG	4446249	4434176	9606.ENSP00000377793	9606.ENSP00000251496	0	0	0	0	0.969	0	0	0.403	0.981
CEBPA	PPARG	4449403	4436745	9606.ENSP00000427514	9606.ENSP00000287820	0	0	0	0	0.062	0.064	0.900	0.818	0.981
SPC24	CDCA8	4450762	4444097	9606.ENSP00000465075	9606.ENSP00000362146	0	0	0	0	0.743	0	0.900	0.349	0.981
SKA1	CDCA5	4436620	4436187	9606.ENSP00000285116	9606.ENSP00000275517	0	0	0	0	0.672	0	0.900	0.477	0.981
ASPM	CCNA2	4442873	4436109	9606.ENSP00000356379	9606.ENSP00000274026	0	0	0	0	0.976	0.063	0	0.228	0.981
SDC1	FGF2	4445506	4435443	9606.ENSP00000370542	9606.ENSP00000264498	0	0	0	0	0	0.305	0.900	0.755	0.981
RFC3	POLE2	4445320	4432952	9606.ENSP00000369411	9606.ENSP00000216367	0	0	0	0	0.706	0	0.900	0.425	0.981
AURKB	ZWILCH	4438898	4438688	9606.ENSP00000313950	9606.ENSP00000311429	0	0	0	0	0.622	0	0.900	0.541	0.981
MAD2L1	AURKA	4437296	4432988	9606.ENSP00000296509	9606.ENSP00000216911	0	0	0	0	0.923	0.169	0	0.724	0.981
NUSAP1	CDCA8	4450429	4444097	9606.ENSP00000453403	9606.ENSP00000362146	0	0	0	0	0.966	0	0	0.479	0.981
PTGS1	PTGIS	4442503	4433877	9606.ENSP00000354612	9606.ENSP00000244043	0	0	0	0	0.050	0.379	0.900	0.724	0.981
CDK1	MCM2	4446389	4435544	9606.ENSP00000378699	9606.ENSP00000265056	0	0	0	0	0.947	0.157	0	0.613	0.981
ACKR1	CXCL8	4443040	4438229	9606.ENSP00000357103	9606.ENSP00000306512	0	0	0	0	0	0.379	0.900	0.720	0.981
CENPK	BUB1	4446586	4437860	9606.ENSP00000379911	9606.ENSP00000302530	0	0	0	0	0.700	0	0.900	0.417	0.981
CHEK1	BRCA2	4447561	4445332	9606.ENSP00000388648	9606.ENSP00000369497	0	0	0	0	0.212	0	0.900	0.784	0.981
PIK3R1	KIT	4449428	4436763	9606.ENSP00000428056	9606.ENSP00000288135	0	0	0	0	0	0.541	0.900	0.623	0.981
POLD1	EXO1	4448393	4442689	9606.ENSP00000406046	9606.ENSP00000355506	0	0	0	0	0.366	0.267	0.900	0.652	0.981
MCM10	POLA2	4448957	4435611	9606.ENSP00000418268	9606.ENSP00000265465	0	0	0	0	0.295	0.261	0.900	0.690	0.981
CCNE2	CDC25A	4449487	4437985	9606.ENSP00000429089	9606.ENSP00000303706	0	0	0	0	0.309	0.185	0.900	0.705	0.981
BUB1	CENPH	4437860	4436517	9606.ENSP00000302530	9606.ENSP00000283006	0	0	0	0	0.648	0	0.900	0.506	0.981
FANCG	UBE2T	4445092	4442849	9606.ENSP00000367910	9606.ENSP00000356243	0	0	0	0	0.160	0	0.900	0.794	0.981
CCNB2	MYBL2	4436767	4432993	9606.ENSP00000288207	9606.ENSP00000217026	0	0	0	0	0.604	0.185	0.900	0.482	0.981
CENPK	BUB1B	4446586	4436731	9606.ENSP00000379911	9606.ENSP00000287598	0	0	0	0	0.439	0.535	0.900	0.383	0.981
HIST1H3F	HIST1H3D	4451830	4444939	9606.ENSP00000484095	9606.ENSP00000366999	0	0	0	0.985	0.133	0.800	0.900	0.402	0.981
KIF20A	CCNB1	4446341	4434484	9606.ENSP00000378356	9606.ENSP00000256442	0	0	0	0	0.956	0.150	0	0.542	0.981
RBBP8	BRCA2	4446941	4445332	9606.ENSP00000382628	9606.ENSP00000369497	0	0	0	0	0.132	0	0.900	0.800	0.981
RGMA	BMP4	4450385	4433931	9606.ENSP00000452126	9606.ENSP00000245451	0	0	0	0	0	0.734	0.900	0.374	0.981
CHEK1	ORC1	4447561	4443772	9606.ENSP00000388648	9606.ENSP00000360623	0	0	0	0	0.609	0.308	0.900	0.408	0.981
HIST1H3I	HIST1H3H	4451757	4443272	9606.ENSP00000483283	9606.ENSP00000358160	0	0	0	0.985	0.137	0.800	0.900	0	0.981
E2F2	CCNA2	4442638	4436109	9606.ENSP00000355249	9606.ENSP00000274026	0	0	0	0	0.215	0.261	0.900	0.714	0.981
FGF1	FGF2	4451524	4435443	9606.ENSP00000480791	9606.ENSP00000264498	0	0	0	0.937	0.077	0.799	0.900	0.938	0.981
PRIM1	ORC6	4442054	4433062	9606.ENSP00000350491	9606.ENSP00000219097	0	0	0	0	0.704	0	0.900	0.409	0.981
KIF4A	AURKB	4444386	4438898	9606.ENSP00000363524	9606.ENSP00000313950	0	0	0	0	0.889	0.125	0	0.823	0.981
CENPU	NUF2	4436429	4435979	9606.ENSP00000281453	9606.ENSP00000271452	0	0	0	0	0.722	0	0.900	0.355	0.980
LPL	APOE	4438536	4434227	9606.ENSP00000309757	9606.ENSP00000252486	0	0	0	0	0.098	0	0.900	0.797	0.980
NUSAP1	ASPM	4450429	4442873	9606.ENSP00000453403	9606.ENSP00000356379	0	0	0	0	0.975	0	0	0.220	0.980
KIF20A	DLGAP5	4446341	4434015	9606.ENSP00000378356	9606.ENSP00000247191	0	0	0	0	0.963	0.056	0	0.493	0.980
CXCL2	CXCL1	4449392	4446449	9606.ENSP00000427279	9606.ENSP00000379110	0	0	0	0.979	0.809	0	0.900	0.934	0.980
PCNA	RRM1	4445167	4437691	9606.ENSP00000368458	9606.ENSP00000300738	0	0	0	0	0.960	0	0	0.528	0.980
INCENP	MAD2L1	4446326	4437296	9606.ENSP00000378295	9606.ENSP00000296509	0	0	0	0	0.717	0	0.900	0.377	0.980
PCNA	TYMS	4445167	4439011	9606.ENSP00000368458	9606.ENSP00000315644	0	0	0	0	0.962	0.132	0	0.453	0.980
NCAPG2	NCAPD2	4447458	4439733	9606.ENSP00000387007	9606.ENSP00000325017	0	0	0	0	0.736	0	0.360	0.895	0.980
CDK1	E2F1	4446389	4441534	9606.ENSP00000378699	9606.ENSP00000345571	0	0	0	0	0.256	0.461	0.900	0.579	0.980
H2AFX	FANCD2	4449695	4436734	9606.ENSP00000434024	9606.ENSP00000287647	0	0	0	0	0	0.409	0.900	0.692	0.980
UBE2T	FANCE	4442849	4433480	9606.ENSP00000356243	9606.ENSP00000229769	0	0	0	0	0.077	0	0.900	0.804	0.980
AURKB	SPC25	4438898	4436467	9606.ENSP00000313950	9606.ENSP00000282074	0	0	0	0	0.675	0	0.900	0.441	0.980
ERCC6L	MAD2L1	4440587	4437296	9606.ENSP00000334675	9606.ENSP00000296509	0	0	0	0	0.596	0.079	0.900	0.547	0.980
UBE2C	DLGAP5	4441865	4434015	9606.ENSP00000348838	9606.ENSP00000247191	0	0	0	0	0.969	0.058	0	0.388	0.980
ASPM	PLK1	4442873	4437632	9606.ENSP00000356379	9606.ENSP00000300093	0	0	0	0	0.939	0.423	0	0.493	0.980
FZD7	WNT5A	4436663	4435460	9606.ENSP00000286201	9606.ENSP00000264634	0	0	0	0	0.095	0.336	0.900	0.715	0.980
PCNA	MCM2	4445167	4435544	9606.ENSP00000368458	9606.ENSP00000265056	0	0	0	0	0.963	0.110	0	0.463	0.980
CDCA8	SGOL2	4444097	4442051	9606.ENSP00000362146	9606.ENSP00000350447	0	0	0	0	0.547	0.313	0.900	0.451	0.980
TTK	AURKB	4443396	4438898	9606.ENSP00000358813	9606.ENSP00000313950	0	0	0	0.645	0.929	0.642	0	0.743	0.980
CENPW	CENPH	4443084	4436517	9606.ENSP00000357308	9606.ENSP00000283006	0	0	0	0	0.275	0	0.900	0.756	0.980
CXCL8	CCL2	4438229	4433339	9606.ENSP00000306512	9606.ENSP00000225831	0	0	0	0	0.278	0.667	0	0.925	0.980
MCM10	CLSPN	4448957	4438832	9606.ENSP00000418268	9606.ENSP00000312995	0	0	0	0	0.624	0	0.900	0.522	0.980
NUSAP1	MKI67	4450429	4443142	9606.ENSP00000453403	9606.ENSP00000357643	0	0	0	0	0.965	0	0	0.467	0.980
HIST1H3G	HIST1H3D	4451871	4444939	9606.ENSP00000484638	9606.ENSP00000366999	0	0	0	0.985	0.088	0.800	0.900	0.399	0.980
HIST1H3D	HIST1H3H	4444939	4443272	9606.ENSP00000366999	9606.ENSP00000358160	0	0	0	0.985	0.098	0.800	0.900	0.406	0.980
HIST1H3I	HIST1H3D	4451757	4444939	9606.ENSP00000483283	9606.ENSP00000366999	0	0	0	0.985	0.094	0.800	0.900	0.404	0.980
KIF4A	TPX2	4444386	4437665	9606.ENSP00000363524	9606.ENSP00000300403	0	0	0	0	0.960	0	0	0.530	0.980
RRM1	MCM6	4437691	4435383	9606.ENSP00000300738	9606.ENSP00000264156	0	0	0	0	0.968	0.134	0	0.324	0.980
CDCA5	NDC80	4436187	4434910	9606.ENSP00000275517	9606.ENSP00000261597	0	0	0	0	0.751	0	0.900	0.276	0.980
CDCA8	CASC5	4444097	4440673	9606.ENSP00000362146	9606.ENSP00000335463	0	0	0	0	0.443	0	0.900	0.682	0.980
CCNB2	SKA1	4436767	4436620	9606.ENSP00000288207	9606.ENSP00000285116	0	0	0	0	0.749	0	0.900	0.269	0.980
ASPM	CENPF	4442873	4442771	9606.ENSP00000356379	9606.ENSP00000355922	0	0	0	0	0.962	0	0	0.495	0.980
BIRC5	SGOL1	4437778	4435310	9606.ENSP00000301633	9606.ENSP00000263753	0	0	0	0	0.728	0	0.900	0.326	0.980
HJURP	CENPI	4448718	4444058	9606.ENSP00000414109	9606.ENSP00000362018	0	0	0	0	0.296	0	0.900	0.745	0.980
ASPM	NDC80	4442873	4434910	9606.ENSP00000356379	9606.ENSP00000261597	0	0	0	0	0.980	0	0	0.066	0.980
LPL	PPARG	4438536	4436745	9606.ENSP00000309757	9606.ENSP00000287820	0	0	0	0	0.062	0	0.900	0.808	0.980
CCNA2	DLGAP5	4436109	4434015	9606.ENSP00000274026	9606.ENSP00000247191	0	0	0	0	0.967	0	0	0.416	0.980
HIST1H3D	HIST1H3J	4444939	4442229	9606.ENSP00000366999	9606.ENSP00000352252	0	0	0	0.985	0.087	0.800	0.900	0.405	0.980
BUB1B	SPC25	4436731	4436467	9606.ENSP00000287598	9606.ENSP00000282074	0	0	0	0	0.789	0	0.900	0.126	0.980
KIF2C	AURKA	4443901	4432988	9606.ENSP00000361298	9606.ENSP00000216911	0	0	0	0	0.868	0.433	0	0.760	0.980
CHEK1	RBBP8	4447561	4446941	9606.ENSP00000388648	9606.ENSP00000382628	0	0	0	0	0.108	0	0.900	0.795	0.980
MAD2L1	CDCA5	4437296	4436187	9606.ENSP00000296509	9606.ENSP00000275517	0	0	0	0	0.718	0	0.900	0.349	0.980
HIST1H3B	HIST1H3D	4451891	4444939	9606.ENSP00000484841	9606.ENSP00000366999	0	0	0	0.985	0.112	0.800	0.900	0.420	0.980
LPL	FABP4	4438536	4434459	9606.ENSP00000309757	9606.ENSP00000256104	0	0	0	0	0.186	0	0.900	0.784	0.980
SPP1	MMP7	4446370	4434758	9606.ENSP00000378517	9606.ENSP00000260227	0	0	0	0	0.062	0.379	0.900	0.696	0.979
CENPE	NCAPG	4435566	4434176	9606.ENSP00000265148	9606.ENSP00000251496	0	0	0	0	0.967	0.064	0	0.378	0.979
HEY1	NOTCH3	4440859	4435256	9606.ENSP00000338272	9606.ENSP00000263388	0	0	0	0	0.061	0.063	0.900	0.795	0.979
INCENP	KNTC1	4446326	4440000	9606.ENSP00000378295	9606.ENSP00000328236	0	0	0	0	0.589	0	0.900	0.538	0.979
PER3	PER2	4451635	4434372	9606.ENSP00000482093	9606.ENSP00000254657	0	0	0	0.806	0.087	0.876	0.800	0.950	0.979
BRCA1	RMI2	4448999	4438584	9606.ENSP00000418960	9606.ENSP00000310356	0	0	0	0	0.221	0.693	0.900	0.244	0.979
TOP2A	AURKB	4448614	4438898	9606.ENSP00000411532	9606.ENSP00000313950	0	0	0	0	0.941	0.261	0	0.565	0.979
CDC20	KIF18A	4443940	4435208	9606.ENSP00000361540	9606.ENSP00000263181	0	0	0	0	0.511	0.463	0.900	0.308	0.979
CCNB2	CENPU	4436767	4436429	9606.ENSP00000288207	9606.ENSP00000281453	0	0	0	0	0.758	0	0.900	0.211	0.979
H2AFX	BRCA2	4449695	4445332	9606.ENSP00000434024	9606.ENSP00000369497	0	0	0	0	0.078	0.379	0.900	0.686	0.979
BUB1	MCM4	4437860	4435007	9606.ENSP00000302530	9606.ENSP00000262105	0	0	0	0	0.966	0.050	0	0.417	0.979
KIF18A	CCNB1	4435208	4434484	9606.ENSP00000263181	9606.ENSP00000256442	0	0	0	0	0.666	0.150	0.900	0.376	0.979
RFC3	LIG1	4445320	4435231	9606.ENSP00000369411	9606.ENSP00000263274	0	0	0	0	0.575	0.300	0.900	0.389	0.979
KIF20A	CCNB2	4446341	4436767	9606.ENSP00000378356	9606.ENSP00000288207	0	0	0	0	0.952	0.150	0	0.542	0.979
KIF24	NEK2	4445169	4442784	9606.ENSP00000368464	9606.ENSP00000355966	0	0	0	0	0.173	0.379	0.900	0.649	0.979
NEK2	CCNB2	4442784	4436767	9606.ENSP00000355966	9606.ENSP00000288207	0	0	0	0	0.955	0	0	0.564	0.979
SPC24	BUB1B	4450762	4436731	9606.ENSP00000465075	9606.ENSP00000287598	0	0	0	0	0.430	0	0.900	0.676	0.979
TOP2A	ESPL1	4448614	4434587	9606.ENSP00000411532	9606.ENSP00000257934	0	0	0	0	0.921	0.290	0	0.654	0.979
PRIM2	MCM6	4451831	4435383	9606.ENSP00000484105	9606.ENSP00000264156	0	0	0	0	0.711	0.074	0.900	0.312	0.979
KNTC1	NUF2	4440000	4435979	9606.ENSP00000328236	9606.ENSP00000271452	0	0	0	0	0.644	0	0.900	0.457	0.979
CEP55	KIF23	4443758	4434773	9606.ENSP00000360540	9606.ENSP00000260363	0	0	0	0	0.850	0.317	0	0.810	0.979
KIF23	CCNB1	4434773	4434484	9606.ENSP00000260363	9606.ENSP00000256442	0	0	0	0	0.941	0.150	0	0.619	0.979
KIF2C	CDCA5	4443901	4436187	9606.ENSP00000361298	9606.ENSP00000275517	0	0	0	0	0.670	0	0.900	0.416	0.979
BRCA1	CCNA2	4448999	4436109	9606.ENSP00000418960	9606.ENSP00000274026	0	0	0	0	0.362	0.379	0.900	0.549	0.979
C5AR2	C3	4451035	4433951	9606.ENSP00000472620	9606.ENSP00000245907	0	0	0	0	0.061	0.452	0.900	0.645	0.979
NCAPG2	CDK1	4447458	4446389	9606.ENSP00000387007	9606.ENSP00000378699	0	0	0	0	0.731	0	0.900	0.292	0.979
KIF4A	KIF18A	4444386	4435208	9606.ENSP00000363524	9606.ENSP00000263181	0	0	0	0.664	0.735	0	0.900	0.750	0.979
SGOL1	CCNB1	4435310	4434484	9606.ENSP00000263753	9606.ENSP00000256442	0	0	0	0	0.694	0.050	0.900	0.389	0.979
MCM3	ORC6	4451546	4433062	9606.ENSP00000480987	9606.ENSP00000219097	0	0	0	0	0.453	0	0.900	0.656	0.979
KIF20A	KIF22	4446341	4432682	9606.ENSP00000378356	9606.ENSP00000160827	0	0	0	0.603	0.754	0	0.900	0.523	0.979
MCM10	GINS2	4448957	4434310	9606.ENSP00000418268	9606.ENSP00000253462	0	0	0	0	0.788	0.304	0.540	0.734	0.979
DTL	POLE2	4442781	4432952	9606.ENSP00000355958	9606.ENSP00000216367	0	0	0	0	0.800	0	0.900	0.060	0.979
CASC5	SKA1	4440673	4436620	9606.ENSP00000335463	9606.ENSP00000285116	0	0	0	0	0.309	0	0.900	0.725	0.979
KIF2C	CENPM	4443901	4432895	9606.ENSP00000361298	9606.ENSP00000215980	0	0	0	0	0.750	0	0.900	0.229	0.979
KIF20A	CDC20	4446341	4443940	9606.ENSP00000378356	9606.ENSP00000361540	0	0	0	0	0.958	0.078	0	0.520	0.979
KIF2C	CASC5	4443901	4440673	9606.ENSP00000361298	9606.ENSP00000335463	0	0	0	0	0.545	0	0.900	0.578	0.979
PER3	PER1	4451635	4438930	9606.ENSP00000482093	9606.ENSP00000314420	0	0	0	0.814	0.082	0.876	0.800	0.812	0.979
CENPF	CENPU	4442771	4436429	9606.ENSP00000355922	9606.ENSP00000281453	0	0	0	0	0.683	0.114	0.900	0.361	0.979
CENPK	CENPW	4446586	4443084	9606.ENSP00000379911	9606.ENSP00000357308	0	0	0	0	0.285	0	0.900	0.738	0.979
MCM3	RFC5	4451546	4448482	9606.ENSP00000480987	9606.ENSP00000408295	0.058	0	0	0	0.923	0.186	0	0.691	0.979
TIMELESS	PER1	4450318	4438930	9606.ENSP00000450607	9606.ENSP00000314420	0	0	0	0	0.055	0.572	0.900	0.557	0.979
CDK1	ORC1	4446389	4443772	9606.ENSP00000378699	9606.ENSP00000360623	0	0	0	0	0.483	0.376	0.900	0.425	0.979
RFC3	EXO1	4445320	4442689	9606.ENSP00000369411	9606.ENSP00000355506	0	0	0	0	0.638	0.186	0.900	0.374	0.979
BRCA1	AURKA	4448999	4432988	9606.ENSP00000418960	9606.ENSP00000216911	0	0	0	0	0.327	0.379	0.900	0.571	0.979
CDCA8	KNTC1	4444097	4440000	9606.ENSP00000362146	9606.ENSP00000328236	0	0	0	0	0.656	0	0.900	0.463	0.979
CDC20	MELK	4443940	4437455	9606.ENSP00000361540	9606.ENSP00000298048	0	0	0	0	0.963	0.056	0	0.445	0.979
CENPW	CENPM	4443084	4432895	9606.ENSP00000357308	9606.ENSP00000215980	0	0	0	0	0.243	0	0.900	0.734	0.978
MAD2L1	CENPH	4437296	4436517	9606.ENSP00000296509	9606.ENSP00000283006	0	0	0	0	0.575	0.332	0.900	0.330	0.978
CENPA	SKA1	4440745	4436620	9606.ENSP00000336868	9606.ENSP00000285116	0	0	0	0	0.571	0	0.900	0.530	0.978
IL6	SPP1	4447254	4446370	9606.ENSP00000385675	9606.ENSP00000378517	0	0	0	0	0.060	0	0.900	0.793	0.978
TYMS	MCM4	4439011	4435007	9606.ENSP00000315644	9606.ENSP00000262105	0	0	0	0	0.961	0	0	0.475	0.978
BUB1	CENPM	4437860	4432895	9606.ENSP00000302530	9606.ENSP00000215980	0	0	0	0	0.740	0	0.900	0.240	0.978
CENPK	NUF2	4446586	4435979	9606.ENSP00000379911	9606.ENSP00000271452	0	0	0	0	0.645	0	0.900	0.445	0.978
HIST1H3F	HIST1H2BF	4451830	4441873	9606.ENSP00000484095	9606.ENSP00000348924	0	0.001	0	0	0.620	0.871	0	0.587	0.978
RAD51	RMI2	4445709	4438584	9606.ENSP00000372088	9606.ENSP00000310356	0	0	0	0	0.550	0	0.900	0.558	0.978
UBE2T	UBE2C	4442849	4441865	9606.ENSP00000356243	9606.ENSP00000348838	0	0	0	0.815	0.733	0.168	0.900	0.629	0.978
CDK1	CASC5	4446389	4440673	9606.ENSP00000378699	9606.ENSP00000335463	0	0	0	0	0.587	0	0.900	0.513	0.978
LIG1	RFC2	4435231	4432637	9606.ENSP00000263274	9606.ENSP00000055077	0	0	0	0	0.434	0.300	0.900	0.531	0.978
HMMR	DLGAP5	4446202	4434015	9606.ENSP00000377492	9606.ENSP00000247191	0	0	0	0	0.956	0	0	0.522	0.978
PBK	MELK	4449452	4437455	9606.ENSP00000428489	9606.ENSP00000298048	0	0	0	0	0.951	0.135	0	0.536	0.978
MCM8	MCM4	4445128	4435007	9606.ENSP00000368164	9606.ENSP00000262105	0	0	0	0.686	0.183	0.679	0.900	0.787	0.978
HJURP	CENPU	4448718	4436429	9606.ENSP00000414109	9606.ENSP00000281453	0	0	0	0	0.614	0	0.900	0.482	0.978
PCNA	MCM5	4445167	4432914	9606.ENSP00000368458	9606.ENSP00000216122	0	0	0	0	0.936	0.110	0	0.641	0.978
PDGFC	PDGFRB	4449216	4434952	9606.ENSP00000422464	9606.ENSP00000261799	0	0	0	0	0.080	0.305	0.900	0.703	0.978
SMC4	KIF11	4441992	4434801	9606.ENSP00000349961	9606.ENSP00000260731	0	0	0	0	0.965	0.063	0	0.394	0.978
HIST2H3A	HIST1H2AI	4447238	4442159	9606.ENSP00000385479	9606.ENSP00000351589	0	0.001	0	0	0.466	0.910	0	0.593	0.978
TIMELESS	BLM	4450318	4441703	9606.ENSP00000450607	9606.ENSP00000347232	0	0	0	0	0.294	0.302	0.900	0.616	0.978
POLA2	RFC2	4435611	4432637	9606.ENSP00000265465	9606.ENSP00000055077	0	0	0	0	0.607	0.392	0.900	0.188	0.978
PRC1	KIF23	4446249	4434773	9606.ENSP00000377793	9606.ENSP00000260363	0	0	0	0	0.882	0.472	0	0.682	0.978
SGOL2	PLK1	4442051	4437632	9606.ENSP00000350447	9606.ENSP00000300093	0	0	0	0	0.605	0	0.900	0.495	0.978
RBBP8	RAD51	4446941	4445709	9606.ENSP00000382628	9606.ENSP00000372088	0	0	0	0	0.087	0	0.900	0.781	0.978
PAPPA	IGF1	4440201	4437883	9606.ENSP00000330658	9606.ENSP00000302665	0	0	0	0	0	0	0.900	0.790	0.978
ASPM	MAD2L1	4442873	4437296	9606.ENSP00000356379	9606.ENSP00000296509	0	0	0	0	0.960	0.261	0	0.328	0.978
H2AFX	RBBP8	4449695	4446941	9606.ENSP00000434024	9606.ENSP00000382628	0	0	0	0	0.069	0.379	0.900	0.679	0.978
TOP2A	CENPE	4448614	4435566	9606.ENSP00000411532	9606.ENSP00000265148	0	0	0	0	0.961	0	0	0.455	0.978
NUSAP1	CCNB2	4450429	4436767	9606.ENSP00000453403	9606.ENSP00000288207	0	0	0	0	0.956	0	0	0.534	0.978
CDK1	CENPM	4446389	4432895	9606.ENSP00000378699	9606.ENSP00000215980	0	0	0	0	0.759	0	0.900	0.190	0.978
CDCA5	CENPE	4436187	4435566	9606.ENSP00000275517	9606.ENSP00000265148	0	0	0	0	0.711	0	0.900	0.319	0.978
CENPH	CENPE	4436517	4435566	9606.ENSP00000283006	9606.ENSP00000265148	0	0	0	0	0.379	0	0.900	0.680	0.978
CENPI	CENPE	4444058	4435566	9606.ENSP00000362018	9606.ENSP00000265148	0	0	0	0	0.400	0	0.900	0.677	0.978
CDK1	ZWILCH	4446389	4438688	9606.ENSP00000378699	9606.ENSP00000311429	0	0	0	0	0.699	0	0.900	0.328	0.978
CCNA2	NDC80	4436109	4434910	9606.ENSP00000274026	9606.ENSP00000261597	0	0	0	0	0.970	0	0	0.304	0.978
RFC3	MCM6	4445320	4435383	9606.ENSP00000369411	9606.ENSP00000264156	0.058	0	0	0	0.915	0.186	0	0.706	0.978
DIAPH3	CCNB1	4446994	4434484	9606.ENSP00000383178	9606.ENSP00000256442	0	0	0	0	0.360	0.963	0	0.150	0.978
PCNA	REV3L	4445167	4442177	9606.ENSP00000368458	9606.ENSP00000351697	0.044	0	0	0	0.188	0.395	0.900	0.591	0.977
NUSAP1	PRC1	4450429	4446249	9606.ENSP00000453403	9606.ENSP00000377793	0	0	0	0	0.962	0	0	0.433	0.977
CENPU	CCNB1	4436429	4434484	9606.ENSP00000281453	9606.ENSP00000256442	0	0	0	0	0.723	0	0.900	0.238	0.977
MCM10	GINS4	4448957	4436228	9606.ENSP00000418268	9606.ENSP00000276533	0	0	0	0	0.287	0.559	0.540	0.861	0.977
PLK1	MYBL2	4437632	4432993	9606.ENSP00000300093	9606.ENSP00000217026	0	0	0	0	0.596	0	0.900	0.496	0.977
ITGB2	VCAM1	4446737	4437090	9606.ENSP00000380948	9606.ENSP00000294728	0	0	0	0	0.444	0	0.900	0.630	0.977
CASC5	CENPH	4440673	4436517	9606.ENSP00000335463	9606.ENSP00000283006	0	0	0	0	0.333	0	0.900	0.686	0.977
CENPF	SGOL1	4442771	4435310	9606.ENSP00000355922	9606.ENSP00000263753	0	0	0	0	0.598	0	0.900	0.476	0.977
CCNB2	CCNA2	4436767	4436109	9606.ENSP00000288207	9606.ENSP00000274026	0	0	0	0.743	0.970	0.086	0	0.806	0.977
PRC1	CCNB1	4446249	4434484	9606.ENSP00000377793	9606.ENSP00000256442	0	0	0	0	0.941	0.384	0	0.418	0.977
TOP2A	SMC2	4448614	4436674	9606.ENSP00000411532	9606.ENSP00000286398	0.043	0	0	0	0.940	0.195	0	0.560	0.977
PDGFC	PDGFRA	4449216	4434540	9606.ENSP00000422464	9606.ENSP00000257290	0	0	0	0	0.070	0.379	0.900	0.659	0.977
CENPI	CENPW	4444058	4443084	9606.ENSP00000362018	9606.ENSP00000357308	0	0	0	0	0.218	0	0.900	0.736	0.977
MCM3	RRM1	4451546	4437691	9606.ENSP00000480987	9606.ENSP00000300738	0	0	0	0	0.964	0.134	0	0.319	0.977
KIF20A	KIF18A	4446341	4435208	9606.ENSP00000378356	9606.ENSP00000263181	0	0	0	0.565	0.708	0	0.900	0.576	0.977
TOP2A	RRM2	4448614	4442396	9606.ENSP00000411532	9606.ENSP00000353770	0	0	0	0	0.939	0	0	0.644	0.977
SMC2	KIF11	4436674	4434801	9606.ENSP00000286398	9606.ENSP00000260731	0	0	0	0	0.970	0.057	0	0.240	0.977
WDR34	DYNLRB2	4444007	4437915	9606.ENSP00000361800	9606.ENSP00000302936	0	0	0	0	0.063	0.471	0.900	0.593	0.977
CEBPA	ADIPOQ	4449403	4447630	9606.ENSP00000427514	9606.ENSP00000389814	0	0	0	0	0.062	0	0.900	0.775	0.977
RFC4	MCM5	4446025	4432914	9606.ENSP00000376272	9606.ENSP00000216122	0.058	0	0	0	0.908	0.186	0	0.716	0.977
KIF2C	TPX2	4443901	4437665	9606.ENSP00000361298	9606.ENSP00000300403	0	0	0	0	0.942	0	0	0.632	0.977
KIF20B	CENPE	4443802	4435566	9606.ENSP00000360793	9606.ENSP00000265148	0	0	0	0.550	0.726	0	0.900	0.460	0.977
KIF20A	TPX2	4446341	4437665	9606.ENSP00000378356	9606.ENSP00000300403	0	0	0	0	0.959	0	0	0.459	0.977
CLSPN	MCM2	4438832	4435544	9606.ENSP00000312995	9606.ENSP00000265056	0	0	0	0	0.570	0	0.900	0.526	0.977
INCENP	ZWINT	4446326	4444294	9606.ENSP00000378295	9606.ENSP00000363055	0	0	0	0	0.165	0	0.900	0.754	0.977
KIF2C	CENPU	4443901	4436429	9606.ENSP00000361298	9606.ENSP00000281453	0	0	0	0	0.682	0	0.900	0.348	0.977
SMC4	SMC1A	4441992	4439602	9606.ENSP00000349961	9606.ENSP00000323421	0	0	0.219	0.634	0.660	0.899	0	0.874	0.977
BUB1B	DLGAP5	4436731	4434015	9606.ENSP00000287598	9606.ENSP00000247191	0	0	0	0	0.945	0	0	0.597	0.977
CENPK	CASC5	4446586	4440673	9606.ENSP00000379911	9606.ENSP00000335463	0	0	0	0	0.425	0	0.900	0.644	0.977
PRIM2	FEN1	4451831	4438133	9606.ENSP00000484105	9606.ENSP00000305480	0.048	0	0	0	0.569	0	0.900	0.514	0.977
UST	CHST7	4442891	4436202	9606.ENSP00000356433	9606.ENSP00000276055	0	0	0	0	0	0	0.900	0.785	0.977
EXO1	POLE2	4442689	4432952	9606.ENSP00000355506	9606.ENSP00000216367	0	0	0	0	0.658	0	0.900	0.395	0.977
CENPF	ZWILCH	4442771	4438688	9606.ENSP00000355922	9606.ENSP00000311429	0	0	0	0	0.408	0	0.900	0.643	0.977
E2F1	TK1	4441534	4437779	9606.ENSP00000345571	9606.ENSP00000301634	0	0	0	0	0.543	0.336	0.900	0.345	0.977
CDCA3	CDC20	4450021	4443940	9606.ENSP00000442068	9606.ENSP00000361540	0	0	0	0	0.942	0	0	0.620	0.977
NUSAP1	MAD2L1	4450429	4437296	9606.ENSP00000453403	9606.ENSP00000296509	0	0	0	0	0.962	0	0	0.413	0.976
HIST1H3B	HIST1H2AB	4451891	4451813	9606.ENSP00000484841	9606.ENSP00000483842	0	0.001	0	0	0.439	0.914	0	0.541	0.976
SGOL2	BUB1B	4442051	4436731	9606.ENSP00000350447	9606.ENSP00000287598	0	0	0	0	0.524	0	0.900	0.554	0.976
CDCA8	UBE2C	4444097	4441865	9606.ENSP00000362146	9606.ENSP00000348838	0	0	0	0	0.961	0	0	0.423	0.976
BCL2L11	MAPK10	4446127	4442217	9606.ENSP00000376943	9606.ENSP00000352157	0	0	0	0	0	0.379	0.900	0.650	0.976
PCNA	POLE2	4445167	4432952	9606.ENSP00000368458	9606.ENSP00000216367	0	0	0	0	0.478	0.266	0.900	0.457	0.976
RHOB	NGEF	4436010	4435368	9606.ENSP00000272233	9606.ENSP00000264051	0	0	0	0	0.065	0.467	0.900	0.579	0.976
MCM3	MCM8	4451546	4445128	9606.ENSP00000480987	9606.ENSP00000368164	0	0	0	0.640	0.559	0.321	0.900	0.787	0.976
TOP2A	SMC4	4448614	4441992	9606.ENSP00000411532	9606.ENSP00000349961	0.043	0	0	0	0.907	0.195	0	0.707	0.976
TOP2A	AURKA	4448614	4432988	9606.ENSP00000411532	9606.ENSP00000216911	0	0	0	0	0.920	0.261	0	0.634	0.976
BUB1	MELK	4437860	4437455	9606.ENSP00000302530	9606.ENSP00000298048	0	0	0	0	0.950	0.056	0	0.535	0.976
NCAPG2	NCAPG	4447458	4434176	9606.ENSP00000387007	9606.ENSP00000251496	0	0	0	0	0.845	0	0.360	0.778	0.976
TPM1	TMOD1	4442096	4434697	9606.ENSP00000351022	9606.ENSP00000259365	0	0	0	0	0.063	0	0.900	0.768	0.976
CENPO	CENPW	4445460	4443084	9606.ENSP00000370214	9606.ENSP00000357308	0	0	0	0	0.160	0	0.900	0.737	0.976
RFC3	RAD51AP1	4445320	4433433	9606.ENSP00000369411	9606.ENSP00000228843	0	0	0	0	0.718	0	0.900	0.221	0.976
EXO1	RMI2	4442689	4438584	9606.ENSP00000355506	9606.ENSP00000310356	0	0	0	0	0.569	0	0.900	0.504	0.976
PCNA	CHTF18	4445167	4435056	9606.ENSP00000368458	9606.ENSP00000262315	0	0	0	0	0.427	0.905	0	0.593	0.976
ERCC6L	BUB1B	4440587	4436731	9606.ENSP00000334675	9606.ENSP00000287598	0	0	0	0	0.678	0.053	0.900	0.325	0.976
OIP5	CENPM	4433119	4432895	9606.ENSP00000220514	9606.ENSP00000215980	0	0	0	0	0.771	0	0.900	0	0.976
PBK	CDC20	4449452	4443940	9606.ENSP00000428489	9606.ENSP00000361540	0	0	0	0	0.964	0.082	0	0.327	0.976
CENPO	CENPA	4445460	4440745	9606.ENSP00000370214	9606.ENSP00000336868	0	0	0	0	0.168	0.222	0.900	0.673	0.976
UBE2C	TPX2	4441865	4437665	9606.ENSP00000348838	9606.ENSP00000300403	0	0	0	0	0.950	0	0	0.554	0.976
NUSAP1	CEP55	4450429	4443758	9606.ENSP00000453403	9606.ENSP00000360540	0	0	0	0	0.957	0	0	0.474	0.976
HJURP	CENPH	4448718	4436517	9606.ENSP00000414109	9606.ENSP00000283006	0	0	0	0	0.231	0	0.900	0.714	0.976
CENPK	CENPA	4446586	4440745	9606.ENSP00000379911	9606.ENSP00000336868	0	0	0	0	0.183	0.222	0.900	0.673	0.976
INCENP	CASC5	4446326	4440673	9606.ENSP00000378295	9606.ENSP00000335463	0	0	0	0	0.301	0	0.900	0.692	0.976
KIF2C	CENPH	4443901	4436517	9606.ENSP00000361298	9606.ENSP00000283006	0	0	0	0	0.415	0.379	0.900	0.426	0.976
ITGA6	LAMA3	4447442	4439693	9606.ENSP00000386896	9606.ENSP00000324532	0	0	0	0	0.096	0.369	0.900	0.637	0.976
MKI67	BUB1	4443142	4437860	9606.ENSP00000357643	9606.ENSP00000302530	0	0	0	0	0.942	0	0	0.617	0.976
HIST2H3A	HIST1H2AM	4447238	4442276	9606.ENSP00000385479	9606.ENSP00000352627	0	0.001	0	0	0.405	0.910	0	0.600	0.976
RRM1	MCM2	4437691	4435544	9606.ENSP00000300738	9606.ENSP00000265056	0	0	0	0	0.956	0.134	0	0.427	0.976
CDC20	KNTC1	4443940	4440000	9606.ENSP00000361540	9606.ENSP00000328236	0	0	0	0	0.606	0	0.900	0.450	0.976
PRC1	ASPM	4446249	4442873	9606.ENSP00000377793	9606.ENSP00000356379	0	0	0	0	0.965	0.071	0	0.323	0.976
NOG	BMP6	4439991	4436524	9606.ENSP00000328181	9606.ENSP00000283147	0	0	0	0	0	0.733	0.600	0.794	0.976
HIST1H2AL	HIST2H3A	4451686	4447238	9606.ENSP00000482538	9606.ENSP00000385479	0	0.001	0	0	0.405	0.910	0	0.600	0.976
BARD1	BRIP1	4434809	4434671	9606.ENSP00000260947	9606.ENSP00000259008	0	0	0	0	0.133	0.379	0.900	0.616	0.976
MCM3	WDHD1	4451546	4442399	9606.ENSP00000480987	9606.ENSP00000353793	0	0	0	0	0.913	0.351	0	0.620	0.976
POLD1	RFC3	4448393	4445320	9606.ENSP00000406046	9606.ENSP00000369411	0	0	0	0	0.558	0.186	0.900	0.413	0.976
PBK	PLK1	4449452	4437632	9606.ENSP00000428489	9606.ENSP00000300093	0	0	0	0	0.964	0	0	0.351	0.976
FEN1	POLE2	4438133	4432952	9606.ENSP00000305480	9606.ENSP00000216367	0	0	0	0	0.705	0	0.900	0.263	0.976
POLD1	RAD51	4448393	4445709	9606.ENSP00000406046	9606.ENSP00000372088	0	0	0	0	0.260	0.269	0.900	0.621	0.976
AP1S3	AP1M2	4446580	4434125	9606.ENSP00000379891	9606.ENSP00000250244	0	0	0	0	0.108	0.495	0.900	0.519	0.975
SMC2	CCNB1	4436674	4434484	9606.ENSP00000286398	9606.ENSP00000256442	0	0	0	0	0.716	0.051	0.900	0.201	0.975
KIFC1	KIF15	4447827	4439659	9606.ENSP00000393963	9606.ENSP00000324020	0	0	0	0.673	0.686	0	0.900	0.747	0.975
CXCL12	PF4	4446453	4437224	9606.ENSP00000379140	9606.ENSP00000296029	0	0	0	0	0	0.379	0.900	0.640	0.975
CENPI	CENPF	4444058	4442771	9606.ENSP00000362018	9606.ENSP00000355922	0	0	0	0	0.363	0	0.900	0.644	0.975
BRCA2	BRIP1	4445332	4434671	9606.ENSP00000369497	9606.ENSP00000259008	0	0	0	0	0.242	0	0.900	0.703	0.975
CENPF	SGOL2	4442771	4442051	9606.ENSP00000355922	9606.ENSP00000350447	0	0	0	0	0.598	0	0.900	0.441	0.975
CDC7	PRIM1	4447780	4442054	9606.ENSP00000393139	9606.ENSP00000350491	0	0	0	0	0.605	0	0.900	0.418	0.975
CEP55	KIF11	4443758	4434801	9606.ENSP00000360540	9606.ENSP00000260731	0	0	0	0	0.957	0.085	0	0.428	0.975
RACGAP1	KIFC1	4448310	4447827	9606.ENSP00000404190	9606.ENSP00000393963	0	0	0	0	0.495	0.186	0.900	0.470	0.975
SPC24	MAD2L1	4450762	4437296	9606.ENSP00000465075	9606.ENSP00000296509	0	0	0	0	0.629	0	0.900	0.383	0.975
ADIPOQ	PPARGC1A	4447630	4435507	9606.ENSP00000389814	9606.ENSP00000264867	0	0	0	0	0	0	0.900	0.765	0.975
SMC4	CCNB2	4441992	4436767	9606.ENSP00000349961	9606.ENSP00000288207	0	0	0	0	0.609	0.051	0.900	0.407	0.975
DCLRE1B	FANCD2	4443352	4436734	9606.ENSP00000358576	9606.ENSP00000287647	0	0	0	0	0.091	0.379	0.900	0.619	0.975
PTTG1	BUB1B	4446209	4436731	9606.ENSP00000377536	9606.ENSP00000287598	0	0	0	0	0.821	0.305	0	0.816	0.975
ZWILCH	CCNB1	4438688	4434484	9606.ENSP00000311429	9606.ENSP00000256442	0	0	0	0	0.701	0	0.900	0.237	0.975
CENPF	SKA3	4442771	4439281	9606.ENSP00000355922	9606.ENSP00000319417	0	0	0	0	0.588	0	0.900	0.448	0.975
RFC4	KIAA0101	4446025	4437621	9606.ENSP00000376272	9606.ENSP00000300035	0	0	0	0	0.757	0	0.900	0.090	0.975
PBK	DLGAP5	4449452	4434015	9606.ENSP00000428489	9606.ENSP00000247191	0	0	0	0	0.957	0.050	0	0.437	0.975
DSN1	BUB1B	4447628	4436731	9606.ENSP00000389810	9606.ENSP00000287598	0	0	0	0	0.240	0.215	0.900	0.637	0.975
CENPK	NDC80	4446586	4434910	9606.ENSP00000379911	9606.ENSP00000261597	0	0	0	0	0.596	0	0.900	0.441	0.975
CENPO	CASC5	4445460	4440673	9606.ENSP00000370214	9606.ENSP00000335463	0	0	0	0	0.135	0.365	0.900	0.612	0.975
IFI27	IFIT1	4451772	4443816	9606.ENSP00000483430	9606.ENSP00000360869	0	0	0	0	0.228	0	0.900	0.708	0.975
NEK2	BUB1	4442784	4437860	9606.ENSP00000355966	9606.ENSP00000302530	0	0	0	0	0.935	0	0	0.640	0.975
C5AR1	C3	4441697	4433951	9606.ENSP00000347197	9606.ENSP00000245907	0	0	0	0	0.063	0.138	0.900	0.732	0.975
PRIM2	MCM10	4451831	4448957	9606.ENSP00000484105	9606.ENSP00000418268	0	0	0	0	0.227	0.261	0.900	0.626	0.975
NUSAP1	PLK1	4450429	4437632	9606.ENSP00000453403	9606.ENSP00000300093	0	0	0	0	0.960	0	0	0.400	0.975
CENPA	ERCC6L	4440745	4440587	9606.ENSP00000336868	9606.ENSP00000334675	0	0	0	0	0.561	0.176	0.900	0.408	0.975
RFC3	POLA1	4445320	4445155	9606.ENSP00000369411	9606.ENSP00000368349	0	0	0	0	0.426	0.186	0.900	0.541	0.975
GPSM2	INSC	4447241	4445231	9606.ENSP00000385510	9606.ENSP00000368872	0	0	0	0	0	0.804	0	0.878	0.975
HIST1H2AB	HIST1H3J	4451813	4442229	9606.ENSP00000483842	9606.ENSP00000352252	0	0.001	0	0	0.419	0.914	0	0.542	0.975
SPP1	FAM20C	4446370	4439517	9606.ENSP00000378517	9606.ENSP00000322323	0	0	0	0	0.076	0.358	0.900	0.641	0.975
MCM7	RRM1	4438312	4437691	9606.ENSP00000307288	9606.ENSP00000300738	0	0	0	0	0.940	0.134	0	0.559	0.975
INCENP	ESPL1	4446326	4434587	9606.ENSP00000378295	9606.ENSP00000257934	0	0	0	0	0.260	0	0.900	0.689	0.975
CENPI	CASC5	4444058	4440673	9606.ENSP00000362018	9606.ENSP00000335463	0	0	0	0	0.242	0	0.900	0.694	0.974
LIG1	POLE2	4435231	4432952	9606.ENSP00000263274	9606.ENSP00000216367	0	0	0	0	0.700	0	0.900	0.226	0.974
FBXO43	CDC20	4448264	4443940	9606.ENSP00000403293	9606.ENSP00000361540	0	0	0	0	0.136	0.502	0.800	0.736	0.974
AGTR1	ARRB1	4449040	4448521	9606.ENSP00000419422	9606.ENSP00000409581	0	0	0	0	0	0.477	0.900	0.556	0.974
CENPK	CENPF	4446586	4442771	9606.ENSP00000379911	9606.ENSP00000355922	0	0	0	0	0.545	0	0.900	0.477	0.974
IL6	CXCL1	4447254	4446449	9606.ENSP00000385675	9606.ENSP00000379110	0	0	0	0	0.563	0	0	0.942	0.974
SPC24	BIRC5	4450762	4437778	9606.ENSP00000465075	9606.ENSP00000301633	0	0	0	0	0.654	0	0.900	0.333	0.974
CDK1	CENPH	4446389	4436517	9606.ENSP00000378699	9606.ENSP00000283006	0	0	0	0	0.686	0	0.900	0.238	0.974
MX1	IRF1	4446835	4433930	9606.ENSP00000381601	9606.ENSP00000245414	0	0	0	0	0.177	0	0.900	0.714	0.974
CENPF	CENPM	4442771	4432895	9606.ENSP00000355922	9606.ENSP00000215980	0	0	0	0	0.575	0	0.900	0.446	0.974
BUB1B	CENPH	4436731	4436517	9606.ENSP00000287598	9606.ENSP00000283006	0	0	0	0	0.408	0	0.900	0.596	0.974
CENPF	CENPH	4442771	4436517	9606.ENSP00000355922	9606.ENSP00000283006	0	0	0	0	0.386	0	0.900	0.619	0.974
SMC4	CCNB1	4441992	4434484	9606.ENSP00000349961	9606.ENSP00000256442	0	0	0	0	0.618	0.051	0.900	0.371	0.974
CENPK	CDK1	4446586	4446389	9606.ENSP00000379911	9606.ENSP00000378699	0	0	0	0	0.716	0	0.900	0.165	0.974
CDC20	TACC3	4443940	4439857	9606.ENSP00000361540	9606.ENSP00000326550	0	0	0	0	0.964	0	0	0.307	0.974
PTTG1	CCNB2	4446209	4436767	9606.ENSP00000377536	9606.ENSP00000288207	0	0	0	0	0.936	0	0	0.613	0.974
ASPM	AURKB	4442873	4438898	9606.ENSP00000356379	9606.ENSP00000313950	0	0	0	0	0.955	0.080	0	0.419	0.974
PSMC3IP	RAD51	4446188	4445709	9606.ENSP00000377384	9606.ENSP00000372088	0	0	0	0	0.227	0.261	0.900	0.613	0.974
KIF23	AURKA	4434773	4432988	9606.ENSP00000260363	9606.ENSP00000216911	0	0	0	0	0.919	0.125	0	0.665	0.974
CENPA	CASC5	4440745	4440673	9606.ENSP00000336868	9606.ENSP00000335463	0	0	0	0	0.275	0	0.900	0.680	0.974
CCNB1	CENPM	4434484	4432895	9606.ENSP00000256442	9606.ENSP00000215980	0	0	0	0	0.715	0	0.900	0.162	0.974
RRM2	E2F1	4442396	4441534	9606.ENSP00000353770	9606.ENSP00000345571	0	0	0	0	0.312	0	0.900	0.655	0.974
PTGS2	PTGIS	4442894	4433877	9606.ENSP00000356438	9606.ENSP00000244043	0	0	0	0	0.061	0.379	0.900	0.609	0.974
CCNE2	RBL1	4449487	4444239	9606.ENSP00000429089	9606.ENSP00000362768	0	0	0	0	0.160	0.413	0.900	0.537	0.974
KIF20A	AURKA	4446341	4432988	9606.ENSP00000378356	9606.ENSP00000216911	0	0	0	0	0.940	0.125	0	0.546	0.974
PBK	BIRC5	4449452	4437778	9606.ENSP00000428489	9606.ENSP00000301633	0	0	0	0	0.952	0.176	0	0.416	0.974
CHEK1	RFC3	4447561	4445320	9606.ENSP00000388648	9606.ENSP00000369411	0	0	0	0	0.561	0.157	0.900	0.382	0.974
TOP2A	TTK	4448614	4443396	9606.ENSP00000411532	9606.ENSP00000358813	0	0	0	0	0.954	0	0	0.457	0.974
ORC1	CCNB1	4443772	4434484	9606.ENSP00000360623	9606.ENSP00000256442	0	0	0	0	0.439	0.353	0.900	0.387	0.974
SERPING1	F12	4436285	4434311	9606.ENSP00000278407	9606.ENSP00000253496	0	0	0	0	0.063	0.129	0.900	0.726	0.974
H2AFX	CDK1	4449695	4446389	9606.ENSP00000434024	9606.ENSP00000378699	0	0	0	0	0.257	0.126	0.900	0.648	0.974
BIRC5	SPC25	4437778	4436467	9606.ENSP00000301633	9606.ENSP00000282074	0	0	0	0	0.746	0	0.900	0.086	0.974
TIMELESS	RFC5	4450318	4448482	9606.ENSP00000450607	9606.ENSP00000408295	0	0	0	0	0.387	0.167	0.900	0.560	0.974
KIF2C	KIF22	4443901	4432682	9606.ENSP00000361298	9606.ENSP00000160827	0	0	0	0.617	0.688	0	0.900	0.596	0.974
CENPA	SPC25	4440745	4436467	9606.ENSP00000336868	9606.ENSP00000282074	0	0	0	0	0.728	0	0.900	0.151	0.974
LAMA3	ITGA3	4439693	4432576	9606.ENSP00000324532	9606.ENSP00000007722	0	0	0	0	0.129	0.369	0.900	0.597	0.974
CENPI	BUB1B	4444058	4436731	9606.ENSP00000362018	9606.ENSP00000287598	0	0	0	0	0.363	0	0.900	0.630	0.974
ADH1C	ADH1B	4449347	4438237	9606.ENSP00000426083	9606.ENSP00000306606	0	0	0.449	0.986	0.179	0.692	0.900	0.921	0.973
TIAM1	NTRK2	4436700	4436251	9606.ENSP00000286827	9606.ENSP00000277120	0	0	0	0	0.083	0.351	0.900	0.611	0.973
POLA1	CHTF18	4445155	4435056	9606.ENSP00000368349	9606.ENSP00000262315	0	0	0	0	0.923	0.324	0	0.536	0.973
APOC1	APOB	4450772	4433584	9606.ENSP00000465356	9606.ENSP00000233242	0	0	0	0	0.098	0	0.900	0.725	0.973
PLIN1	FABP4	4437623	4434459	9606.ENSP00000300055	9606.ENSP00000256104	0	0	0	0	0.159	0	0.900	0.715	0.973
AURKB	DLGAP5	4438898	4434015	9606.ENSP00000313950	9606.ENSP00000247191	0	0	0	0	0.947	0	0	0.524	0.973
DSN1	CENPH	4447628	4436517	9606.ENSP00000389810	9606.ENSP00000283006	0	0	0	0	0.266	0	0.900	0.674	0.973
DSN1	CENPI	4447628	4444058	9606.ENSP00000389810	9606.ENSP00000362018	0	0	0	0	0.189	0	0.900	0.700	0.973
KNTC1	AURKB	4440000	4438898	9606.ENSP00000328236	9606.ENSP00000313950	0	0	0	0	0.649	0	0.900	0.298	0.973
WDHD1	MCM5	4442399	4432914	9606.ENSP00000353793	9606.ENSP00000216122	0	0	0	0	0.905	0.321	0	0.624	0.973
KNTC1	SPC25	4440000	4436467	9606.ENSP00000328236	9606.ENSP00000282074	0	0	0	0	0.684	0	0.900	0.214	0.973
AURKB	KIF18A	4438898	4435208	9606.ENSP00000313950	9606.ENSP00000263181	0	0	0	0	0.440	0.186	0.900	0.493	0.973
ACTA2	MYLK	4448229	4442357	9606.ENSP00000402373	9606.ENSP00000353452	0	0	0	0	0.260	0.186	0.900	0.608	0.973
CCNB2	SMC2	4436767	4436674	9606.ENSP00000288207	9606.ENSP00000286398	0	0	0	0	0.637	0.051	0.900	0.314	0.973
TOP2A	ASPM	4448614	4442873	9606.ENSP00000411532	9606.ENSP00000356379	0	0	0	0	0.967	0	0	0.234	0.973
CENPA	KIF18A	4440745	4435208	9606.ENSP00000336868	9606.ENSP00000263181	0	0	0	0	0.559	0.080	0.900	0.430	0.973
NUSAP1	CENPF	4450429	4442771	9606.ENSP00000453403	9606.ENSP00000355922	0	0	0	0	0.950	0	0	0.490	0.973
INCENP	ZWILCH	4446326	4438688	9606.ENSP00000378295	9606.ENSP00000311429	0	0	0	0	0.531	0	0.900	0.486	0.973
CDKN1C	CDKN2D	4448705	4446165	9606.ENSP00000413720	9606.ENSP00000377224	0	0	0	0	0	0	0.900	0.741	0.973
HIST1H2AI	HIST1H2BF	4442159	4441873	9606.ENSP00000351589	9606.ENSP00000348924	0	0	0	0	0.507	0.883	0	0.571	0.973
TIAM1	RAC2	4436700	4434085	9606.ENSP00000286827	9606.ENSP00000249071	0	0	0	0	0	0.285	0.900	0.656	0.973
KIF4A	KIF20B	4444386	4443802	9606.ENSP00000363524	9606.ENSP00000360793	0	0	0	0.571	0.629	0.132	0.900	0.589	0.973
BLM	ERCC6L	4441703	4440587	9606.ENSP00000347232	9606.ENSP00000334675	0.046	0	0	0	0.278	0.939	0	0.439	0.973
ASPM	KIF15	4442873	4439659	9606.ENSP00000356379	9606.ENSP00000324020	0	0	0	0	0.934	0.103	0	0.578	0.973
CDK1	MCM5	4446389	4432914	9606.ENSP00000378699	9606.ENSP00000216122	0	0	0	0	0.937	0.157	0	0.537	0.973
SGOL2	CENPE	4442051	4435566	9606.ENSP00000350447	9606.ENSP00000265148	0	0	0	0	0.458	0	0.900	0.555	0.973
RFC5	MCM5	4448482	4432914	9606.ENSP00000408295	9606.ENSP00000216122	0.058	0	0	0	0.953	0.186	0	0.343	0.973
RANGAP1	CDK1	4448176	4446389	9606.ENSP00000401470	9606.ENSP00000378699	0	0	0	0	0.656	0	0.900	0.285	0.973
UBE2C	TYMS	4441865	4439011	9606.ENSP00000348838	9606.ENSP00000315644	0	0	0	0	0.796	0.819	0	0.307	0.972
NUF2	ESPL1	4435979	4434587	9606.ENSP00000271452	9606.ENSP00000257934	0	0	0	0	0.557	0	0.900	0.430	0.972
WDHD1	MCM6	4442399	4435383	9606.ENSP00000353793	9606.ENSP00000264156	0	0	0	0	0.860	0.358	0	0.713	0.972
KIF20B	KIF15	4443802	4439659	9606.ENSP00000360793	9606.ENSP00000324020	0	0	0	0.561	0.669	0	0.900	0.478	0.972
INCENP	CCNB1	4446326	4434484	9606.ENSP00000378295	9606.ENSP00000256442	0	0	0	0	0.513	0.101	0.900	0.446	0.972
MUC5AC	GALNT14	4452101	4438935	9606.ENSP00000485659	9606.ENSP00000314500	0	0	0	0	0.061	0.294	0.900	0.628	0.972
PRIM2	MCM8	4451831	4445128	9606.ENSP00000484105	9606.ENSP00000368164	0	0	0	0	0.657	0.074	0.900	0.233	0.972
RACGAP1	KIF22	4448310	4432682	9606.ENSP00000404190	9606.ENSP00000160827	0	0	0	0	0.578	0.186	0.900	0.300	0.972
CENPK	KNTC1	4446586	4440000	9606.ENSP00000379911	9606.ENSP00000328236	0	0	0	0	0.661	0	0.900	0.255	0.972
RFC4	RAD51AP1	4446025	4433433	9606.ENSP00000376272	9606.ENSP00000228843	0	0	0	0	0.699	0	0.900	0.165	0.972
TPX2	CCNB1	4437665	4434484	9606.ENSP00000300403	9606.ENSP00000256442	0	0	0	0	0.946	0	0	0.515	0.972
CCNB2	KIF18A	4436767	4435208	9606.ENSP00000288207	9606.ENSP00000263181	0	0	0	0	0.599	0.150	0.900	0.285	0.972
HIST1H2AL	HIST1H2AJ	4451686	4440028	9606.ENSP00000482538	9606.ENSP00000328484	0	0	0	0.984	0.534	0.943	0	0.495	0.972
CHEK1	DTL	4447561	4442781	9606.ENSP00000388648	9606.ENSP00000355958	0	0	0	0	0.845	0.379	0	0.734	0.972
HIST1H4A	ASF1B	4451358	4435253	9606.ENSP00000479106	9606.ENSP00000263382	0	0	0	0	0.064	0.957	0	0.371	0.972
ORC1	POLE2	4443772	4432952	9606.ENSP00000360623	9606.ENSP00000216367	0	0	0	0	0.580	0.086	0.900	0.360	0.972
POLA1	RFC2	4445155	4432637	9606.ENSP00000368349	9606.ENSP00000055077	0	0	0	0	0.539	0.186	0.900	0.360	0.972
CDCA8	SPC25	4444097	4436467	9606.ENSP00000362146	9606.ENSP00000282074	0	0	0	0	0.642	0	0.900	0.297	0.972
RFC4	UBE2T	4446025	4442849	9606.ENSP00000376272	9606.ENSP00000356243	0	0	0	0	0.707	0.084	0.900	0.094	0.972
CXCL12	CXCL8	4446453	4438229	9606.ENSP00000379140	9606.ENSP00000306512	0	0	0	0	0	0	0.900	0.733	0.972
RFC5	MCM4	4448482	4435007	9606.ENSP00000408295	9606.ENSP00000262105	0.058	0	0	0	0.931	0.186	0	0.538	0.972
MKI67	KIF11	4443142	4434801	9606.ENSP00000357643	9606.ENSP00000260731	0	0	0	0	0.959	0	0	0.351	0.972
ZWILCH	ESPL1	4438688	4434587	9606.ENSP00000311429	9606.ENSP00000257934	0	0	0	0	0.542	0	0.900	0.440	0.972
GTSE1	CCNB1	4448783	4434484	9606.ENSP00000415430	9606.ENSP00000256442	0	0	0	0	0.608	0	0.900	0.360	0.972
KIFC1	CENPE	4447827	4435566	9606.ENSP00000393963	9606.ENSP00000265148	0	0	0	0.637	0.515	0.267	0.900	0.785	0.972
NUF2	NCAPG	4435979	4434176	9606.ENSP00000271452	9606.ENSP00000251496	0	0	0	0	0.953	0	0	0.428	0.972
BUB1B	CENPM	4436731	4432895	9606.ENSP00000287598	9606.ENSP00000215980	0	0	0	0	0.626	0.135	0.900	0.242	0.972
CENPA	ESPL1	4440745	4434587	9606.ENSP00000336868	9606.ENSP00000257934	0	0	0	0	0.483	0	0.900	0.507	0.972
CENPK	MAD2L1	4446586	4437296	9606.ENSP00000379911	9606.ENSP00000296509	0	0	0	0	0.696	0	0.900	0.178	0.972
H2AFX	BLM	4449695	4441703	9606.ENSP00000434024	9606.ENSP00000347232	0	0	0	0	0.114	0.481	0.900	0.470	0.972
CDCA7	MCM2	4438272	4435544	9606.ENSP00000306968	9606.ENSP00000265056	0	0	0	0	0.961	0	0	0.334	0.972
RACGAP1	KIF18A	4448310	4435208	9606.ENSP00000404190	9606.ENSP00000263181	0	0	0	0	0.613	0.186	0.900	0.221	0.972
CXCL12	CCR7	4446453	4433992	9606.ENSP00000379140	9606.ENSP00000246657	0	0	0	0	0	0	0.900	0.733	0.972
HIST1H2AM	HIST1H2AJ	4442276	4440028	9606.ENSP00000352627	9606.ENSP00000328484	0	0	0	0.984	0.523	0.943	0	0.496	0.972
RFC3	DTL	4445320	4442781	9606.ENSP00000369411	9606.ENSP00000355958	0	0	0	0	0.667	0.159	0.900	0.128	0.972
KIF2C	KNTC1	4443901	4440000	9606.ENSP00000361298	9606.ENSP00000328236	0	0	0	0	0.643	0	0.900	0.304	0.972
BLM	BRIP1	4441703	4434671	9606.ENSP00000347232	9606.ENSP00000259008	0	0	0	0	0.178	0.384	0.900	0.516	0.972
RFC4	MCM6	4446025	4435383	9606.ENSP00000376272	9606.ENSP00000264156	0.058	0	0	0	0.922	0.186	0	0.591	0.972
CENPI	AURKB	4444058	4438898	9606.ENSP00000362018	9606.ENSP00000313950	0	0	0	0	0.499	0	0.900	0.498	0.972
SMC1A	CDCA5	4439602	4436187	9606.ENSP00000323421	9606.ENSP00000275517	0	0	0	0	0.118	0.430	0.900	0.517	0.972
EPHX1	CYP1B1	4451441	4451308	9606.ENSP00000480004	9606.ENSP00000478561	0	0	0	0	0.084	0.149	0.900	0.683	0.972
MCM4	KIF11	4435007	4434801	9606.ENSP00000262105	9606.ENSP00000260731	0	0	0	0	0.962	0	0	0.300	0.972
ERCC6L	BUB1	4440587	4437860	9606.ENSP00000334675	9606.ENSP00000302530	0	0	0	0	0.599	0.053	0.900	0.357	0.972
NCAPD2	CCNB2	4439733	4436767	9606.ENSP00000325017	9606.ENSP00000288207	0	0	0	0	0.644	0	0.900	0.276	0.972
RAD51	BRIP1	4445709	4434671	9606.ENSP00000372088	9606.ENSP00000259008	0.052	0	0	0	0.221	0.051	0.900	0.673	0.972
CENPI	ZWILCH	4444058	4438688	9606.ENSP00000362018	9606.ENSP00000311429	0	0	0	0	0.335	0	0.900	0.624	0.972
HIPK2	TP53INP1	4447246	4441400	9606.ENSP00000385571	9606.ENSP00000344215	0	0	0	0	0	0.379	0.900	0.594	0.972
NCAPD2	CCNB1	4439733	4434484	9606.ENSP00000325017	9606.ENSP00000256442	0	0	0	0	0.669	0	0.900	0.219	0.971
POLA1	LIG1	4445155	4435231	9606.ENSP00000368349	9606.ENSP00000263274	0	0	0	0	0.861	0.427	0	0.669	0.971
CENPW	CENPA	4443084	4440745	9606.ENSP00000357308	9606.ENSP00000336868	0	0	0	0	0.214	0	0.900	0.670	0.971
INCENP	CENPA	4446326	4440745	9606.ENSP00000378295	9606.ENSP00000336868	0	0	0	0	0.170	0	0.900	0.682	0.971
USP1	RAD18	4441343	4435515	9606.ENSP00000343526	9606.ENSP00000264926	0	0	0	0	0.129	0	0.900	0.693	0.971
MCM3	BUB1	4451546	4437860	9606.ENSP00000480987	9606.ENSP00000302530	0	0	0	0	0.956	0.050	0	0.367	0.971
H2AFX	CENPA	4449695	4440745	9606.ENSP00000434024	9606.ENSP00000336868	0	0	0	0	0.316	0.333	0.900	0.455	0.971
CENPI	SGOL1	4444058	4435310	9606.ENSP00000362018	9606.ENSP00000263753	0	0	0	0	0.639	0	0.900	0.285	0.971
NCAPG2	CCNB1	4447458	4434484	9606.ENSP00000387007	9606.ENSP00000256442	0	0	0	0	0.680	0	0.900	0.170	0.971
CXCL2	CXCL12	4449392	4446453	9606.ENSP00000427279	9606.ENSP00000379140	0	0	0	0	0	0.224	0.900	0.668	0.971
KIF15	DLGAP5	4439659	4434015	9606.ENSP00000324020	9606.ENSP00000247191	0	0	0	0	0.941	0.056	0	0.531	0.971
CDK1	TACC3	4446389	4439857	9606.ENSP00000378699	9606.ENSP00000326550	0	0	0	0	0.958	0	0	0.341	0.971
RRM2	BUB1B	4442396	4436731	9606.ENSP00000353770	9606.ENSP00000287598	0	0	0	0	0.948	0	0	0.470	0.971
ERCC6L	CENPE	4440587	4435566	9606.ENSP00000334675	9606.ENSP00000265148	0	0	0	0	0.628	0.056	0.900	0.294	0.971
NEK2	PLK1	4442784	4437632	9606.ENSP00000355966	9606.ENSP00000300093	0	0	0	0.649	0.617	0	0.900	0.830	0.971
CENPK	KIF18A	4446586	4435208	9606.ENSP00000379911	9606.ENSP00000263181	0	0	0	0	0.489	0	0.900	0.479	0.971
FAM83D	HMMR	4451564	4446202	9606.ENSP00000481110	9606.ENSP00000377492	0	0	0	0	0.558	0.822	0	0.671	0.971
CHEK1	UBE2T	4447561	4442849	9606.ENSP00000388648	9606.ENSP00000356243	0	0	0	0	0.374	0.377	0.900	0.353	0.971
PBK	TTK	4449452	4443396	9606.ENSP00000428489	9606.ENSP00000358813	0	0	0	0	0.947	0	0	0.482	0.971
CDCA8	DLGAP5	4444097	4434015	9606.ENSP00000362146	9606.ENSP00000247191	0	0	0	0	0.950	0	0	0.443	0.971
CDK1	CEP55	4446389	4443758	9606.ENSP00000378699	9606.ENSP00000360540	0	0	0	0	0.933	0.305	0	0.431	0.971
NDC80	KIF23	4434910	4434773	9606.ENSP00000261597	9606.ENSP00000260363	0	0	0	0	0.962	0.180	0	0.151	0.971
DSN1	CENPA	4447628	4440745	9606.ENSP00000389810	9606.ENSP00000336868	0	0	0	0	0.194	0	0.900	0.669	0.971
CEBPA	FOS	4449403	4438204	9606.ENSP00000427514	9606.ENSP00000306245	0	0	0	0	0.115	0.467	0.900	0.458	0.971
CASC5	SGOL1	4440673	4435310	9606.ENSP00000335463	9606.ENSP00000263753	0	0	0	0	0.287	0	0.900	0.632	0.971
NUF2	DLGAP5	4435979	4434015	9606.ENSP00000271452	9606.ENSP00000247191	0	0	0	0	0.940	0	0	0.541	0.971
CDK1	RBL1	4446389	4444239	9606.ENSP00000378699	9606.ENSP00000362768	0	0	0	0	0.197	0.261	0.900	0.580	0.971
HIST1H2AB	HIST1H3H	4451813	4443272	9606.ENSP00000483842	9606.ENSP00000358160	0	0.001	0	0	0.316	0.914	0	0.542	0.971
UBE2C	BUB1	4441865	4437860	9606.ENSP00000348838	9606.ENSP00000302530	0	0	0	0	0.938	0	0	0.552	0.971
IGF2	GPC3	4447717	4446259	9606.ENSP00000391826	9606.ENSP00000377836	0	0	0	0	0.160	0.379	0.800	0.759	0.971
CDC20	MKI67	4443940	4443142	9606.ENSP00000361540	9606.ENSP00000357643	0	0	0	0	0.940	0	0	0.543	0.971
SPC24	CENPE	4450762	4435566	9606.ENSP00000465075	9606.ENSP00000265148	0	0	0	0	0.393	0	0.900	0.564	0.971
KIF20A	BUB1B	4446341	4436731	9606.ENSP00000378356	9606.ENSP00000287598	0	0	0	0	0.935	0.185	0	0.495	0.971
CDK1	MCM6	4446389	4435383	9606.ENSP00000378699	9606.ENSP00000264156	0	0	0	0	0.937	0.157	0	0.507	0.971
RPA4	MCM7	4444091	4438312	9606.ENSP00000362131	9606.ENSP00000307288	0	0	0	0	0.654	0.061	0.900	0.227	0.971
BRCA1	RFC4	4448999	4446025	9606.ENSP00000418960	9606.ENSP00000376272	0	0	0	0	0.363	0.112	0.900	0.557	0.971
H2AFX	DNMT1	4449695	4442259	9606.ENSP00000434024	9606.ENSP00000352516	0	0	0	0	0.111	0.501	0.900	0.439	0.971
DSN1	INCENP	4447628	4446326	9606.ENSP00000389810	9606.ENSP00000378295	0	0	0	0	0.113	0	0.900	0.702	0.971
MCM2	LIG1	4435544	4435231	9606.ENSP00000265056	9606.ENSP00000263274	0	0	0	0	0.958	0	0	0.322	0.971
CDCA3	CDK1	4450021	4446389	9606.ENSP00000442068	9606.ENSP00000378699	0	0	0	0	0.942	0	0	0.528	0.971
RPA4	PRIM1	4444091	4442054	9606.ENSP00000362131	9606.ENSP00000350491	0	0	0	0	0.461	0.260	0.900	0.359	0.971
ASPM	CCNB1	4442873	4434484	9606.ENSP00000356379	9606.ENSP00000256442	0	0	0	0	0.950	0.063	0	0.420	0.970
KIF11	KIF22	4434801	4432682	9606.ENSP00000260731	9606.ENSP00000160827	0	0	0	0.690	0.569	0.169	0.900	0.755	0.970
SPC24	ZWILCH	4450762	4438688	9606.ENSP00000465075	9606.ENSP00000311429	0	0	0	0	0.439	0	0.900	0.520	0.970
RPA4	MCM5	4444091	4432914	9606.ENSP00000362131	9606.ENSP00000216122	0	0	0	0	0.666	0.061	0.900	0.172	0.970
H2AFX	CCNB1	4449695	4434484	9606.ENSP00000434024	9606.ENSP00000256442	0	0	0	0	0.285	0.058	0.900	0.616	0.970
PDE1A	PDE1C	4448547	4446517	9606.ENSP00000410309	9606.ENSP00000379496	0	0	0	0.969	0.140	0.680	0.900	0.866	0.970
PLK1	DLGAP5	4437632	4434015	9606.ENSP00000300093	9606.ENSP00000247191	0	0	0	0	0.946	0.057	0	0.454	0.970
MCM10	ORC6	4448957	4433062	9606.ENSP00000418268	9606.ENSP00000219097	0	0	0	0	0.366	0	0.900	0.578	0.970
MKI67	DLGAP5	4443142	4434015	9606.ENSP00000357643	9606.ENSP00000247191	0	0	0	0	0.925	0	0	0.623	0.970
IFIT1	IRF1	4443816	4433930	9606.ENSP00000360869	9606.ENSP00000245414	0	0	0	0	0.144	0	0.900	0.679	0.970
LIG1	MCM5	4435231	4432914	9606.ENSP00000263274	9606.ENSP00000216122	0	0	0	0	0.959	0	0	0.293	0.970
AURKB	CENPU	4438898	4436429	9606.ENSP00000313950	9606.ENSP00000281453	0	0	0	0	0.550	0	0.900	0.405	0.970
CDC20	SPC25	4443940	4436467	9606.ENSP00000361540	9606.ENSP00000282074	0	0	0	0	0.659	0	0.900	0.214	0.970
HIST1H3G	HIST1H2AB	4451871	4451813	9606.ENSP00000484638	9606.ENSP00000483842	0	0.001	0	0	0.315	0.914	0	0.534	0.970
RFC4	BLM	4446025	4441703	9606.ENSP00000376272	9606.ENSP00000347232	0	0	0	0	0.379	0.157	0.900	0.506	0.970
RRM2	TYMS	4442396	4439011	9606.ENSP00000353770	9606.ENSP00000315644	0	0	0	0	0.923	0.050	0	0.618	0.970
FANCA	USP1	4445843	4441343	9606.ENSP00000373952	9606.ENSP00000343526	0	0	0	0	0.076	0	0.900	0.705	0.970
TACC3	PLK1	4439857	4437632	9606.ENSP00000326550	9606.ENSP00000300093	0	0	0	0	0.943	0	0	0.492	0.970
KNTC1	CCNB2	4440000	4436767	9606.ENSP00000328236	9606.ENSP00000288207	0	0	0	0	0.547	0.186	0.900	0.288	0.970
SGOL2	ESPL1	4442051	4434587	9606.ENSP00000350447	9606.ENSP00000257934	0	0	0	0	0.188	0	0.900	0.669	0.970
CDK1	RRM1	4446389	4437691	9606.ENSP00000378699	9606.ENSP00000300738	0	0	0	0	0.955	0.054	0	0.344	0.970
CENPU	KIF18A	4436429	4435208	9606.ENSP00000281453	9606.ENSP00000263181	0	0	0	0	0.568	0	0.900	0.377	0.970
RRM2	KIF11	4442396	4434801	9606.ENSP00000353770	9606.ENSP00000260731	0	0	0	0	0.934	0	0	0.568	0.970
NUSAP1	KIF23	4450429	4434773	9606.ENSP00000453403	9606.ENSP00000260363	0	0	0	0	0.959	0	0	0.298	0.970
TOP2A	NDC80	4448614	4434910	9606.ENSP00000411532	9606.ENSP00000261597	0	0	0	0	0.965	0.098	0	0.120	0.970
NUSAP1	UBE2C	4450429	4441865	9606.ENSP00000453403	9606.ENSP00000348838	0	0	0	0	0.935	0	0	0.557	0.970
ERCC6L	AURKB	4440587	4438898	9606.ENSP00000334675	9606.ENSP00000313950	0	0	0	0	0.580	0	0.900	0.355	0.970
CDC20	CDT1	4443940	4437709	9606.ENSP00000361540	9606.ENSP00000301019	0	0	0	0	0.923	0.270	0	0.506	0.970
SGOL1	KIF18A	4435310	4435208	9606.ENSP00000263753	9606.ENSP00000263181	0	0	0	0	0.542	0	0.900	0.412	0.970
COL17A1	LAMA3	4441094	4439693	9606.ENSP00000340937	9606.ENSP00000324532	0	0	0	0	0.172	0	0.900	0.677	0.970
DCLRE1B	FANCI	4443352	4438638	9606.ENSP00000358576	9606.ENSP00000310842	0	0	0	0	0.165	0	0.900	0.675	0.970
KIF4A	ASPM	4444386	4442873	9606.ENSP00000363524	9606.ENSP00000356379	0	0	0	0	0.945	0.086	0	0.458	0.970
FOS	CCL2	4438204	4433339	9606.ENSP00000306245	9606.ENSP00000225831	0	0	0	0	0	0	0.900	0.719	0.970
SPC24	CENPH	4450762	4436517	9606.ENSP00000465075	9606.ENSP00000283006	0	0	0	0	0.253	0	0.900	0.639	0.970
PBK	BUB1B	4449452	4436731	9606.ENSP00000428489	9606.ENSP00000287598	0	0	0	0	0.942	0.064	0	0.473	0.969
IL6	APOE	4447254	4434227	9606.ENSP00000385675	9606.ENSP00000252486	0	0	0	0	0	0	0.900	0.702	0.969
RHNO1	BRCA1	4451403	4448999	9606.ENSP00000479598	9606.ENSP00000418960	0	0	0	0	0.085	0.678	0.900	0.073	0.969
SDC1	GPC4	4445506	4443623	9606.ENSP00000370542	9606.ENSP00000359864	0	0	0	0	0.095	0	0.900	0.690	0.969
AURKB	SMC2	4438898	4436674	9606.ENSP00000313950	9606.ENSP00000286398	0	0	0	0	0.553	0.087	0.900	0.340	0.969
KIF2C	SPC25	4443901	4436467	9606.ENSP00000361298	9606.ENSP00000282074	0	0	0	0	0.606	0	0.900	0.281	0.969
CXCL8	ACKR3	4438229	4436051	9606.ENSP00000306512	9606.ENSP00000272928	0	0	0	0	0	0	0.900	0.703	0.969
HIST1H2AM	HIST1H2BF	4442276	4441873	9606.ENSP00000352627	9606.ENSP00000348924	0	0	0	0	0.437	0.883	0	0.578	0.969
HJURP	CENPW	4448718	4443084	9606.ENSP00000414109	9606.ENSP00000357308	0	0	0	0	0.318	0	0.900	0.588	0.969
CXCL2	CXCL3	4449392	4437221	9606.ENSP00000427279	9606.ENSP00000296026	0	0	0	0.979	0.705	0	0.900	0.834	0.969
CFI	CFHR3	4446295	4442880	9606.ENSP00000378130	9606.ENSP00000356395	0	0	0	0	0	0	0.900	0.709	0.969
ITGB2	ITGA3	4446737	4432576	9606.ENSP00000380948	9606.ENSP00000007722	0	0	0	0	0.062	0.382	0.900	0.536	0.969
CDCA8	CENPH	4444097	4436517	9606.ENSP00000362146	9606.ENSP00000283006	0	0	0	0	0.359	0	0.900	0.566	0.969
NUSAP1	CENPE	4450429	4435566	9606.ENSP00000453403	9606.ENSP00000265148	0	0	0	0	0.956	0	0	0.318	0.969
KNTC1	ESPL1	4440000	4434587	9606.ENSP00000328236	9606.ENSP00000257934	0	0	0	0	0.646	0	0.900	0.218	0.969
DIAPH1	RHOB	4446828	4436010	9606.ENSP00000381565	9606.ENSP00000272233	0	0	0	0	0	0.521	0.900	0.404	0.969
NDC80	CENPM	4434910	4432895	9606.ENSP00000261597	9606.ENSP00000215980	0	0	0	0	0.611	0	0.900	0.270	0.969
KNTC1	PLK1	4440000	4437632	9606.ENSP00000328236	9606.ENSP00000300093	0	0	0	0	0.600	0	0.900	0.308	0.969
TIMELESS	WDHD1	4450318	4442399	9606.ENSP00000450607	9606.ENSP00000353793	0	0	0	0	0.700	0.266	0	0.870	0.969
HIST1H2AL	HIST1H2BF	4451686	4441873	9606.ENSP00000482538	9606.ENSP00000348924	0	0	0	0	0.437	0.883	0	0.577	0.969
A2M	SERPING1	4439653	4436285	9606.ENSP00000323929	9606.ENSP00000278407	0	0	0	0	0.140	0	0.900	0.672	0.969
CXCL2	CXCL6	4449392	4433365	9606.ENSP00000427279	9606.ENSP00000226317	0	0	0	0.875	0.316	0.550	0.900	0.797	0.969
SDC1	GPC6	4445506	4444816	9606.ENSP00000370542	9606.ENSP00000366246	0	0	0	0	0.092	0	0.900	0.690	0.969
DTYMK	RRM1	4438077	4437691	9606.ENSP00000304802	9606.ENSP00000300738	0.076	0	0	0	0.308	0	0.900	0.581	0.969
TIMELESS	RFC4	4450318	4446025	9606.ENSP00000450607	9606.ENSP00000376272	0	0	0	0	0.556	0.167	0.900	0.281	0.969
H2AFX	BARD1	4449695	4434809	9606.ENSP00000434024	9606.ENSP00000260947	0	0	0	0	0.088	0.312	0.900	0.565	0.969
CEBPA	FABP4	4449403	4434459	9606.ENSP00000427514	9606.ENSP00000256104	0	0	0	0	0.062	0	0.900	0.702	0.969
NOTCH3	JAG1	4435256	4434399	9606.ENSP00000263388	9606.ENSP00000254958	0	0	0	0.702	0.096	0.577	0.900	0.928	0.969
CXCL12	CXCL1	4446453	4446449	9606.ENSP00000379140	9606.ENSP00000379110	0	0	0	0	0	0	0.900	0.708	0.969
CCNA2	NCAPG	4436109	4434176	9606.ENSP00000274026	9606.ENSP00000251496	0	0	0	0	0.958	0	0	0.293	0.969
PCNA	USP1	4445167	4441343	9606.ENSP00000368458	9606.ENSP00000343526	0	0	0	0	0.546	0.379	0.900	0.050	0.969
PRIM2	RPA4	4451831	4444091	9606.ENSP00000484105	9606.ENSP00000362131	0	0	0	0	0.512	0.077	0.900	0.401	0.969
BIRC5	CENPH	4437778	4436517	9606.ENSP00000301633	9606.ENSP00000283006	0	0	0	0	0.603	0	0.900	0.295	0.969
CDCA8	ASPM	4444097	4442873	9606.ENSP00000362146	9606.ENSP00000356379	0	0	0	0	0.966	0	0	0.120	0.969
ERCC6L	CCNB1	4440587	4434484	9606.ENSP00000334675	9606.ENSP00000256442	0	0	0	0	0.582	0.157	0.900	0.227	0.969
DTL	RAD18	4442781	4435515	9606.ENSP00000355958	9606.ENSP00000264926	0	0	0	0	0.231	0.328	0.900	0.474	0.969
TACC3	AURKB	4439857	4438898	9606.ENSP00000326550	9606.ENSP00000313950	0	0	0	0	0.884	0.385	0	0.596	0.968
RACGAP1	BUB1	4448310	4437860	9606.ENSP00000404190	9606.ENSP00000302530	0	0	0	0	0.956	0	0	0.297	0.968
CCNB2	CENPH	4436767	4436517	9606.ENSP00000288207	9606.ENSP00000283006	0	0	0	0	0.585	0	0.900	0.291	0.968
HEYL	NOTCH3	4444043	4435256	9606.ENSP00000361943	9606.ENSP00000263388	0	0	0	0	0.107	0.063	0.900	0.665	0.968
PTGDS	PTGS2	4443785	4442894	9606.ENSP00000360687	9606.ENSP00000356438	0	0	0	0	0	0	0.900	0.701	0.968
CCNA2	KIF23	4436109	4434773	9606.ENSP00000274026	9606.ENSP00000260363	0	0	0	0	0.939	0.150	0	0.431	0.968
COL4A1	COL3A1	4444632	4438049	9606.ENSP00000364979	9606.ENSP00000304408	0	0	0.413	0.717	0.570	0	0.900	0.731	0.968
ZWINT	PLK1	4444294	4437632	9606.ENSP00000363055	9606.ENSP00000300093	0	0	0	0	0.561	0	0.900	0.350	0.968
CDKN1C	RBL1	4448705	4444239	9606.ENSP00000413720	9606.ENSP00000362768	0	0	0	0	0.055	0.390	0.900	0.515	0.968
KIF20A	CCNA2	4446341	4436109	9606.ENSP00000378356	9606.ENSP00000274026	0	0	0	0	0.938	0.150	0	0.445	0.968
KIF2C	KIF18A	4443901	4435208	9606.ENSP00000361298	9606.ENSP00000263181	0	0	0	0.649	0.591	0	0.900	0.729	0.968
RFC5	EXO1	4448482	4442689	9606.ENSP00000408295	9606.ENSP00000355506	0	0	0	0	0.425	0.186	0.900	0.401	0.968
BIRC5	SKA1	4437778	4436620	9606.ENSP00000301633	9606.ENSP00000285116	0	0	0	0	0.580	0	0.900	0.311	0.968
MELK	CCNB2	4437455	4436767	9606.ENSP00000298048	9606.ENSP00000288207	0	0	0	0	0.919	0.262	0	0.510	0.968
FOS	PPARG	4438204	4436745	9606.ENSP00000306245	9606.ENSP00000287820	0	0	0	0	0	0.098	0.900	0.683	0.968
POLD1	RFC2	4448393	4432637	9606.ENSP00000406046	9606.ENSP00000055077	0	0	0	0	0.502	0.186	0.900	0.321	0.968
CDC20	RRM2	4443940	4442396	9606.ENSP00000361540	9606.ENSP00000353770	0	0	0	0	0.927	0.080	0	0.571	0.968
POLA2	GINS2	4435611	4434310	9606.ENSP00000265465	9606.ENSP00000253462	0	0	0	0	0.885	0.084	0	0.719	0.968
CLSPN	MCM5	4438832	4432914	9606.ENSP00000312995	9606.ENSP00000216122	0	0	0	0	0.568	0	0.900	0.333	0.968
ASPM	TPX2	4442873	4437665	9606.ENSP00000356379	9606.ENSP00000300403	0	0	0	0	0.966	0	0	0.096	0.968
HIST1H3B	HIST1H2BF	4451891	4441873	9606.ENSP00000484841	9606.ENSP00000348924	0	0.001	0	0	0.459	0.871	0	0.587	0.968
WDHD1	POLE2	4442399	4432952	9606.ENSP00000353793	9606.ENSP00000216367	0	0	0	0	0.929	0.163	0	0.510	0.968
SPC24	CENPI	4450762	4444058	9606.ENSP00000465075	9606.ENSP00000362018	0	0	0	0	0.249	0	0.900	0.615	0.968
SGOL2	CASC5	4442051	4440673	9606.ENSP00000350447	9606.ENSP00000335463	0	0	0	0	0.359	0	0.900	0.541	0.968
H2AFX	CCNA2	4449695	4436109	9606.ENSP00000434024	9606.ENSP00000274026	0	0	0	0	0.290	0.058	0.900	0.586	0.968
PBK	BUB1	4449452	4437860	9606.ENSP00000428489	9606.ENSP00000302530	0	0	0	0	0.945	0.064	0	0.440	0.968
MME	AGT	4448967	4442719	9606.ENSP00000418525	9606.ENSP00000355627	0	0	0	0	0	0.379	0.900	0.537	0.968
MCM3	CLSPN	4451546	4438832	9606.ENSP00000480987	9606.ENSP00000312995	0	0	0	0	0.550	0	0.900	0.364	0.968
SGOL2	MAD2L1	4442051	4437296	9606.ENSP00000350447	9606.ENSP00000296509	0	0	0	0	0.456	0.429	0.900	0.116	0.968
NUSAP1	TPX2	4450429	4437665	9606.ENSP00000453403	9606.ENSP00000300403	0	0	0	0	0.913	0	0	0.647	0.968
ZWILCH	PLK1	4438688	4437632	9606.ENSP00000311429	9606.ENSP00000300093	0	0	0	0	0.530	0	0.900	0.389	0.968
BIRC3	RIPK3	4435265	4432942	9606.ENSP00000263464	9606.ENSP00000216274	0	0	0	0	0.107	0.388	0.900	0.491	0.968
ASPM	BUB1B	4442873	4436731	9606.ENSP00000356379	9606.ENSP00000287598	0	0	0	0	0.923	0.353	0	0.408	0.968
PBK	CCNB2	4449452	4436767	9606.ENSP00000428489	9606.ENSP00000288207	0	0	0	0	0.951	0.090	0	0.354	0.968
KIF4A	BUB1B	4444386	4436731	9606.ENSP00000363524	9606.ENSP00000287598	0	0	0	0	0.932	0.185	0	0.460	0.967
KIFC1	KIF23	4447827	4434773	9606.ENSP00000393963	9606.ENSP00000260363	0	0	0	0.597	0.487	0.174	0.900	0.763	0.967
INCENP	SGOL2	4446326	4442051	9606.ENSP00000378295	9606.ENSP00000350447	0	0	0	0	0.231	0	0.900	0.605	0.967
KIF23	DLGAP5	4434773	4434015	9606.ENSP00000260363	9606.ENSP00000247191	0	0	0	0	0.951	0.056	0	0.359	0.967
RMI2	RAD51AP1	4438584	4433433	9606.ENSP00000310356	9606.ENSP00000228843	0	0	0	0	0.567	0	0.900	0.313	0.967
PIK3R1	PDGFRB	4449428	4434952	9606.ENSP00000428056	9606.ENSP00000261799	0	0	0	0	0	0.472	0.900	0.425	0.967
PDGFRB	KITLG	4434952	4433405	9606.ENSP00000261799	9606.ENSP00000228280	0	0	0	0	0.070	0.536	0.800	0.669	0.967
CEP55	CENPF	4443758	4442771	9606.ENSP00000360540	9606.ENSP00000355922	0	0	0	0	0.934	0	0	0.530	0.967
KNTC1	CDCA5	4440000	4436187	9606.ENSP00000328236	9606.ENSP00000275517	0	0	0	0	0.581	0	0.900	0.288	0.967
BUB1B	AURKA	4436731	4432988	9606.ENSP00000287598	9606.ENSP00000216911	0	0	0	0	0.844	0.246	0	0.747	0.967
HIST1H3H	HIST1H2BF	4443272	4441873	9606.ENSP00000358160	9606.ENSP00000348924	0	0.001	0	0	0.436	0.871	0	0.587	0.967
CENPK	ZWILCH	4446586	4438688	9606.ENSP00000379911	9606.ENSP00000311429	0	0	0	0	0.391	0	0.900	0.511	0.967
CDC45	NCAPG	4448376	4434176	9606.ENSP00000405726	9606.ENSP00000251496	0	0	0	0	0.954	0	0	0.310	0.967
NCAPG2	PLK1	4447458	4437632	9606.ENSP00000387007	9606.ENSP00000300093	0	0	0	0	0.575	0	0.900	0.286	0.967
KIFC1	KIF4A	4447827	4444386	9606.ENSP00000393963	9606.ENSP00000363524	0	0	0	0.662	0.538	0.134	0.900	0.760	0.967
CDK1	TRIP13	4446389	4432699	9606.ENSP00000378699	9606.ENSP00000166345	0	0	0	0	0.959	0.082	0	0.190	0.967
CDC45	E2F1	4448376	4441534	9606.ENSP00000405726	9606.ENSP00000345571	0	0	0	0	0.568	0	0.900	0.298	0.967
SGOL2	CDCA5	4442051	4436187	9606.ENSP00000350447	9606.ENSP00000275517	0	0	0	0	0.389	0	0.900	0.511	0.967
TF	CP	4447279	4435459	9606.ENSP00000385834	9606.ENSP00000264613	0	0	0	0	0.181	0	0.900	0.636	0.967
CASC5	CENPU	4440673	4436429	9606.ENSP00000335463	9606.ENSP00000281453	0	0	0	0	0.326	0	0.900	0.559	0.967
TF	C3	4447279	4433951	9606.ENSP00000385834	9606.ENSP00000245907	0	0	0	0	0.136	0.182	0.900	0.593	0.967
AMPH	SYNJ2	4441847	4441760	9606.ENSP00000348602	9606.ENSP00000347792	0	0	0	0	0.056	0.192	0.900	0.620	0.967
SPC24	CDCA5	4450762	4436187	9606.ENSP00000465075	9606.ENSP00000275517	0	0	0	0	0.597	0	0.900	0.256	0.967
ECT2	RHOB	4446064	4436010	9606.ENSP00000376457	9606.ENSP00000272233	0	0	0	0	0	0.265	0.900	0.599	0.967
E2F1	CCNB1	4441534	4434484	9606.ENSP00000345571	9606.ENSP00000256442	0	0	0	0	0.249	0.169	0.900	0.540	0.967
MAD2L1	CENPM	4437296	4432895	9606.ENSP00000296509	9606.ENSP00000215980	0	0	0	0	0.614	0	0.900	0.230	0.967
SPC24	CENPA	4450762	4440745	9606.ENSP00000465075	9606.ENSP00000336868	0	0	0	0	0.154	0	0.900	0.630	0.966
KIF20A	CEP55	4446341	4443758	9606.ENSP00000378356	9606.ENSP00000360540	0	0	0	0	0.915	0.177	0	0.560	0.966
CENPH	CCNB1	4436517	4434484	9606.ENSP00000283006	9606.ENSP00000256442	0	0	0	0	0.581	0	0.900	0.259	0.966
MELK	DLGAP5	4437455	4434015	9606.ENSP00000298048	9606.ENSP00000247191	0	0	0	0	0.943	0	0	0.440	0.966
PCSK9	APOE	4437942	4434227	9606.ENSP00000303208	9606.ENSP00000252486	0	0	0	0	0.067	0	0.900	0.669	0.966
ITGA6	COL17A1	4447442	4441094	9606.ENSP00000386896	9606.ENSP00000340937	0	0	0	0	0.088	0.379	0.900	0.473	0.966
KIF20A	NCAPG	4446341	4434176	9606.ENSP00000378356	9606.ENSP00000251496	0	0	0	0	0.948	0.064	0	0.370	0.966
CHEK1	FANCA	4447561	4445843	9606.ENSP00000388648	9606.ENSP00000373952	0	0	0	0	0.247	0	0.900	0.596	0.966
TIAM1	RHOB	4436700	4436010	9606.ENSP00000286827	9606.ENSP00000272233	0	0	0	0	0	0.285	0.900	0.575	0.966
RRM2	DTYMK	4442396	4438077	9606.ENSP00000353770	9606.ENSP00000304802	0	0	0	0	0.409	0.050	0.900	0.472	0.966
NUSAP1	BUB1	4450429	4437860	9606.ENSP00000453403	9606.ENSP00000302530	0	0	0	0	0.930	0	0	0.539	0.966
CENPI	MAD2L1	4444058	4437296	9606.ENSP00000362018	9606.ENSP00000296509	0	0	0	0	0.501	0	0.900	0.381	0.966
INCENP	CDCA5	4446326	4436187	9606.ENSP00000378295	9606.ENSP00000275517	0	0	0	0	0.468	0	0.900	0.425	0.966
ACTA2	LMOD1	4448229	4442853	9606.ENSP00000402373	9606.ENSP00000356257	0	0	0	0	0.204	0.413	0.900	0.361	0.966
TOP2A	KIF23	4448614	4434773	9606.ENSP00000411532	9606.ENSP00000260363	0	0	0	0	0.940	0	0	0.451	0.966
SKA1	SPC25	4436620	4436467	9606.ENSP00000285116	9606.ENSP00000282074	0	0	0	0	0.462	0	0.900	0.422	0.966
CENPA	MIS18A	4440745	4436838	9606.ENSP00000336868	9606.ENSP00000290130	0	0	0	0	0.173	0.552	0.900	0.211	0.966
MAD2L1	SGOL1	4437296	4435310	9606.ENSP00000296509	9606.ENSP00000263753	0	0	0	0	0.478	0.070	0.900	0.395	0.966
CXCL1	CXCL3	4446449	4437221	9606.ENSP00000379110	9606.ENSP00000296026	0	0	0	0.979	0.674	0	0.900	0.792	0.966
CENPI	CDC20	4444058	4443940	9606.ENSP00000362018	9606.ENSP00000361540	0	0	0	0	0.518	0	0.900	0.355	0.966
CLSPN	MCM7	4438832	4438312	9606.ENSP00000312995	9606.ENSP00000307288	0	0	0	0	0.381	0	0.900	0.504	0.966
MCM3	SMC4	4451546	4441992	9606.ENSP00000480987	9606.ENSP00000349961	0	0	0	0	0.904	0	0	0.661	0.966
CDC20	MCM7	4443940	4438312	9606.ENSP00000361540	9606.ENSP00000307288	0	0	0	0	0.917	0.127	0	0.577	0.966
ORC1	CLSPN	4443772	4438832	9606.ENSP00000360623	9606.ENSP00000312995	0	0	0	0	0.648	0	0.900	0.119	0.966
PRIM2	ORC6	4451831	4433062	9606.ENSP00000484105	9606.ENSP00000219097	0	0	0	0	0.510	0	0.900	0.368	0.966
CDC20	CENPU	4443940	4436429	9606.ENSP00000361540	9606.ENSP00000281453	0	0	0	0	0.551	0	0.900	0.312	0.966
HIST1H4A	HIST2H3A	4451358	4447238	9606.ENSP00000479106	9606.ENSP00000385479	0	0.008	0	0	0.348	0.880	0	0.607	0.966
KIF20B	KIF18A	4443802	4435208	9606.ENSP00000360793	9606.ENSP00000263181	0	0	0	0.583	0.585	0	0.900	0.559	0.966
KNTC1	BIRC5	4440000	4437778	9606.ENSP00000328236	9606.ENSP00000301633	0	0	0	0	0.616	0	0.900	0.193	0.966
ZWILCH	CENPH	4438688	4436517	9606.ENSP00000311429	9606.ENSP00000283006	0	0	0	0	0.320	0	0.900	0.550	0.966
RACGAP1	CEP55	4448310	4443758	9606.ENSP00000404190	9606.ENSP00000360540	0	0	0	0	0.858	0.268	0	0.701	0.966
SNAI2	KIT	4446599	4436763	9606.ENSP00000380034	9606.ENSP00000288135	0	0	0	0	0	0	0.900	0.683	0.966
CDCA3	CDCA8	4450021	4444097	9606.ENSP00000442068	9606.ENSP00000362146	0	0	0	0	0.924	0	0	0.573	0.966
BIRC5	KIF11	4437778	4434801	9606.ENSP00000301633	9606.ENSP00000260731	0	0	0	0	0.940	0.052	0	0.451	0.966
ZWILCH	CENPU	4438688	4436429	9606.ENSP00000311429	9606.ENSP00000281453	0	0	0	0	0.434	0	0.900	0.460	0.966
CDCA8	KIF18A	4444097	4435208	9606.ENSP00000362146	9606.ENSP00000263181	0	0	0	0	0.608	0	0.900	0.221	0.966
RPA4	POLA2	4444091	4435611	9606.ENSP00000362131	9606.ENSP00000265465	0	0	0	0	0.477	0.075	0.900	0.382	0.966
CFH	CFHR3	4442881	4442880	9606.ENSP00000356399	9606.ENSP00000356395	0	0	0	0.946	0.065	0.654	0.900	0.860	0.966
HIST1H2AH	HIST1H2BK	4444893	4441923	9606.ENSP00000366679	9606.ENSP00000349430	0	0	0	0	0.255	0.559	0.900	0.096	0.966
EXO1	BRIP1	4442689	4434671	9606.ENSP00000355506	9606.ENSP00000259008	0	0	0	0	0.308	0.127	0.900	0.503	0.966
RFC4	RAD51	4446025	4445709	9606.ENSP00000376272	9606.ENSP00000372088	0	0	0	0	0.471	0.185	0.900	0.311	0.966
CDCA8	ERCC6L	4444097	4440587	9606.ENSP00000362146	9606.ENSP00000334675	0	0	0	0	0.645	0	0.900	0.133	0.966
ACTG2	LMOD1	4447434	4442853	9606.ENSP00000386857	9606.ENSP00000356257	0	0	0	0	0.156	0.413	0.900	0.404	0.966
CDC7	POLA1	4447780	4445155	9606.ENSP00000393139	9606.ENSP00000368349	0	0	0	0	0.252	0.261	0.900	0.469	0.966
PLTP	APOE	4448868	4434227	9606.ENSP00000417138	9606.ENSP00000252486	0	0	0	0	0.138	0.379	0.720	0.797	0.965
KIF4A	CCNB2	4444386	4436767	9606.ENSP00000363524	9606.ENSP00000288207	0	0	0	0	0.924	0.150	0	0.504	0.965
SMC4	ESPL1	4441992	4434587	9606.ENSP00000349961	9606.ENSP00000257934	0	0	0	0	0.833	0.267	0	0.740	0.965
MCM8	MCM5	4445128	4432914	9606.ENSP00000368164	9606.ENSP00000216122	0	0	0	0.685	0.097	0.558	0.900	0.670	0.965
CHEK1	RMI2	4447561	4438584	9606.ENSP00000388648	9606.ENSP00000310356	0	0	0	0	0.556	0	0.900	0.285	0.965
CASC5	KNTC1	4440673	4440000	9606.ENSP00000335463	9606.ENSP00000328236	0	0	0	0	0.471	0	0.900	0.394	0.965
CENPF	KIF11	4442771	4434801	9606.ENSP00000355922	9606.ENSP00000260731	0	0	0	0	0.926	0	0	0.548	0.965
NEK2	CCNA2	4442784	4436109	9606.ENSP00000355966	9606.ENSP00000274026	0	0	0	0	0.919	0	0	0.587	0.965
ASPM	SMC4	4442873	4441992	9606.ENSP00000356379	9606.ENSP00000349961	0	0	0	0	0.959	0	0	0.180	0.965
GPC3	SDC1	4446259	4445506	9606.ENSP00000377836	9606.ENSP00000370542	0	0	0	0	0.069	0	0.900	0.654	0.965
COLEC10	MASP1	4440388	4437260	9606.ENSP00000332723	9606.ENSP00000296280	0	0	0	0	0.086	0	0.900	0.654	0.965
NOTCH3	LFNG	4435256	4433248	9606.ENSP00000263388	9606.ENSP00000222725	0	0	0	0	0.061	0.268	0.900	0.557	0.965
NUSAP1	KIF20A	4450429	4446341	9606.ENSP00000453403	9606.ENSP00000378356	0	0	0	0	0.940	0	0	0.448	0.965
RACGAP1	CCNB1	4448310	4434484	9606.ENSP00000404190	9606.ENSP00000256442	0	0	0	0	0.937	0.085	0	0.441	0.965
POLA1	SMC2	4445155	4436674	9606.ENSP00000368349	9606.ENSP00000286398	0	0	0	0	0.924	0.346	0	0.361	0.965
TIMELESS	CDC45	4450318	4448376	9606.ENSP00000450607	9606.ENSP00000405726	0	0	0	0	0.772	0.361	0	0.780	0.965
INCENP	CENPF	4446326	4442771	9606.ENSP00000378295	9606.ENSP00000355922	0	0	0	0	0.337	0	0.900	0.519	0.965
CDC20	NCAPG	4443940	4434176	9606.ENSP00000361540	9606.ENSP00000251496	0	0	0	0	0.940	0.050	0	0.438	0.965
KIF20A	UBE2C	4446341	4441865	9606.ENSP00000378356	9606.ENSP00000348838	0	0	0	0	0.937	0.084	0	0.453	0.965
CDC20	MCM2	4443940	4435544	9606.ENSP00000361540	9606.ENSP00000265056	0	0	0	0	0.918	0.127	0	0.559	0.965
PLEKHG5	RHOB	4449916	4436010	9606.ENSP00000439625	9606.ENSP00000272233	0	0	0	0	0.079	0.567	0.900	0.245	0.965
KIAA0101	POLE2	4437621	4432952	9606.ENSP00000300035	9606.ENSP00000216367	0	0	0	0	0.630	0	0.900	0.139	0.965
LMNB1	CCNB1	4434861	4434484	9606.ENSP00000261366	9606.ENSP00000256442	0	0	0	0	0.470	0	0.900	0.402	0.965
KIF2C	KIF20B	4443901	4443802	9606.ENSP00000361298	9606.ENSP00000360793	0	0	0	0.567	0.580	0	0.900	0.517	0.965
E2F1	CDC25A	4441534	4437985	9606.ENSP00000345571	9606.ENSP00000303706	0	0	0	0	0.346	0	0.900	0.516	0.965
SGOL2	NUF2	4442051	4435979	9606.ENSP00000350447	9606.ENSP00000271452	0	0	0	0	0.596	0	0.900	0.213	0.965
RPA4	MCM4	4444091	4435007	9606.ENSP00000362131	9606.ENSP00000262105	0	0	0	0	0.581	0.061	0.900	0.226	0.965
ZWINT	KNTC1	4444294	4440000	9606.ENSP00000363055	9606.ENSP00000328236	0	0	0	0	0.314	0	0.900	0.542	0.965
FANCD2	BARD1	4436734	4434809	9606.ENSP00000287647	9606.ENSP00000260947	0	0	0	0	0.185	0	0.900	0.607	0.965
KIF4A	PLK1	4444386	4437632	9606.ENSP00000363524	9606.ENSP00000300093	0	0	0	0	0.901	0.171	0	0.615	0.965
TTK	SMC2	4443396	4436674	9606.ENSP00000358813	9606.ENSP00000286398	0	0	0	0	0.962	0.084	0	0.078	0.965
PLK1	KIF18A	4437632	4435208	9606.ENSP00000300093	9606.ENSP00000263181	0	0	0	0	0.391	0.171	0.900	0.400	0.965
BIRC5	CCNA2	4437778	4436109	9606.ENSP00000301633	9606.ENSP00000274026	0	0	0	0	0.921	0.157	0	0.522	0.965
HIST1H3J	HIST1H2BF	4442229	4441873	9606.ENSP00000352252	9606.ENSP00000348924	0	0.001	0	0	0.404	0.871	0	0.587	0.965
MKI67	CENPE	4443142	4435566	9606.ENSP00000357643	9606.ENSP00000265148	0	0	0	0	0.955	0	0	0.262	0.965
TPX2	MELK	4437665	4437455	9606.ENSP00000300403	9606.ENSP00000298048	0	0	0	0	0.943	0	0	0.422	0.965
CDC20	SGOL2	4443940	4442051	9606.ENSP00000361540	9606.ENSP00000350447	0	0	0	0	0.441	0	0.900	0.427	0.965
CENPH	SPC25	4436517	4436467	9606.ENSP00000283006	9606.ENSP00000282074	0	0	0	0	0.456	0.332	0.900	0.173	0.965
CEP55	DLGAP5	4443758	4434015	9606.ENSP00000360540	9606.ENSP00000247191	0	0	0	0	0.937	0	0	0.473	0.965
CENPK	CENPE	4446586	4435566	9606.ENSP00000379911	9606.ENSP00000265148	0	0	0	0	0.372	0	0.900	0.499	0.965
ZWINT	CENPH	4444294	4436517	9606.ENSP00000363055	9606.ENSP00000283006	0	0	0	0	0.315	0	0.900	0.541	0.965
NEK2	KIF11	4442784	4434801	9606.ENSP00000355966	9606.ENSP00000260731	0	0	0	0	0.921	0	0	0.584	0.965
VCAM1	IRF1	4437090	4433930	9606.ENSP00000294728	9606.ENSP00000245414	0	0	0	0	0.066	0	0.900	0.663	0.965
RAD51	RFC3	4445709	4445320	9606.ENSP00000372088	9606.ENSP00000369411	0	0	0	0	0.466	0.185	0.900	0.307	0.965
DSN1	KIF2C	4447628	4443901	9606.ENSP00000389810	9606.ENSP00000361298	0	0	0	0	0.267	0	0.900	0.551	0.964
HIST1H2AB	HIST1H3D	4451813	4444939	9606.ENSP00000483842	9606.ENSP00000366999	0	0.001	0	0	0.246	0.914	0	0.484	0.964
CXCL8	CXCL3	4438229	4437221	9606.ENSP00000306512	9606.ENSP00000296026	0	0	0	0.865	0.626	0	0.900	0.708	0.964
ATAD5	RFC2	4438845	4432637	9606.ENSP00000313171	9606.ENSP00000055077	0	0	0	0	0.167	0.733	0	0.854	0.964
BIRC5	CENPU	4437778	4436429	9606.ENSP00000301633	9606.ENSP00000281453	0	0	0	0	0.609	0	0.900	0.165	0.964
MAPK10	FOS	4442217	4438204	9606.ENSP00000352157	9606.ENSP00000306245	0	0	0	0	0	0.260	0.900	0.560	0.964
CDK1	RFC3	4446389	4445320	9606.ENSP00000378699	9606.ENSP00000369411	0	0	0	0	0.956	0.058	0	0.212	0.964
PRPS1L1	PRPS1	4449298	4443936	9606.ENSP00000424595	9606.ENSP00000361512	0	0	0.449	0.985	0	0.825	0.800	0.512	0.964
TTK	CCNB1	4443396	4434484	9606.ENSP00000358813	9606.ENSP00000256442	0	0	0	0	0.874	0.358	0	0.597	0.964
TOP2A	MELK	4448614	4437455	9606.ENSP00000411532	9606.ENSP00000298048	0	0	0	0	0.935	0	0	0.474	0.964
BRCA2	BLM	4445332	4441703	9606.ENSP00000369497	9606.ENSP00000347232	0	0	0	0	0.258	0	0.900	0.560	0.964
TACC3	KIF11	4439857	4434801	9606.ENSP00000326550	9606.ENSP00000260731	0	0	0	0	0.913	0.152	0	0.555	0.964
PBK	KIF11	4449452	4434801	9606.ENSP00000428489	9606.ENSP00000260731	0	0	0	0	0.939	0.126	0	0.386	0.964
MELK	CCNB1	4437455	4434484	9606.ENSP00000298048	9606.ENSP00000256442	0	0	0	0	0.920	0.262	0	0.450	0.964
KIF2C	CCNA2	4443901	4436109	9606.ENSP00000361298	9606.ENSP00000274026	0	0	0	0	0.932	0.150	0	0.430	0.964
PCNA	BLM	4445167	4441703	9606.ENSP00000368458	9606.ENSP00000347232	0.079	0	0	0	0.191	0.299	0.900	0.421	0.964
AURKB	CENPH	4438898	4436517	9606.ENSP00000313950	9606.ENSP00000283006	0	0	0	0	0.354	0	0.900	0.487	0.964
HIST1H1E	HIST1H1D	4438348	4433900	9606.ENSP00000307705	9606.ENSP00000244534	0	0	0	0.978	0.651	0	0.900	0.862	0.964
CD36	FABP4	4448068	4434459	9606.ENSP00000399421	9606.ENSP00000256104	0	0	0	0	0.267	0	0.900	0.558	0.964
CDCA8	CENPI	4444097	4444058	9606.ENSP00000362146	9606.ENSP00000362018	0	0	0	0	0.491	0	0.900	0.352	0.964
CENPE	AURKA	4435566	4432988	9606.ENSP00000265148	9606.ENSP00000216911	0	0	0	0	0.887	0.189	0	0.640	0.964
APOC1	APOC3	4450772	4433396	9606.ENSP00000465356	9606.ENSP00000227667	0	0	0	0	0.186	0	0.800	0.798	0.964
RAD51	FANCD2	4445709	4436734	9606.ENSP00000372088	9606.ENSP00000287647	0	0	0	0	0.320	0.508	0	0.903	0.964
PCNA	CDC20	4445167	4443940	9606.ENSP00000368458	9606.ENSP00000361540	0	0	0	0	0.657	0.837	0	0.413	0.964
CDKN3	CCNA2	4440665	4436109	9606.ENSP00000335357	9606.ENSP00000274026	0	0	0	0	0.887	0.112	0	0.672	0.964
POLA1	RRM1	4445155	4437691	9606.ENSP00000368349	9606.ENSP00000300738	0	0	0	0	0.901	0	0	0.652	0.964
SGIP1	AMPH	4443657	4441847	9606.ENSP00000360076	9606.ENSP00000348602	0	0	0	0	0.157	0.389	0.900	0.392	0.964
KIF4A	DLGAP5	4444386	4434015	9606.ENSP00000363524	9606.ENSP00000247191	0	0	0	0	0.939	0.056	0	0.427	0.964
NEK2	PLK4	4442784	4435965	9606.ENSP00000355966	9606.ENSP00000270861	0	0	0	0.657	0.591	0	0.900	0.530	0.964
HIST1H2AK	HIST1H2BF	4451672	4441873	9606.ENSP00000482431	9606.ENSP00000348924	0	0	0	0	0.315	0.883	0	0.588	0.964
CENPI	SKA1	4444058	4436620	9606.ENSP00000362018	9606.ENSP00000285116	0	0	0	0	0.276	0	0.900	0.541	0.963
NUSAP1	AURKA	4450429	4432988	9606.ENSP00000453403	9606.ENSP00000216911	0	0	0	0	0.940	0	0	0.403	0.963
NUSAP1	PBK	4450429	4449452	9606.ENSP00000453403	9606.ENSP00000428489	0	0	0	0	0.937	0	0	0.441	0.963
NEK2	CENPF	4442784	4442771	9606.ENSP00000355966	9606.ENSP00000355922	0	0	0	0	0.893	0	0	0.675	0.963
SERPINB2	PLAT	4448189	4433132	9606.ENSP00000401645	9606.ENSP00000220809	0	0	0	0	0	0.199	0.800	0.791	0.963
CDK1	ESPL1	4446389	4434587	9606.ENSP00000378699	9606.ENSP00000257934	0	0	0	0	0.662	0.310	0	0.857	0.963
CENPF	DLGAP5	4442771	4434015	9606.ENSP00000355922	9606.ENSP00000247191	0	0	0	0	0.932	0	0	0.477	0.963
KNTC1	KIF18A	4440000	4435208	9606.ENSP00000328236	9606.ENSP00000263181	0	0	0	0	0.595	0	0.900	0.178	0.963
TOP2A	CEP55	4448614	4443758	9606.ENSP00000411532	9606.ENSP00000360540	0	0	0	0	0.937	0	0	0.439	0.963
PLK1	PLK4	4437632	4435965	9606.ENSP00000300093	9606.ENSP00000270861	0	0	0	0.707	0.441	0.184	0.900	0.887	0.963
KIF4A	CDC20	4444386	4443940	9606.ENSP00000363524	9606.ENSP00000361540	0	0	0	0	0.937	0.078	0	0.417	0.963
DSN1	CENPU	4447628	4436429	9606.ENSP00000389810	9606.ENSP00000281453	0	0	0	0	0.232	0	0.900	0.561	0.963
DSN1	CENPK	4447628	4446586	9606.ENSP00000389810	9606.ENSP00000379911	0	0	0	0	0.204	0	0.900	0.573	0.963
MCM8	POLE2	4445128	4432952	9606.ENSP00000368164	9606.ENSP00000216367	0	0	0	0	0.447	0.172	0.900	0.292	0.963
TPX2	HAUS8	4437665	4434313	9606.ENSP00000300403	9606.ENSP00000253669	0	0	0	0	0.128	0	0.900	0.611	0.963
POLA1	SMC4	4445155	4441992	9606.ENSP00000368349	9606.ENSP00000349961	0	0	0	0	0.945	0.164	0	0.268	0.963
INCENP	CENPH	4446326	4436517	9606.ENSP00000378295	9606.ENSP00000283006	0	0	0	0	0.217	0	0.900	0.571	0.963
CP	C3	4435459	4433951	9606.ENSP00000264613	9606.ENSP00000245907	0	0	0	0	0.200	0	0.900	0.581	0.963
PBK	CCNA2	4449452	4436109	9606.ENSP00000428489	9606.ENSP00000274026	0	0	0	0	0.946	0.090	0	0.312	0.963
KRT17	KRT14	4438413	4432701	9606.ENSP00000308452	9606.ENSP00000167586	0	0	0	0.977	0.643	0	0.900	0.837	0.963
CENPI	ERCC6L	4444058	4440587	9606.ENSP00000362018	9606.ENSP00000334675	0	0	0	0	0.598	0.132	0.900	0.074	0.963
CHEK1	BARD1	4447561	4434809	9606.ENSP00000388648	9606.ENSP00000260947	0	0	0	0	0.200	0.081	0.900	0.558	0.963
TPX2	NCAPG	4437665	4434176	9606.ENSP00000300403	9606.ENSP00000251496	0	0	0	0	0.942	0	0	0.389	0.963
PRC1	BUB1	4446249	4437860	9606.ENSP00000377793	9606.ENSP00000302530	0	0	0	0	0.922	0.192	0	0.458	0.963
SPC24	CENPK	4450762	4446586	9606.ENSP00000465075	9606.ENSP00000379911	0	0	0	0	0.292	0	0.900	0.528	0.963
HIST2H3A	DNMT1	4447238	4442259	9606.ENSP00000385479	9606.ENSP00000352516	0	0	0	0	0.054	0.945	0	0.348	0.963
CENPW	OIP5	4443084	4433119	9606.ENSP00000357308	9606.ENSP00000220514	0	0	0	0	0.397	0	0.900	0.441	0.963
SPC25	CENPE	4436467	4435566	9606.ENSP00000282074	9606.ENSP00000265148	0	0	0	0	0.567	0	0.900	0.219	0.963
CDCA8	CENPU	4444097	4436429	9606.ENSP00000362146	9606.ENSP00000281453	0	0	0	0	0.573	0	0.900	0.223	0.963
CCNA2	ESPL1	4436109	4434587	9606.ENSP00000274026	9606.ENSP00000257934	0	0	0	0	0.909	0.186	0	0.543	0.963
HIST1H3I	HIST1H2BF	4451757	4441873	9606.ENSP00000483283	9606.ENSP00000348924	0	0.001	0	0	0.364	0.871	0	0.587	0.963
RFC4	FANCD2	4446025	4436734	9606.ENSP00000376272	9606.ENSP00000287647	0	0	0	0	0.359	0.267	0.900	0.320	0.963
GLRX	RRM1	4445297	4437691	9606.ENSP00000369314	9606.ENSP00000300738	0.185	0	0	0	0.112	0.386	0.900	0.312	0.963
CENPO	NDC80	4445460	4434910	9606.ENSP00000370214	9606.ENSP00000261597	0	0	0	0	0.148	0	0.900	0.608	0.963
DCLRE1A	FANCD2	4442623	4436734	9606.ENSP00000355185	9606.ENSP00000287647	0	0	0	0	0.091	0	0.900	0.627	0.963
NUSAP1	TTK	4450429	4443396	9606.ENSP00000453403	9606.ENSP00000358813	0	0	0	0	0.939	0	0	0.420	0.963
TTK	CENPF	4443396	4442771	9606.ENSP00000358813	9606.ENSP00000355922	0	0	0	0	0.932	0	0	0.474	0.962
NUSAP1	AURKB	4450429	4438898	9606.ENSP00000453403	9606.ENSP00000313950	0	0	0	0	0.933	0	0	0.455	0.962
TTK	KIF15	4443396	4439659	9606.ENSP00000358813	9606.ENSP00000324020	0	0	0	0	0.931	0.079	0	0.449	0.962
SPC24	KIF2C	4450762	4443901	9606.ENSP00000465075	9606.ENSP00000361298	0	0	0	0	0.376	0	0.900	0.452	0.962
ACTG2	MYLK	4447434	4442357	9606.ENSP00000386857	9606.ENSP00000353452	0	0	0	0	0.185	0.186	0.900	0.495	0.962
CCNA2	ORC6	4436109	4433062	9606.ENSP00000274026	9606.ENSP00000219097	0	0	0	0	0.385	0	0.900	0.435	0.962
KNTC1	CENPU	4440000	4436429	9606.ENSP00000328236	9606.ENSP00000281453	0	0	0	0	0.575	0	0.900	0.182	0.962
SMC1A	SMC2	4439602	4436674	9606.ENSP00000323421	9606.ENSP00000286398	0	0	0	0.588	0.697	0.815	0	0.870	0.962
SMC4	MCM7	4441992	4438312	9606.ENSP00000349961	9606.ENSP00000307288	0	0	0	0	0.900	0	0	0.642	0.962
DIAPH3	RHOB	4446994	4436010	9606.ENSP00000383178	9606.ENSP00000272233	0	0	0	0	0	0.309	0.900	0.503	0.962
PLK1	SKA1	4437632	4436620	9606.ENSP00000300093	9606.ENSP00000285116	0	0	0	0	0.432	0	0.900	0.386	0.962
PRC1	BUB1B	4446249	4436731	9606.ENSP00000377793	9606.ENSP00000287598	0	0	0	0	0.928	0.192	0	0.398	0.962
NUSAP1	RRM2	4450429	4442396	9606.ENSP00000453403	9606.ENSP00000353770	0	0	0	0	0.924	0	0	0.530	0.962
ITPR3	PLCB2	4444368	4434778	9606.ENSP00000363435	9606.ENSP00000260402	0	0	0	0	0.061	0.157	0.900	0.586	0.962
PCK1	PPARGC1A	4439313	4435507	9606.ENSP00000319814	9606.ENSP00000264867	0	0	0	0	0.078	0	0.900	0.621	0.962
BORA	CCNB1	4451376	4434484	9606.ENSP00000479266	9606.ENSP00000256442	0	0	0	0	0.461	0	0.900	0.355	0.962
HJURP	CENPK	4448718	4446586	9606.ENSP00000414109	9606.ENSP00000379911	0	0	0	0	0.285	0	0.900	0.514	0.962
CENPF	SKA1	4442771	4436620	9606.ENSP00000355922	9606.ENSP00000285116	0	0	0	0	0.348	0	0.900	0.473	0.962
LAMA2	NID1	4448118	4435391	9606.ENSP00000400365	9606.ENSP00000264187	0	0	0	0	0.121	0.157	0.900	0.549	0.962
BIRC5	TPX2	4437778	4437665	9606.ENSP00000301633	9606.ENSP00000300403	0	0	0	0	0.932	0	0	0.470	0.962
CEP55	TTK	4443758	4443396	9606.ENSP00000360540	9606.ENSP00000358813	0	0	0	0	0.942	0	0	0.373	0.962
CHEK1	RFC2	4447561	4432637	9606.ENSP00000388648	9606.ENSP00000055077	0	0	0	0	0.171	0.157	0.900	0.527	0.962
SKA1	KIF18A	4436620	4435208	9606.ENSP00000285116	9606.ENSP00000263181	0	0	0	0	0.261	0	0.900	0.534	0.962
CXCL12	CCL13	4446453	4433341	9606.ENSP00000379140	9606.ENSP00000225844	0	0	0	0	0.076	0.221	0.900	0.538	0.962
POLA2	ORC6	4435611	4433062	9606.ENSP00000265465	9606.ENSP00000219097	0	0	0	0	0.454	0	0.900	0.369	0.962
CENPE	CENPM	4435566	4432895	9606.ENSP00000265148	9606.ENSP00000215980	0	0	0	0	0.429	0	0.900	0.398	0.962
SKA1	ESPL1	4436620	4434587	9606.ENSP00000285116	9606.ENSP00000257934	0	0	0	0	0.478	0	0.900	0.344	0.962
POLD1	RAD18	4448393	4435515	9606.ENSP00000406046	9606.ENSP00000264926	0	0	0	0	0.174	0.300	0.900	0.429	0.962
KIF4A	AURKA	4444386	4432988	9606.ENSP00000363524	9606.ENSP00000216911	0	0	0	0	0.921	0.125	0	0.498	0.962
FOXM1	MELK	4441245	4437455	9606.ENSP00000342307	9606.ENSP00000298048	0	0	0	0	0.816	0.112	0	0.789	0.962
TOP2A	KIF2C	4448614	4443901	9606.ENSP00000411532	9606.ENSP00000361298	0	0	0	0	0.940	0	0	0.385	0.962
KNTC1	SGOL1	4440000	4435310	9606.ENSP00000328236	9606.ENSP00000263753	0	0	0	0	0.461	0	0.900	0.355	0.962
INCENP	NUF2	4446326	4435979	9606.ENSP00000378295	9606.ENSP00000271452	0	0	0	0	0.367	0	0.900	0.459	0.962
CCNE2	CCNA2	4449487	4436109	9606.ENSP00000429089	9606.ENSP00000274026	0	0	0	0.640	0.431	0.168	0.900	0.771	0.962
ADA	DCK	4444047	4436686	9606.ENSP00000361965	9606.ENSP00000286648	0	0	0	0	0	0	0.900	0.640	0.962
MKI67	CENPF	4443142	4442771	9606.ENSP00000357643	9606.ENSP00000355922	0	0	0	0	0.931	0	0	0.473	0.962
CXCL12	CXCL16	4446453	4437032	9606.ENSP00000379140	9606.ENSP00000293778	0	0	0	0	0	0	0.900	0.641	0.962
DSN1	ZWILCH	4447628	4438688	9606.ENSP00000389810	9606.ENSP00000311429	0	0	0	0	0.287	0	0.900	0.518	0.962
PRC1	MAD2L1	4446249	4437296	9606.ENSP00000377793	9606.ENSP00000296509	0	0	0	0	0.893	0.280	0	0.552	0.962
KIF15	NDC80	4439659	4434910	9606.ENSP00000324020	9606.ENSP00000261597	0	0	0	0	0.926	0.180	0	0.426	0.962
HJURP	CASC5	4448718	4440673	9606.ENSP00000414109	9606.ENSP00000335463	0	0	0	0	0.333	0	0.900	0.471	0.961
NUSAP1	NUF2	4450429	4435979	9606.ENSP00000453403	9606.ENSP00000271452	0	0	0	0	0.940	0	0	0.378	0.961
HIST1H4D	HIST2H3A	4451392	4447238	9606.ENSP00000479461	9606.ENSP00000385479	0	0.008	0	0	0.382	0.852	0	0.607	0.961
MKI67	FOXM1	4443142	4441245	9606.ENSP00000357643	9606.ENSP00000342307	0	0	0	0	0.937	0	0	0.406	0.961
TPX2	CCNB2	4437665	4436767	9606.ENSP00000300403	9606.ENSP00000288207	0	0	0	0	0.935	0	0	0.426	0.961
DCLRE1A	FANCI	4442623	4438638	9606.ENSP00000355185	9606.ENSP00000310842	0	0	0	0	0.165	0	0.900	0.571	0.961
CDCA5	CENPM	4436187	4432895	9606.ENSP00000275517	9606.ENSP00000215980	0	0	0	0	0.462	0	0.900	0.349	0.961
ZWINT	ESPL1	4444294	4434587	9606.ENSP00000363055	9606.ENSP00000257934	0	0	0	0	0.426	0	0.900	0.389	0.961
TIMELESS	CHTF18	4450318	4435056	9606.ENSP00000450607	9606.ENSP00000262315	0	0	0	0	0.845	0.261	0	0.688	0.961
HIST2H3A	HIST1H4B	4447238	4444934	9606.ENSP00000385479	9606.ENSP00000366974	0	0.008	0	0	0.382	0.852	0	0.607	0.961
CASC5	MAD2L1	4440673	4437296	9606.ENSP00000335463	9606.ENSP00000296509	0	0	0	0	0.481	0	0.900	0.310	0.961
SGOL2	NDC80	4442051	4434910	9606.ENSP00000350447	9606.ENSP00000261597	0	0	0	0	0.519	0	0.900	0.267	0.961
NUSAP1	BUB1B	4450429	4436731	9606.ENSP00000453403	9606.ENSP00000287598	0	0	0	0	0.924	0	0	0.510	0.961
TOP2A	KIAA0101	4448614	4437621	9606.ENSP00000411532	9606.ENSP00000300035	0	0	0	0	0.949	0	0	0.263	0.961
KCNMA1	KCNN4	4436684	4435156	9606.ENSP00000286628	9606.ENSP00000262888	0	0	0	0	0.064	0	0.800	0.810	0.961
SMC4	CENPE	4441992	4435566	9606.ENSP00000349961	9606.ENSP00000265148	0	0	0	0	0.944	0.057	0	0.311	0.961
WDHD1	PRIM1	4442399	4442054	9606.ENSP00000353793	9606.ENSP00000350491	0	0	0	0	0.926	0.132	0	0.446	0.961
HIST1H2BE	HIST1H2AK	4451751	4451672	9606.ENSP00000483237	9606.ENSP00000482431	0	0	0	0	0.274	0.883	0	0.586	0.961
HIST1H2AI	HIST1H2AJ	4442159	4440028	9606.ENSP00000351589	9606.ENSP00000328484	0	0	0	0.984	0.335	0.943	0	0.480	0.961
CENPI	CCNB1	4444058	4434484	9606.ENSP00000362018	9606.ENSP00000256442	0	0	0	0	0.567	0	0.900	0.185	0.961
CENPK	ZWINT	4446586	4444294	9606.ENSP00000379911	9606.ENSP00000363055	0	0	0	0	0.280	0.164	0.900	0.441	0.961
CENPI	PLK1	4444058	4437632	9606.ENSP00000362018	9606.ENSP00000300093	0	0	0	0	0.413	0	0.900	0.393	0.961
PTTG1	CCNA2	4446209	4436109	9606.ENSP00000377536	9606.ENSP00000274026	0	0	0	0	0.896	0	0	0.641	0.961
SHMT1	ALDH1L1	4439233	4436080	9606.ENSP00000318868	9606.ENSP00000273450	0	0	0	0	0.061	0	0.900	0.626	0.961
HIST1H3G	HIST1H2BF	4451871	4441873	9606.ENSP00000484638	9606.ENSP00000348924	0	0.001	0	0	0.331	0.871	0	0.586	0.961
SPC24	CENPF	4450762	4442771	9606.ENSP00000465075	9606.ENSP00000355922	0	0	0	0	0.275	0	0.900	0.510	0.961
CDCA3	CCNB2	4450021	4436767	9606.ENSP00000442068	9606.ENSP00000288207	0	0	0	0	0.926	0	0	0.494	0.961
CDC20	MCM6	4443940	4435383	9606.ENSP00000361540	9606.ENSP00000264156	0	0	0	0	0.907	0.127	0	0.568	0.961
SGOL2	ZWILCH	4442051	4438688	9606.ENSP00000350447	9606.ENSP00000311429	0	0	0	0	0.359	0	0.900	0.445	0.961
CDCA8	TPX2	4444097	4437665	9606.ENSP00000362146	9606.ENSP00000300403	0	0	0	0	0.926	0	0	0.490	0.961
EXO1	RFC2	4442689	4432637	9606.ENSP00000355506	9606.ENSP00000055077	0	0	0	0	0.244	0.186	0.900	0.453	0.961
DSN1	CENPO	4447628	4445460	9606.ENSP00000389810	9606.ENSP00000370214	0	0	0	0	0.108	0	0.900	0.603	0.961
CLSPN	MCM4	4438832	4435007	9606.ENSP00000312995	9606.ENSP00000262105	0	0	0	0	0.385	0	0.900	0.421	0.961
PBK	KIF20A	4449452	4446341	9606.ENSP00000428489	9606.ENSP00000378356	0	0	0	0	0.937	0.126	0	0.356	0.961
H2AFX	PLK1	4449695	4437632	9606.ENSP00000434024	9606.ENSP00000300093	0	0	0	0	0.229	0	0.900	0.538	0.961
CKAP2	NDC80	4444991	4434910	9606.ENSP00000367276	9606.ENSP00000261597	0	0	0	0	0.956	0	0	0.138	0.961
RFC3	MCM4	4445320	4435007	9606.ENSP00000369411	9606.ENSP00000262105	0.058	0	0	0	0.923	0.186	0	0.428	0.961
ABAT	GLUL	4446571	4438369	9606.ENSP00000379845	9606.ENSP00000307900	0.076	0	0	0	0.061	0	0.900	0.610	0.961
RRM2	CCNA2	4442396	4436109	9606.ENSP00000353770	9606.ENSP00000274026	0	0	0	0	0.927	0	0	0.490	0.961
BLM	POLE2	4441703	4432952	9606.ENSP00000347232	9606.ENSP00000216367	0	0	0	0	0.404	0	0.900	0.400	0.961
NUSAP1	OIP5	4450429	4433119	9606.ENSP00000453403	9606.ENSP00000220514	0	0	0	0	0.871	0	0	0.708	0.961
SPC24	CCNB2	4450762	4436767	9606.ENSP00000465075	9606.ENSP00000288207	0	0	0	0	0.555	0	0.900	0.211	0.961
PCNA	MAD2L1	4445167	4437296	9606.ENSP00000368458	9606.ENSP00000296509	0	0	0	0	0.959	0	0	0.092	0.961
RFC4	USP1	4446025	4441343	9606.ENSP00000376272	9606.ENSP00000343526	0	0	0	0	0.551	0	0.900	0.210	0.961
TGFB2	DCN	4442765	4432629	9606.ENSP00000355896	9606.ENSP00000052754	0	0	0	0	0.080	0.387	0.900	0.400	0.961
PCNA	RAD51AP1	4445167	4433433	9606.ENSP00000368458	9606.ENSP00000228843	0	0	0	0	0.630	0	0.900	0	0.961
COL7A1	LAMA3	4440352	4439693	9606.ENSP00000332371	9606.ENSP00000324532	0	0	0	0	0.117	0	0.900	0.593	0.961
SPARCL1	SPP1	4448749	4446370	9606.ENSP00000414856	9606.ENSP00000378517	0	0	0	0	0.110	0	0.900	0.597	0.961
CDCA3	PBK	4450021	4449452	9606.ENSP00000442068	9606.ENSP00000428489	0	0	0	0	0.938	0	0	0.388	0.960
PLK1	NCAPG	4437632	4434176	9606.ENSP00000300093	9606.ENSP00000251496	0	0	0	0	0.934	0	0	0.419	0.960
RRM2	MELK	4442396	4437455	9606.ENSP00000353770	9606.ENSP00000298048	0	0	0	0	0.925	0.131	0	0.438	0.960
GINS2	POLE2	4434310	4432952	9606.ENSP00000253462	9606.ENSP00000216367	0	0	0	0	0.805	0.160	0	0.778	0.960
TIMELESS	RFC2	4450318	4432637	9606.ENSP00000450607	9606.ENSP00000055077	0	0	0	0	0.144	0.167	0.900	0.508	0.960
TIMELESS	EXO1	4450318	4442689	9606.ENSP00000450607	9606.ENSP00000355506	0	0	0	0	0.383	0.064	0.900	0.400	0.960
KIFC1	KIF18A	4447827	4435208	9606.ENSP00000393963	9606.ENSP00000263181	0	0	0	0.632	0.335	0.261	0.900	0.707	0.960
TOP2A	CDCA8	4448614	4444097	9606.ENSP00000411532	9606.ENSP00000362146	0	0	0	0	0.935	0	0	0.410	0.960
DSN1	CENPE	4447628	4435566	9606.ENSP00000389810	9606.ENSP00000265148	0	0	0	0	0.197	0	0.900	0.548	0.960
[truncated: 19,275 more rows]
