# Supplementary material for: Identification of key genes of human bone marrow stromal cells adipogenesis at an early stage
Source: PeerJ. 2020 Jul 21;8:e9484. doi: 10.7717/peerj.9484 (PMC7380279; doi:10.7717/peerj.9484)
Supplement: Supplemental Information 4 [file peerj-08-9484-s004.xlsx]

## Sheet: Supplementary file 4
SUID	AverageShortestPathLength	BetweennessCentrality	ClosenessCentrality	ClusteringCoefficient	Degree	Eccentricity	IsSingleNode	MCODE_Cluster	MCODE_Node_Status	MCODE_Score	name	NeighborhoodConnectivity	NumberOfDirectedEdges	NumberOfUndirectedEdges	PartnerOfMultiEdgedNodePairs	Radiality	selected	SelfLoops	shared name	Stress	TopologicalCoefficient
78	2.33401	0.0224517	0.428447	0.385219	253	6	FALSE	Cluster 1	Clustered	77.1432	CDK1	107.047	253	0	0	0.866599	FALSE	0	CDK1	1073710	0.129124
164	2.37534	0.0113805	0.420993	0.458657	227	6	FALSE	Cluster 1	Clustered	77.1432	CCNA2	116.467	227	0	0	0.862466	FALSE	0	CCNA2	760742	0.144679
190	2.36382	0.0158878	0.423044	0.456401	226	6	FALSE	Cluster 1	Clustered	77.1432	CCNB1	116.212	226	0	0	0.863618	FALSE	0	CCNB1	861492	0.141717
111	2.4248	0.0143165	0.412406	0.469423	216	6	FALSE	Cluster 1	Clustered	77.5586	AURKA	117.097	216	0	0	0.85752	FALSE	0	AURKA	728964	0.155271
146	2.47967	0.00663995	0.403279	0.491371	215	6	FALSE	Cluster 1	Clustered	77.1432	AURKB	119.233	215	0	0	0.852033	FALSE	0	AURKB	462734	0.170814
116	2.48171	0.0107152	0.402948	0.501918	211	6	FALSE	Cluster 1	Clustered	77.1432	CDC20	119.147	211	0	0	0.851829	FALSE	0	CDC20	517392	0.171181
72	2.42005	0.0164533	0.413214	0.484827	207	6	FALSE	Cluster 1	Clustered	76.8433	PLK1	118.507	207	0	0	0.857995	FALSE	0	PLK1	713722	0.153296
119	2.50745	0.0078238	0.398811	0.5405	207	6	FALSE	Cluster 1	Clustered	77.1432	BUB1	123.517	207	0	0	0.849255	FALSE	0	BUB1	397046	0.184898
601	2.49729	0.00765447	0.400434	0.538781	204	6	FALSE	Cluster 1	Clustered	77.1432	TOP2A	124.02	204	0	0	0.850271	FALSE	0	TOP2A	391928	0.180516
314	2.24593	0.0859015	0.445249	0.0944252	203	6	FALSE	Cluster 3	Clustered	19	IL6	35.7734	203	0	0	0.875406	FALSE	0	IL6	2733206	0.0364512
171	2.47967	0.0092038	0.403279	0.545441	202	6	FALSE	Cluster 1	Clustered	77.1432	KIF11	123.5	202	0	0	0.852033	FALSE	0	KIF11	442970	0.176407
97	2.51423	0.00564115	0.397736	0.582818	195	6	FALSE	Cluster 1	Clustered	77.1432	NCAPG	127.718	195	0	0	0.848577	FALSE	0	NCAPG	308346	0.189774
110	2.50407	0.00390854	0.399351	0.578218	195	6	FALSE	Cluster 1	Clustered	77.1432	CCNB2	127.272	195	0	0	0.849594	FALSE	0	CCNB2	275738	0.18607
141	2.53117	0.0018964	0.395075	0.590325	195	6	FALSE	Cluster 1	Clustered	77.1432	BUB1B	128.513	195	0	0	0.846883	FALSE	0	BUB1B	198264	0.194414
84	2.48306	0.00518018	0.402729	0.534434	193	6	FALSE	Cluster 1	Clustered	76.2549	CHEK1	124.202	193	0	0	0.851694	FALSE	0	CHEK1	372218	0.172983
123	2.54133	0.00192745	0.393495	0.594074	193	6	FALSE	Cluster 1	Clustered	77.1432	CDC45	129.124	193	0	0	0.845867	FALSE	0	CDC45	215588	0.199574
100	2.50745	0.00780158	0.398811	0.57199	192	5	FALSE	Cluster 1	Clustered	75.9352	MAD2L1	126.391	192	0	0	0.849255	FALSE	0	MAD2L1	357044	0.186142
416	2.51694	0.00299969	0.397308	0.594434	191	6	FALSE	Cluster 1	Clustered	77.1432	TTK	129.084	191	0	0	0.848306	FALSE	0	TTK	252748	0.191804
339	2.50542	0.00845989	0.399135	0.580941	189	6	FALSE	Cluster 1	Clustered	76.1776	RRM2	127.725	189	0	0	0.849458	FALSE	0	RRM2	409866	0.187823
95	2.49322	0.00494554	0.401087	0.58431	188	6	FALSE	Cluster 1	Clustered	77.0209	NDC80	127.527	188	0	0	0.850678	FALSE	0	NDC80	326482	0.180874
323	2.54946	0.00644609	0.39224	0.53914	188	6	FALSE	Cluster 1	Clustered	76.1429	CENPA	124.473	188	0	0	0.845054	FALSE	0	CENPA	399100	0.192683
430	2.39024	0.0213932	0.418367	0.445045	188	6	FALSE	Cluster 1	Clustered	73.766	BRCA1	116.803	188	0	0	0.860976	FALSE	0	BRCA1	1089976	0.14261
202	2.5393	0.00176108	0.39381	0.602381	187	6	FALSE	Cluster 1	Clustered	76.4406	CDCA8	129.209	187	0	0	0.84607	FALSE	0	CDCA8	203624	0.195771
807	2.51355	0.00774751	0.397844	0.588178	187	6	FALSE	Cluster 1	Clustered	77.1432	ASPM	127.824	187	0	0	0.848645	FALSE	0	ASPM	354686	0.188793
79	2.41125	0.0108022	0.414723	0.559024	186	6	FALSE	Cluster 1	Clustered	76.2114	UBE2C	126.935	186	0	0	0.858875	FALSE	0	UBE2C	619682	0.160678
99	2.53997	0.00425538	0.393705	0.614277	185	6	FALSE	Cluster 1	Clustered	77.1432	KIF20A	130.249	185	0	0	0.846003	FALSE	0	KIF20A	285702	0.200066
149	2.53388	0.00503478	0.394652	0.556249	184	6	FALSE	Cluster 1	Clustered	75.8385	MCM2	126.674	184	0	0	0.846612	FALSE	0	MCM2	331040	0.190479
177	2.54404	0.00223225	0.393076	0.598598	184	6	FALSE	Cluster 1	Clustered	75.9848	EXO1	129.728	184	0	0	0.845596	FALSE	0	EXO1	217212	0.19897
264	2.53862	0.0041635	0.393915	0.605251	184	6	FALSE	Cluster 1	Clustered	76.7021	KIF2C	129.25	184	0	0	0.846138	FALSE	0	KIF2C	284328	0.197924
383	2.54878	0.00368265	0.392344	0.619705	181	6	FALSE	Cluster 1	Clustered	77.1432	TPX2	131.072	181	0	0	0.845122	FALSE	0	TPX2	224118	0.203519
618	2.52778	0.00402949	0.395604	0.62302	181	6	FALSE	Cluster 1	Clustered	77.1432	PBK	131.696	181	0	0	0.847222	FALSE	0	PBK	241078	0.197142
1064	2.57859	0.00385284	0.387809	0.549049	181	6	FALSE	Cluster 1	Clustered	75.2439	ASF1B	126.238	181	0	0	0.842141	FALSE	0	ASF1B	272286	0.204268
317	2.53252	0.00469412	0.394864	0.623188	179	6	FALSE	Cluster 1	Clustered	76.0873	DLGAP5	131.318	179	0	0	0.846748	FALSE	0	DLGAP5	265742	0.196576
85	2.56233	0.00522724	0.39027	0.554764	177	6	FALSE	Cluster 1	Clustered	77.0891	RAD51	126.429	177	0	0	0.843767	FALSE	0	RAD51	334612	0.196607
173	2.55285	0.00221606	0.39172	0.654523	173	6	FALSE	Cluster 1	Clustered	76.3489	CENPF	134.636	173	0	0	0.844715	FALSE	0	CENPF	163886	0.207771
203	2.55759	0.00105728	0.390993	0.657079	172	6	FALSE	Cluster 1	Clustered	76.3145	BIRC5	135.047	172	0	0	0.844241	FALSE	0	BIRC5	136450	0.208405
73	2.57927	0.001348	0.387707	0.669625	171	6	FALSE	Cluster 1	Clustered	77.1432	KIF23	136.006	171	0	0	0.842073	FALSE	0	KIF23	155624	0.218659
134	2.54065	0.00456086	0.3936	0.608738	171	6	FALSE	Cluster 1	Clustered	76.9647	MCM4	131.368	171	0	0	0.845935	FALSE	0	MCM4	303886	0.196365
605	2.56707	0.00285091	0.389549	0.675322	170	6	FALSE	Cluster 1	Clustered	76.4177	NUSAP1	136.329	170	0	0	0.843293	FALSE	0	NUSAP1	153824	0.214336
1532	2.57114	0.0023251	0.388933	0.677758	170	6	FALSE	Cluster 1	Clustered	77.1432	MELK	136.429	170	0	0	0.842886	FALSE	0	MELK	174666	0.215528
702	2.56165	0.00152769	0.390373	0.663004	169	6	FALSE	Cluster 1	Clustered	76.4406	KIF4A	135.734	169	0	0	0.843835	FALSE	0	KIF4A	175330	0.211753
709	2.5752	0.00109247	0.388319	0.666667	169	6	FALSE	Cluster 1	Clustered	76.6391	KIF15	135.29	169	0	0	0.84248	FALSE	0	KIF15	153814	0.21543
143	2.56572	0.00178854	0.389754	0.660342	167	6	FALSE	Cluster 1	Clustered	76.6022	CENPE	134.545	167	0	0	0.843428	FALSE	0	CENPE	190374	0.209898
222	2.5271	0.00386402	0.39571	0.598153	167	6	FALSE	Cluster 1	Clustered	73.3809	RFC4	129.892	167	0	0	0.84729	FALSE	0	RFC4	279272	0.192433
674	2.58875	0.0019092	0.386286	0.667981	166	6	FALSE	Cluster 1	Clustered	77.2901	DTL	136.663	166	0	0	0.841125	FALSE	0	DTL	160154	0.21866
836	2.55691	0.0038365	0.391097	0.643812	166	6	FALSE	Cluster 1	Clustered	74.2913	PLK4	133.741	166	0	0	0.844309	FALSE	0	PLK4	226920	0.206691
216	2.5061	0.0130101	0.399027	0.597339	165	6	FALSE	Cluster 1	Clustered	75.0875	TYMS	130.848	165	0	0	0.84939	FALSE	0	TYMS	666940	0.186103
1466	2.39431	0.0161079	0.417657	0.615152	165	6	FALSE	Cluster 1	Clustered	77.6155	MKI67	134.63	165	0	0	0.860569	FALSE	0	MKI67	873638	0.16026
93	2.59282	0.000805	0.385681	0.690483	164	6	FALSE	Cluster 1	Clustered	77.1432	NUF2	137.476	164	0	0	0.840718	FALSE	0	NUF2	104982	0.225001
102	2.55894	0.00316589	0.390786	0.608335	164	6	FALSE	Cluster 1	Clustered	73.0876	MCM6	131.64	164	0	0	0.844106	FALSE	0	MCM6	220750	0.200366
107	2.53659	0.00334958	0.394231	0.582672	164	6	FALSE	Cluster 1	Clustered	68.4458	MCM7	129.262	164	0	0	0.846341	FALSE	0	MCM7	307270	0.190652
113	2.5935	0.00161979	0.38558	0.685246	164	6	FALSE	Cluster 1	Clustered	75.0562	MCM10	138.116	164	0	0	0.84065	FALSE	0	MCM10	139760	0.222409
156	2.58198	0.00325551	0.3873	0.630106	164	6	FALSE	Cluster 1	Clustered	72.56	SMC2	133.933	164	0	0	0.841802	FALSE	0	SMC2	217552	0.211919
844	2.5813	0.00151657	0.387402	0.666093	164	6	FALSE	Cluster 1	Clustered	76.6202	CDCA5	135.512	164	0	0	0.84187	FALSE	0	CDCA5	144086	0.215784
87	2.57859	0.0016992	0.387809	0.635083	163	6	FALSE	Cluster 1	Clustered	74.1348	MCM3	133.755	163	0	0	0.842141	FALSE	0	MCM3	163786	0.208656
148	2.5542	0.00289232	0.391512	0.620692	163	6	FALSE	Cluster 1	Clustered	71.3523	CDT1	133.687	163	0	0	0.84458	FALSE	0	CDT1	240068	0.202854
198	2.57724	0.00355872	0.388013	0.616224	163	6	FALSE	Cluster 1	Clustered	77.2263	FEN1	131.479	163	0	0	0.842276	FALSE	0	FEN1	219474	0.21002
501	2.57182	0.00191777	0.38883	0.681133	163	6	FALSE	Cluster 1	Clustered	75.8444	PRC1	137.411	163	0	0	0.842818	FALSE	0	PRC1	165552	0.216045
89	2.59688	0.00498947	0.385077	0.640062	161	6	FALSE	Cluster 1	Clustered	76.9083	SMC4	135.857	161	0	0	0.840312	FALSE	0	SMC4	265784	0.22016
118	2.57724	0.00605265	0.388013	0.671972	161	6	FALSE	Cluster 1	Clustered	77.3919	ZWINT	136.075	161	0	0	0.842276	FALSE	0	ZWINT	273106	0.215629
195	2.60163	0.00623414	0.384375	0.666382	161	6	FALSE	Cluster 1	Clustered	75.94	ESPL1	135.826	161	0	0	0.839837	FALSE	0	ESPL1	284824	0.221195
349	2.56504	0.00412884	0.389857	0.671429	161	6	FALSE	Cluster 1	Clustered	76.971	RACGAP1	136.373	161	0	0	0.843496	FALSE	0	RACGAP1	283762	0.210767
919	2.58266	0.000815	0.387198	0.683385	161	6	FALSE	Cluster 1	Clustered	75.7065	RAD51AP1	137.963	161	0	0	0.841734	FALSE	0	RAD51AP1	105318	0.221094
1699	2.55217	0.00391265	0.391824	0.683152	161	6	FALSE	Cluster 1	Clustered	76.784	CEP55	136.658	161	0	0	0.844783	FALSE	0	CEP55	241426	0.20862
197	2.5752	0.00856782	0.388319	0.550943	160	6	FALSE	Cluster 1	Clustered	72.2766	PCNA	123.825	160	0	0	0.84248	FALSE	0	PCNA	441864	0.19167
527	2.54065	0.00648323	0.3936	0.667138	160	6	FALSE	Cluster 1	Clustered	75.6219	HMMR	135.619	160	0	0	0.845935	FALSE	0	HMMR	310140	0.202407
76	2.58198	0.00179494	0.3873	0.596927	159	6	FALSE	Cluster 1	Clustered	67.8159	MCM5	129.434	159	0	0	0.841802	FALSE	0	MCM5	190660	0.201611
329	2.59621	0.00110766	0.385177	0.675663	159	6	FALSE	Cluster 1	Clustered	74.3347	FANCI	137.635	159	0	0	0.840379	FALSE	0	FANCI	121958	0.224162
842	2.56098	0.00390503	0.390476	0.667742	156	6	FALSE	Cluster 1	Clustered	76.5481	OIP5	136.936	156	0	0	0.843902	FALSE	0	OIP5	234846	0.210327
1518	2.59756	0.0011154	0.384977	0.679983	156	6	FALSE	Cluster 1	Seed	78.6009	RAD54L	138.359	156	0	0	0.840244	FALSE	0	RAD54L	122530	0.224974
545	2.42683	0.0133924	0.41206	0.589527	155	6	FALSE	Cluster 1	Clustered	76.5698	FOXM1	132.374	155	0	0	0.857317	FALSE	0	FOXM1	797782	0.164032
863	2.3794	0.0214799	0.420273	0.375031	155	6	FALSE	Cluster 1	Clustered	67.6506	EZH2	113.039	155	0	0	0.86206	FALSE	0	EZH2	1321252	0.131273
322	2.6206	0.0026817	0.381593	0.622205	153	6	FALSE	Cluster 1	Clustered	74.2916	HJURP	131.758	153	0	0	0.83794	FALSE	0	HJURP	173380	0.218504
509	2.57927	0.00320482	0.387707	0.71517	153	6	FALSE	Cluster 1	Clustered	75.6012	KNTC1	140.686	153	0	0	0.842073	FALSE	0	KNTC1	165136	0.221533
2718	2.6084	0.00137279	0.383377	0.71044	153	6	FALSE	Cluster 1	Clustered	76.4751	SPAG5	138.824	153	0	0	0.83916	FALSE	0	SPAG5	109356	0.226097
168	2.55691	0.00251461	0.391097	0.710178	152	6	FALSE	Cluster 1	Clustered	78.3045	GINS2	141.329	152	0	0	0.844309	FALSE	0	GINS2	183064	0.21642
532	2.47087	0.00476637	0.404716	0.706577	150	6	FALSE	Cluster 1	Clustered	74.8991	KIAA0101	142.88	150	0	0	0.852913	FALSE	0	KIAA0101	350864	0.189245
1223	2.54336	0.00456603	0.393181	0.660582	150	6	FALSE	Cluster 1	Clustered	77.0817	CDKN3	136.667	150	0	0	0.845664	FALSE	0	CDKN3	256484	0.203051
232	2.45122	0.00467223	0.40796	0.716307	149	6	FALSE	Cluster 1	Clustered	74.6951	PTTG1	143.55	149	0	0	0.854878	FALSE	0	PTTG1	372456	0.183334
711	2.62263	0.00120536	0.381297	0.631642	148	6	FALSE	Cluster 1	Clustered	72.016	UHRF1	136.547	148	0	0	0.837737	FALSE	0	UHRF1	126796	0.22834
124	2.61721	0.000907	0.382086	0.645793	147	6	FALSE	Cluster 1	Clustered	72.3505	ORC1	136.272	147	0	0	0.838279	FALSE	0	ORC1	115574	0.223764
290	2.6023	0.00263779	0.384275	0.697414	145	6	FALSE	Cluster 1	Clustered	76.5634	NEK2	137.386	145	0	0	0.83977	FALSE	0	NEK2	164460	0.223756
307	2.6355	0.00121969	0.379434	0.766414	144	6	FALSE	Cluster 1	Clustered	76.3214	TRIP13	145.576	144	0	0	0.83645	FALSE	0	TRIP13	82846	0.249263
410	2.63482	0.00328123	0.379532	0.697164	144	6	FALSE	Cluster 1	Clustered	78.0632	NCAPG2	141.91	144	0	0	0.836518	FALSE	0	NCAPG2	187078	0.241731
458	2.5813	0.00156297	0.387402	0.719295	143	6	FALSE	Cluster 1	Clustered	75.338	CENPU	142.441	143	0	0	0.84187	FALSE	0	CENPU	130596	0.222216
180	2.58875	0.00355287	0.386286	0.686145	142	6	FALSE	Cluster 1	Clustered	73.4121	CDC25C	138.444	142	0	0	0.841125	FALSE	0	CDC25C	189788	0.220429
418	2.65786	0.000293	0.376243	0.732195	142	6	FALSE	Cluster 1	Clustered	73.8041	WDHD1	142.641	142	0	0	0.834214	FALSE	0	WDHD1	51240	0.249809
487	2.6355	0.000643	0.379434	0.705662	139	6	FALSE	Cluster 1	Clustered	74.2756	POLE2	140.561	139	0	0	0.83645	FALSE	0	POLE2	83072	0.235446
225	2.65515	0.00252401	0.376627	0.652723	136	6	FALSE	Cluster 1	Clustered	65.92	RFC3	134.449	136	0	0	0.834485	FALSE	0	RFC3	172488	0.234627
218	2.64973	0.00190909	0.377397	0.720509	135	6	FALSE	Cluster 1	Clustered	71.6783	PRIM1	141.8	135	0	0	0.835027	FALSE	0	PRIM1	135524	0.241967
5356	2.65447	0.00427287	0.376723	0.753451	134	6	FALSE	Cluster 1	Clustered	76.7028	CDCA2	142.284	134	0	0	0.834553	FALSE	0	CDCA2	167608	0.243623
340	2.62669	0.00474075	0.380707	0.612422	132	6	FALSE	Cluster 1	Clustered	66.6314	RRM1	131.061	132	0	0	0.837331	FALSE	0	RRM1	269692	0.214502
4109	2.63957	0.0024443	0.37885	0.718497	131	6	FALSE	Cluster 1	Clustered	70.7829	HELLS	142.679	131	0	0	0.836043	FALSE	0	HELLS	149168	0.243039
205	2.68767	0.00149152	0.37207	0.708766	130	6	FALSE	Cluster 1	Clustered	68.8028	DSCC1	140.892	130	0	0	0.831233	FALSE	0	DSCC1	105504	0.25386
310	2.65244	0.000252	0.377011	0.783661	130	6	FALSE	Cluster 1	Clustered	76.4605	FBXO5	148.215	130	0	0	0.834756	FALSE	0	FBXO5	37740	0.252496
130	2.67818	0.00167897	0.373387	0.751938	129	6	FALSE	Cluster 1	Clustered	71.4651	SPC25	143.612	129	0	0	0.832182	FALSE	0	SPC25	100826	0.25737
950	2.66328	0.000669	0.375477	0.722868	129	6	FALSE	Cluster 1	Clustered	70.1192	KIFC1	140.752	129	0	0	0.833672	FALSE	0	KIFC1	89208	0.24607
1195	2.62669	0.00634837	0.380707	0.397287	129	6	FALSE	Cluster 12	Clustered	46.1082	H2AFX	107.605	129	0	0	0.837331	FALSE	0	H2AFX	432416	0.169992
350	2.64431	0.00179484	0.378171	0.776903	127	6	FALSE	Cluster 1	Clustered	72.768	ECT2	146.441	127	0	0	0.835569	FALSE	0	ECT2	136326	0.244068
1238	2.6477	0.00435006	0.377687	0.776292	124	6	FALSE	Cluster 1	Clustered	75.2981	ANLN	145.895	124	0	0	0.83523	FALSE	0	ANLN	244342	0.246848
272	2.67751	0.000372	0.373482	0.812475	123	6	FALSE	Cluster 1	Clustered	74.3144	SKA3	147.089	123	0	0	0.832249	FALSE	0	SKA3	38644	0.260797
402	2.67276	0.000791	0.374144	0.759163	123	6	FALSE	Cluster 1	Clustered	72.034	ERCC6L	145.886	123	0	0	0.832724	FALSE	0	ERCC6L	64208	0.257749
987	2.67209	0.000593	0.374239	0.768226	123	6	FALSE	Cluster 1	Clustered	73.5141	KIF18A	141.073	123	0	0	0.832791	FALSE	0	KIF18A	77126	0.248368
625	2.68496	0.000453	0.372445	0.708983	122	6	FALSE	Cluster 1	Clustered	66.8782	CLSPN	142.172	122	0	0	0.831504	FALSE	0	CLSPN	62098	0.255246
928	2.67615	0.000823	0.373671	0.802737	122	6	FALSE	Cluster 1	Clustered	76.4948	KIF14	147.115	122	0	0	0.832385	FALSE	0	KIF14	76688	0.256745
1438	2.68631	0.00160874	0.372257	0.721447	122	6	FALSE	Cluster 1	Clustered	67.6451	ESCO2	142.803	122	0	0	0.831369	FALSE	0	ESCO2	114246	0.259156
407	2.62873	0.00538906	0.380412	0.69022	121	6	FALSE	Cluster 1	Clustered	68.9729	MYBL2	140.248	121	0	0	0.837127	FALSE	0	MYBL2	328886	0.229498
2611	2.71274	0.00228605	0.368631	0.79876	121	6	FALSE	Cluster 1	Clustered	71.3842	SHCBP1	145.934	121	0	0	0.828726	FALSE	0	SHCBP1	178140	0.268261
353	2.52575	0.00254063	0.395923	0.70112	120	6	FALSE	Cluster 1	Clustered	70.785	CDC25A	144.383	120	0	0	0.847425	FALSE	0	CDC25A	204410	0.198875
519	2.6748	0.00103984	0.37386	0.65042	120	6	FALSE	Cluster 1	Clustered	65.5895	CHAF1A	138.417	120	0	0	0.83252	FALSE	0	CHAF1A	106160	0.245405
3109	2.69241	0.00110216	0.371414	0.80098	120	6	FALSE	Cluster 1	Clustered	71.8268	DEPDC1	143.925	120	0	0	0.830759	FALSE	0	DEPDC1	78848	0.262143
262	2.64499	0.0034905	0.378074	0.702738	118	6	FALSE	Cluster 1	Clustered	70.1901	CKS1B	141.847	118	0	0	0.835501	FALSE	0	CKS1B	207630	0.239189
888	2.67412	0.00674654	0.373955	0.671013	118	6	FALSE	Cluster 1	Clustered	65.2558	TIMELESS	137.449	118	0	0	0.832588	FALSE	0	TIMELESS	356888	0.236559
1000	2.67751	0.00102678	0.373482	0.756628	118	6	FALSE	Cluster 1	Clustered	68.1888	KIF20B	144.729	118	0	0	0.832249	FALSE	0	KIF20B	86346	0.257984
133	2.71341	0.00264903	0.368539	0.720307	117	6	FALSE	Cluster 1	Clustered	66.8208	CDC7	141.949	117	0	0	0.828659	FALSE	0	CDC7	153060	0.260888
557	2.62737	0.00421873	0.380609	0.702034	117	6	FALSE	Cluster 1	Clustered	67.511	TK1	141.009	117	0	0	0.837263	FALSE	0	TK1	238604	0.23229
738	2.68767	0.000347	0.37207	0.782199	117	6	FALSE	Cluster 1	Clustered	70.5404	CENPM	148.513	117	0	0	0.831233	FALSE	0	CENPM	45826	0.267109
121	2.67886	0.00306528	0.373293	0.646183	117	6	FALSE	Cluster 6	Clustered	58.7157	POLA1	132.308	117	0	0	0.832114	FALSE	0	POLA1	198738	0.228496
3731	2.69512	0.00140796	0.371041	0.767166	116	6	FALSE	Cluster 1	Clustered	72.3398	ARHGAP11A	142.69	116	0	0	0.830488	FALSE	0	ARHGAP11A	100282	0.255701
258	2.66599	0.00433012	0.375095	0.643478	116	6	FALSE	Cluster 6	Clustered	61.8261	RFC5	131.767	116	0	0	0.833401	FALSE	0	RFC5	282584	0.228351
525	2.6836	0.000792	0.372633	0.772387	115	6	FALSE	Cluster 1	Clustered	68.0213	SGOL1	142.035	115	0	0	0.83164	FALSE	0	SGOL1	63538	0.250929
1089	2.67683	0.00133209	0.373576	0.720366	115	6	FALSE	Cluster 1	Clustered	70.0585	UBE2T	144.461	115	0	0	0.832317	FALSE	0	UBE2T	101402	0.25344
1379	2.44309	0.017472	0.409318	0.175286	115	6	FALSE	Cluster 2	Clustered	25	CXCL8	40.1826	115	0	0	0.855691	FALSE	0	CXCL8	630710	0.0489926
104	2.39566	0.0261184	0.417421	0.153623	115	6	FALSE	Cluster 9	Clustered	7.38032	IGF1	47.9826	115	0	0	0.860434	FALSE	0	IGF1	1165726	0.054198
1552	2.68902	0.00468976	0.371882	0.734358	114	6	FALSE	Cluster 1	Clustered	64.8495	KIF22	141.632	114	0	0	0.831098	FALSE	0	KIF22	287844	0.256547
90	2.66396	0.000835	0.375381	0.765961	113	6	FALSE	Cluster 1	Clustered	66.0674	NCAPD2	148.46	113	0	0	0.833604	FALSE	0	NCAPD2	69650	0.254649
208	2.71341	0.000549	0.368539	0.749842	113	6	FALSE	Cluster 1	Clustered	68.4835	CASC5	141.593	113	0	0	0.828659	FALSE	0	CASC5	54102	0.260281
273	2.71409	0.000151	0.368447	0.801517	113	6	FALSE	Cluster 1	Clustered	70.6974	SKA1	146.389	113	0	0	0.828591	FALSE	0	SKA1	25854	0.269098
510	2.72019	0.000644	0.367621	0.810999	113	6	FALSE	Cluster 1	Clustered	69.7676	ZWILCH	149.938	113	0	0	0.827981	FALSE	0	ZWILCH	57366	0.280241
330	2.67412	0.00375858	0.373955	0.661188	113	6	FALSE	Cluster 6	Seed	62.5388	FANCD2	136.31	113	0	0	0.832588	FALSE	0	FANCD2	223572	0.242082
880	2.6958	0.00211962	0.370947	0.791184	112	6	FALSE	Cluster 1	Clustered	71.4997	GTSE1	147.473	112	0	0	0.83042	FALSE	0	GTSE1	139346	0.266197
237	2.71612	0.000334	0.368172	0.761016	111	6	FALSE	Cluster 1	Clustered	69.7487	MND1	147.072	111	0	0	0.828388	FALSE	0	MND1	37052	0.270353
200	2.71545	0.000395	0.368263	0.705588	110	6	FALSE	Cluster 6	Clustered	59.5668	BLM	139.673	110	0	0	0.828455	FALSE	0	BLM	57482	0.259615
213	2.70935	0.0011337	0.369092	0.66789	110	6	FALSE	Cluster 6	Clustered	58.2097	LIG1	133.645	110	0	0	0.829065	FALSE	0	LIG1	99208	0.244772
518	2.72696	0.000476	0.366708	0.685355	109	6	FALSE	Cluster 6	Clustered	62.0064	CHAF1B	140.229	109	0	0	0.827304	FALSE	0	CHAF1B	53944	0.26609
1810	2.729	0.000118	0.366435	0.819488	108	6	FALSE	Cluster 1	Clustered	65.5349	CDCA3	147.148	108	0	0	0.8271	FALSE	0	CDCA3	18932	0.27869
6901	2.71138	0.00320295	0.368816	0.744842	107	6	FALSE	Cluster 1	Clustered	65.4671	ATAD2	146.776	107	0	0	0.828862	FALSE	0	ATAD2	177040	0.269262
748	2.68496	0.00341956	0.372445	0.602539	107	6	FALSE		Unclustered	61.2021	CCNF	130.43	107	0	0	0.831504	FALSE	0	CCNF	196342	0.232082
1002	2.66531	0.00172635	0.375191	0.754717	106	6	FALSE	Cluster 1	Clustered	66.1389	CCNE2	147.425	106	0	0	0.833469	FALSE	0	CCNE2	106598	0.250706
448	2.69377	0.00116096	0.371227	0.647619	105	6	FALSE	Cluster 6	Clustered	53.4229	POLD1	128.362	105	0	0	0.830623	FALSE	0	POLD1	96616	0.226371
1593	2.44851	0.01915	0.408412	0.171612	105	6	FALSE	Cluster 9	Clustered	7.08235	FGF2	43.4857	105	0	0	0.855149	FALSE	0	FGF2	712640	0.0527393
333	2.68631	0.00198583	0.372257	0.79649	104	6	FALSE	Cluster 1	Clustered	64.5179	TACC3	147.183	104	0	0	0.831369	FALSE	0	TACC3	107168	0.259565
178	2.66802	0.00363914	0.37481	0.59071	103	6	FALSE	Cluster 12	Clustered	46.813	MSH2	123.408	103	0	0	0.833198	FALSE	0	MSH2	200866	0.210218
245	2.71545	0.00206644	0.368263	0.753093	103	6	FALSE	Cluster 6	Clustered	60.6746	GINS1	144.65	103	0	0	0.828455	FALSE	0	GINS1	119058	0.264426
595	2.73645	0.00229987	0.365437	0.73044	103	6	FALSE	Cluster 6	Clustered	59.7692	CENPI	140.748	103	0	0	0.826355	FALSE	0	CENPI	132544	0.267581
145	2.74322	0.000165	0.364534	0.802951	102	6	FALSE	Cluster 1	Clustered	64.6829	INCENP	146.902	102	0	0	0.825678	FALSE	0	INCENP	25798	0.281962
4383	2.75203	0.00589614	0.363368	0.768394	102	6	FALSE	Cluster 1	Clustered	66.8917	CKAP2L	142.127	102	0	0	0.824797	FALSE	0	CKAP2L	364234	0.276474
622	2.72222	0.0028701	0.367347	0.734653	101	6	FALSE	Cluster 1	Clustered	65.2151	PKMYT1	146.178	101	0	0	0.827778	FALSE	0	PKMYT1	192592	0.272157
2006	2.73238	0.00232808	0.365981	0.796832	101	6	FALSE	Cluster 1	Clustered	65.3024	CDCA7	152.109	101	0	0	0.826762	FALSE	0	CDCA7	154902	0.286439
2479	2.74932	0.00370491	0.363726	0.789505	101	6	FALSE	Cluster 1	Clustered	64.8471	CKAP2	143.178	101	0	0	0.825068	FALSE	0	CKAP2	177758	0.274795
3320	2.72087	0.00155273	0.36753	0.842178	101	6	FALSE	Cluster 1	Clustered	69.047	TROAP	150.416	101	0	0	0.827913	FALSE	0	TROAP	69294	0.281678
5671	2.73645	0.00447164	0.365437	0.847248	99	6	FALSE	Cluster 1	Clustered	71.0222	FAM64A	151.101	99	0	0	0.826355	FALSE	0	FAM64A	233572	0.285039
610	2.75678	0.000233	0.362743	0.789528	99	6	FALSE	Cluster 6	Clustered	61.2944	CENPK	146.596	99	0	0	0.824322	FALSE	0	CENPK	30476	0.286881
2621	2.70935	0.000228	0.369092	0.811277	98	6	FALSE	Cluster 1	Clustered	64.201	E2F7	154.082	98	0	0	0.829065	FALSE	0	E2F7	24644	0.27964
2620	2.68564	0.00236545	0.372351	0.786297	97	6	FALSE	Cluster 1	Clustered	66.0578	E2F8	152.495	97	0	0	0.831436	FALSE	0	E2F8	146032	0.268459
2941	2.73103	0.00271896	0.366162	0.787586	97	6	FALSE	Cluster 1	Clustered	64.9535	POLQ	150.814	97	0	0	0.826897	FALSE	0	POLQ	191302	0.280305
596	2.78591	0.00154691	0.358949	0.792161	95	6	FALSE	Cluster 1	Clustered	63.1759	CENPH	147.105	95	0	0	0.821409	FALSE	0	CENPH	120442	0.295965
745	2.59485	0.00901631	0.385379	0.228667	95	6	FALSE	Cluster 2	Clustered	25	CXCL12	42.8105	95	0	0	0.840515	FALSE	0	CXCL12	353536	0.0640719
82	2.68835	0.00181278	0.371976	0.728331	95	6	FALSE	Cluster 6	Clustered	54.7404	POLA2	139.747	95	0	0	0.831165	FALSE	0	POLA2	112086	0.245152
92	2.74661	0.00288328	0.364085	0.79888	95	6	FALSE	Cluster 6	Clustered	57.8368	SPC24	146.347	95	0	0	0.825339	FALSE	0	SPC24	187986	0.280319
1569	2.50203	0.0102119	0.399675	0.196864	95	6	FALSE	Cluster 7	Clustered	8.48178	CCL2	43.3474	95	0	0	0.849797	FALSE	0	CCL2	410124	0.055462
803	2.76355	0.00126465	0.361853	0.624701	92	6	FALSE	Cluster 12	Clustered	40.9783	SMC1A	132.228	92	0	0	0.823645	FALSE	0	SMC1A	80252	0.25574
1494	2.46409	0.0180867	0.405829	0.145963	92	6	FALSE	Cluster 8	Seed	13	FOS	53.7065	92	0	0	0.853591	FALSE	0	FOS	871058	0.0646026
699	2.75745	0.00361795	0.362654	0.786267	90	6	FALSE	Cluster 6	Clustered	59.9859	RMI2	150.411	90	0	0	0.824255	FALSE	0	RMI2	241666	0.291473
2773	2.73509	0.00165209	0.365618	0.693134	90	6	FALSE	Cluster 6	Clustered	53.01	RNASEH2A	141.056	90	0	0	0.826491	FALSE	0	RNASEH2A	110370	0.262673
646	2.54404	0.0148441	0.393076	0.166405	88	6	FALSE	Cluster 3	Clustered	19	BMP4	36.1477	88	0	0	0.845596	FALSE	0	BMP4	470304	0.0491806
396	2.54675	0.00891778	0.392658	0.334937	87	7	FALSE	Cluster 2	Clustered	23.5427	DNMT1	98.069	87	0	0	0.845325	FALSE	0	DNMT1	546442	0.13376
206	2.78726	0.00146858	0.358775	0.726331	85	6	FALSE	Cluster 12	Clustered	47.8378	CHTF18	135.588	85	0	0	0.821274	FALSE	0	CHTF18	88362	0.266358
1061	2.77778	0.000799	0.36	0.857143	84	6	FALSE	Cluster 6	Clustered	59.4977	SGOL2	147.845	84	0	0	0.822222	FALSE	0	SGOL2	58750	0.296854
234	2.66599	0.00412856	0.375095	0.53012	83	6	FALSE	Cluster 13	Clustered	38.0152	BRCA2	121.651	83	0	0	0.833401	FALSE	0	BRCA2	244530	0.205124
705	2.66531	0.0109381	0.375191	0.246547	83	6	FALSE	Cluster 2	Clustered	25	AGT	41.9639	83	0	0	0.833469	FALSE	0	AGT	368046	0.0696274
3830	2.7893	0.00014	0.358513	0.876873	83	6	FALSE	Cluster 6	Clustered	62.4124	NEIL3	159.048	83	0	0	0.82107	FALSE	0	NEIL3	15206	0.321309
2045	2.76694	1.6e-05	0.36141	0.943089	82	6	FALSE	Cluster 1	Clustered	66.0574	FAM83D	159.963	82	0	0	0.823306	FALSE	0	FAM83D	3990	0.31304
1092	2.61992	0.00404907	0.381691	0.579946	82	7	FALSE	Cluster 12	Clustered	44.2235	E2F1	130.829	82	0	0	0.838008	FALSE	0	E2F1	263286	0.200929
1582	2.76626	0.00158538	0.361499	0.750075	82	6	FALSE	Cluster 6	Clustered	56.7291	CENPW	144.317	82	0	0	0.823374	FALSE	0	CENPW	106106	0.281296
7249	2.79743	0.00183622	0.357472	0.826558	82	6	FALSE	Cluster 6	Clustered	59.8464	PARPBP	152.085	82	0	0	0.820257	FALSE	0	PARPBP	134584	0.312215
1018	2.75339	0.00216943	0.363189	0.637963	81	6	FALSE		Unclustered	52.1915	LMNB1	143.58	81	0	0	0.824661	FALSE	0	LMNB1	139234	0.270906
434	2.77846	0.000407	0.359912	0.658228	80	7	FALSE	Cluster 12	Clustered	43.1212	BARD1	136.113	80	0	0	0.822154	FALSE	0	BARD1	41868	0.27442
679	2.77778	0.00333407	0.36	0.334177	80	7	FALSE	Cluster 2	Clustered	24.569	HIST1H2BK	76.3	80	0	0	0.822222	FALSE	0	HIST1H2BK	213722	0.143939
185	2.51694	0.0212372	0.397308	0.154747	80	6	FALSE	Cluster 9	Clustered	7.10769	PPARG	41.4	80	0	0	0.848306	FALSE	0	PPARG	792892	0.0535091
713	2.64363	0.0141004	0.378268	0.176891	79	6	FALSE	Cluster 3	Clustered	19	APOB	34.1392	79	0	0	0.835637	FALSE	0	APOB	443638	0.0539125
835	2.79065	0.000133	0.358339	0.900766	78	6	FALSE	Cluster 1	Clustered	63.2531	STIL	161.321	78	0	0	0.820935	FALSE	0	STIL	12130	0.324589
1923	2.5271	0.0157645	0.39571	0.172494	78	6	FALSE	Cluster 9	Clustered	7.16129	PTGS2	43.1026	78	0	0	0.84729	FALSE	0	PTGS2	515412	0.0564573
223	2.80081	0.00283443	0.357039	0.611073	77	6	FALSE	Cluster 13	Clustered	37.302	RFC2	112.818	77	0	0	0.819919	FALSE	0	RFC2	142554	0.229746
81	2.86992	0.00187906	0.348442	0.711228	76	6	FALSE	Cluster 12	Clustered	42.962	PRIM2	126.618	76	0	0	0.813008	FALSE	0	PRIM2	140270	0.276459
1673	2.51897	0.0070554	0.396988	0.247928	75	6	FALSE	Cluster 3	Clustered	19	SPP1	51.5733	75	0	0	0.848103	FALSE	0	SPP1	366616	0.0669784
108	2.79607	0.000121	0.357645	0.826361	74	6	FALSE	Cluster 12	Seed	49.2164	ORC6	150.946	74	0	0	0.820393	FALSE	0	ORC6	19718	0.307426
671	2.8313	9.93e-05	0.353195	0.807458	73	6	FALSE	Cluster 12	Clustered	46.5351	MCM8	140.699	73	0	0	0.81687	FALSE	0	MCM8	13902	0.296208
764	2.71138	0.00363609	0.368816	0.425038	73	7	FALSE	Cluster 3	Clustered	16.582	HIST1H4A	90.2877	73	0	0	0.828862	FALSE	0	HIST1H4A	286618	0.151744
1776	2.59553	0.00950383	0.385278	0.241046	71	6	FALSE		Unclustered	14.8897	VCAM1	47.0423	71	0	0	0.840447	FALSE	0	VCAM1	336996	0.0676664
152	2.54539	0.011233	0.392867	0.200414	70	6	FALSE	Cluster 9	Clustered	8	KIT	49.7429	70	0	0	0.845461	FALSE	0	KIT	435170	0.0662476
137	2.75203	0.00789419	0.363368	0.288576	69	6	FALSE	Cluster 2	Clustered	25	C3	40.2319	69	0	0	0.824797	FALSE	0	C3	236708	0.0744498
126	2.73577	0.00657803	0.365527	0.582268	69	6	FALSE		Unclustered	41.367	DSN1	123.696	69	0	0	0.826423	FALSE	0	DSN1	373002	0.226082
723	2.79743	0.000502	0.357472	0.834186	69	6	FALSE		Unclustered	54.8669	DIAPH3	153.899	69	0	0	0.820257	FALSE	0	DIAPH3	43216	0.312167
662	2.81301	0.00167201	0.355491	0.3964	68	7	FALSE	Cluster 2	Clustered	24.9288	HIST1H2AC	78.7059	68	0	0	0.818699	FALSE	0	HIST1H2AC	130460	0.152827
1406	2.57791	0.00910877	0.387911	0.187698	67	6	FALSE	Cluster 3	Clustered	17	PIK3R1	40.403	67	0	0	0.842209	FALSE	0	PIK3R1	321696	0.0569648
4369	2.84892	0.000109	0.351011	0.718415	66	6	FALSE	Cluster 13	Clustered	35.592	RECQL4	130.258	66	0	0	0.815108	FALSE	0	RECQL4	17250	0.282554
717	2.73171	0.00705798	0.366071	0.254079	66	6	FALSE	Cluster 3	Clustered	19	APOE	42.1061	66	0	0	0.826829	FALSE	0	APOE	264816	0.0764738
563	2.81911	0.00285011	0.354722	0.714685	66	6	FALSE		Unclustered	44.4468	BORA	144.879	66	0	0	0.818089	FALSE	0	BORA	180312	0.296821
4027	2.79065	0.00220246	0.358339	0.759441	66	6	FALSE		Unclustered	48.6089	ARHGAP11B	145.864	66	0	0	0.820935	FALSE	0	ARHGAP11B	145222	0.290535
688	2.8252	0.00133403	0.353957	0.409226	64	7	FALSE	Cluster 2	Clustered	25	HIST1H2AJ	79.375	64	0	0	0.81748	FALSE	0	HIST1H2AJ	111780	0.156558
215	2.74932	0.00415495	0.363726	0.554067	64	6	FALSE		Unclustered	34.1923	DHFR	122.797	64	0	0	0.825068	FALSE	0	DHFR	245578	0.224817
633	2.76626	0.00193807	0.361499	0.486431	63	7	FALSE	Cluster 2	Clustered	24.569	HIST1H4B	88.8254	63	0	0	0.823374	FALSE	0	HIST1H4B	193638	0.163884
667	2.76626	0.00193807	0.361499	0.486431	63	7	FALSE	Cluster 2	Clustered	24.569	HIST1H4D	88.8254	63	0	0	0.823374	FALSE	0	HIST1H4D	193638	0.163884
694	2.76626	0.00193807	0.361499	0.486431	63	7	FALSE	Cluster 2	Clustered	24.569	HIST1H4L	88.8254	63	0	0	0.823374	FALSE	0	HIST1H4L	193638	0.163884
1214	2.79743	0.00234633	0.357472	0.356425	62	6	FALSE	Cluster 2	Clustered	25	CXCL1	44.5484	62	0	0	0.820257	FALSE	0	CXCL1	95240	0.0894546
4620	2.85501	0.000605	0.350261	0.762559	62	6	FALSE		Unclustered	40.8085	PLK2	148.661	62	0	0	0.814499	FALSE	0	PLK2	41480	0.319702
873	2.93225	0.00108199	0.341035	0.805085	60	6	FALSE	Cluster 13	Seed	39.1592	ATAD5	133.383	60	0	0	0.806775	FALSE	0	ATAD5	92774	0.322922
1136	2.54607	0.0106827	0.392762	0.181356	60	6	FALSE	Cluster 8	Clustered	11	WNT5A	43.0833	60	0	0	0.845393	FALSE	0	WNT5A	353770	0.0574766
7531	2.60772	0.0111082	0.383476	0.178531	60	6	FALSE		Unclustered	5.50265	SOX9	41.4167	60	0	0	0.839228	FALSE	0	SOX9	384402	0.0602135
1318	2.7832	0.00973967	0.359299	0.203974	59	6	FALSE	Cluster 41	Clustered	4.22402	LPL	34.2712	59	0	0	0.82168	FALSE	0	LPL	362900	0.0682018
1348	2.89295	8.01e-05	0.345667	0.747731	58	6	FALSE	Cluster 13	Clustered	33.5488	RAD54B	136.621	58	0	0	0.810705	FALSE	0	RAD54B	12434	0.317723
2009	2.78862	0.00376391	0.358601	0.321234	58	6	FALSE	Cluster 2	Clustered	25	CCR7	40.2414	58	0	0	0.821138	FALSE	0	CCR7	127060	0.0817914
2765	2.86111	0.00246706	0.349515	0.375076	58	6	FALSE	Cluster 2	Clustered	25	SAA1	42.6034	58	0	0	0.813889	FALSE	0	SAA1	103998	0.0981249
860	2.71274	0.00721088	0.368631	0.243194	58	6	FALSE	Cluster 9	Clustered	7.29667	ADIPOQ	43.2241	58	0	0	0.828726	FALSE	0	ADIPOQ	272924	0.0738579
567	2.65583	0.00719203	0.376531	0.192982	57	6	FALSE	Cluster 40	Clustered	6.5812	IGF2	42.0877	57	0	0	0.834417	FALSE	0	IGF2	225760	0.0657347
457	2.93631	0.000142	0.340563	0.773183	57	6	FALSE		Unclustered	39.3043	CENPO	136.175	57	0	0	0.806369	FALSE	0	CENPO	15048	0.329723
4419	2.85366	0.00159762	0.350427	0.768797	57	6	FALSE		Unclustered	42.3418	HMGB2	157.351	57	0	0	0.814634	FALSE	0	HMGB2	92834	0.344274
1397	2.82656	0.00836063	0.353787	0.207407	55	6	FALSE	Cluster 19	Clustered	4.73485	DCN	34.6182	55	0	0	0.817344	FALSE	0	DCN	274898	0.0720833
651	2.95122	0.000338	0.338843	0.691582	55	6	FALSE	Cluster 2	Clustered	24.601	RAD18	113.455	55	0	0	0.804878	FALSE	0	RAD18	22452	0.282929
75	2.73374	0.000919	0.365799	0.77079	54	7	FALSE	Cluster 13	Clustered	31.5616	GINS4	135.944	54	0	0	0.826626	FALSE	0	GINS4	61148	0.239306
1300	2.68293	0.000966	0.372727	0.645003	54	7	FALSE		Unclustered	33.5916	E2F2	138.574	54	0	0	0.831707	FALSE	0	E2F2	80580	0.224958
655	2.89431	0.00270643	0.345506	0.558781	53	7	FALSE	Cluster 2	Clustered	24.527	RBBP8	112.453	53	0	0	0.810569	FALSE	0	RBBP8	158094	0.256071
1592	2.67615	0.0109904	0.373671	0.184012	52	6	FALSE	Cluster 40	Clustered	6.88235	SDC1	42.2308	52	0	0	0.832385	FALSE	0	SDC1	382266	0.0668658
2817	2.5603	0.0108792	0.39058	0.174208	52	6	FALSE	Cluster 43	Clustered	3.66952	FOXO1	55.3846	52	0	0	0.84397	FALSE	0	FOXO1	392110	0.0731583
3507	2.65447	0.0101628	0.376723	0.253394	52	6	FALSE	Cluster 8	Clustered	10.4561	THY1	47.0577	52	0	0	0.834553	FALSE	0	THY1	313730	0.0721744
3887	2.84756	0.00492208	0.351178	0.528658	52	6	FALSE		Unclustered	29.395	LRR1	125.25	52	0	0	0.815244	FALSE	0	LRR1	257352	0.269231
6622	2.83943	0.00214584	0.352183	0.85822	52	6	FALSE		Unclustered	42.7507	IQGAP3	158.808	52	0	0	0.816057	FALSE	0	IQGAP3	130634	0.33146
1218	2.72222	0.00496815	0.367347	0.393725	51	6	FALSE	Cluster 2	Clustered	25	ANXA1	43.8235	51	0	0	0.827778	FALSE	0	ANXA1	147188	0.0778731
2251	2.56843	0.00770879	0.389343	0.2	51	6	FALSE	Cluster 7	Clustered	9.69697	SNAI2	50.4118	51	0	0	0.843157	FALSE	0	SNAI2	274092	0.0684143
6568	2.91667	0.00130663	0.342857	0.817255	51	7	FALSE		Unclustered	38.1342	TCF19	154.863	51	0	0	0.808333	FALSE	0	TCF19	102770	0.36094
954	2.69173	0.0162241	0.371508	0.0726531	50	6	FALSE	Cluster 18	Clustered	5.06667	RAC2	36.98	50	0	0	0.830827	FALSE	0	RAC2	515730	0.0603268
805	2.80352	0.0013962	0.356694	0.617959	50	7	FALSE	Cluster 2	Clustered	26.902	RBL1	129.6	50	0	0	0.819648	FALSE	0	RBL1	66938	0.256554
1769	2.95664	0.00180041	0.338222	0.691429	50	6	FALSE	Cluster 2	Seed	27.5866	REV3L	112.94	50	0	0	0.804336	FALSE	0	REV3L	115248	0.283719
1864	2.86789	0.00156816	0.348689	0.42449	50	6	FALSE	Cluster 2	Clustered	25	PF4	46.72	50	0	0	0.813211	FALSE	0	PF4	63948	0.104519
2893	2.69715	0.00805258	0.370761	0.197551	50	6	FALSE	Cluster 7	Clustered	9.625	MET	43.24	50	0	0	0.830285	FALSE	0	MET	250476	0.0720534
153	2.64499	0.00611908	0.378074	0.272653	50	7	FALSE	Cluster 8	Clustered	10.92	KITLG	69.5	50	0	0	0.835501	FALSE	0	KITLG	343984	0.105562
3924	2.64499	0.00825813	0.378074	0.133061	50	6	FALSE		Unclustered	2.91667	PAX6	51.32	50	0	0	0.835501	FALSE	0	PAX6	317528	0.0771946
1522	2.88144	0.00138883	0.347049	0.460034	49	6	FALSE	Cluster 2	Clustered	25	CXCL2	46.6122	49	0	0	0.811856	FALSE	0	CXCL2	55160	0.107851
704	2.80488	0.00409176	0.356522	0.314626	49	6	FALSE	Cluster 3	Clustered	17	AGTR1	44.5102	49	0	0	0.819512	FALSE	0	AGTR1	142914	0.0920691
397	2.7439	0.00188512	0.364444	0.379433	48	7	FALSE	Cluster 3	Seed	19.8268	DNMT3B	92.5625	48	0	0	0.82561	FALSE	0	DNMT3B	134170	0.162925
9130	2.92276	0.000746	0.342142	0.835993	48	6	FALSE		Unclustered	39	C1orf112	158.854	48	0	0	0.807724	FALSE	0	C1orf112	50626	0.371057
211	2.94241	0.000587	0.339857	0.822387	47	6	FALSE	Cluster 13	Clustered	32.3898	GINS3	140.915	47	0	0	0.805759	FALSE	0	GINS3	33008	0.341975
632	3.01626	0.000223	0.331536	0.666667	46	7	FALSE	Cluster 2	Clustered	24.569	HIST1H3B	84.1304	46	0	0	0.798374	FALSE	0	HIST1H3B	29722	0.225551
1745	2.80894	0.00328657	0.356006	0.276328	46	6	FALSE	Cluster 7	Clustered	9.85263	PDGFRB	44.6957	46	0	0	0.819106	FALSE	0	PDGFRB	112948	0.0909413
1009	2.90379	0.00416092	0.344377	0.577778	46	6	FALSE		Unclustered	25.4621	DTYMK	124.609	46	0	0	0.809621	FALSE	0	DTYMK	246510	0.279922
3891	2.58198	0.00618526	0.3873	0.222222	46	6	FALSE		Unclustered	4.98913	KLF4	53.8478	46	0	0	0.841802	FALSE	0	KLF4	220004	0.0747717
192	2.96003	0.00266021	0.337835	0.709091	45	6	FALSE	Cluster 2	Clustered	22.2689	FANCA	122.956	45	0	0	0.803997	FALSE	0	FANCA	165922	0.306567
757	2.97832	0.00043	0.33576	0.665657	45	7	FALSE	Cluster 2	Clustered	24.569	HIST1H3D	78.3556	45	0	0	0.802168	FALSE	0	HIST1H3D	39486	0.198369
3183	2.72087	0.00465946	0.36753	0.424242	45	6	FALSE	Cluster 2	Clustered	25	CNR1	50	45	0	0	0.827913	FALSE	0	CNR1	162082	0.0870693
1396	2.72019	0.00572378	0.367621	0.319192	45	6	FALSE	Cluster 3	Clustered	19	VCAN	44.1111	45	0	0	0.827981	FALSE	0	VCAN	216160	0.0733592
2059	2.6958	0.00516522	0.370947	0.287879	45	6	FALSE	Cluster 3	Clustered	19	GPC3	41.8889	45	0	0	0.83042	FALSE	0	GPC3	199858	0.0685975
1431	2.84214	0.00583408	0.351847	0.253535	45	6	FALSE		Unclustered	4.53629	COL3A1	36.6889	45	0	0	0.815786	FALSE	0	COL3A1	195216	0.079023
9656	2.92276	0.000707	0.342142	0.916162	45	6	FALSE		Unclustered	41.9556	MTFR2	169.4	45	0	0	0.807724	FALSE	0	MTFR2	68692	0.399528
1748	2.98103	0.000351	0.335455	0.64482	44	7	FALSE	Cluster 2	Clustered	24.9288	HIST2H3A	72.2955	44	0	0	0.801897	FALSE	0	HIST2H3A	33338	0.185373
4543	2.64363	0.0060935	0.378268	0.205074	44	6	FALSE	Cluster 3	Clustered	16	ZBTB16	47.9773	44	0	0	0.835637	FALSE	0	ZBTB16	195572	0.0725895
3213	2.82453	0.00256634	0.354042	0.32241	44	6	FALSE	Cluster 8	Clustered	11.1	MMP1	50.1818	44	0	0	0.817547	FALSE	0	MMP1	102906	0.103161
6860	2.92954	0.00716209	0.341351	0.689218	44	6	FALSE		Unclustered	29.4652	DNAJC9	130.545	44	0	0	0.807046	FALSE	0	DNAJC9	393590	0.307676
6937	2.88618	0.000306	0.346479	0.849894	44	6	FALSE		Unclustered	36.9001	PRR11	157.477	44	0	0	0.811382	FALSE	0	PRR11	24304	0.356283
798	3.03523	0.000156	0.329464	0.715393	43	7	FALSE	Cluster 2	Clustered	24.569	HIST1H3H	76.907	43	0	0	0.796477	FALSE	0	HIST1H3H	23928	0.21245
3254	2.93496	0.0015736	0.34072	0.499446	43	6	FALSE	Cluster 2	Clustered	25	BDKRB1	39.2093	43	0	0	0.806504	FALSE	0	BDKRB1	51280	0.105497
3632	2.68699	0.00328394	0.372163	0.228128	43	6	FALSE	Cluster 8	Clustered	11	IL7R	42.0698	43	0	0	0.831301	FALSE	0	IL7R	114490	0.0677452
1972	2.99458	0.000101	0.333937	0.900332	43	6	FALSE		Unclustered	39	RANGAP1	143.326	43	0	0	0.800542	FALSE	0	RANGAP1	4732	0.36285
763	3.03659	0.00015	0.329317	0.730546	42	7	FALSE	Cluster 2	Clustered	24.569	HIST1H3G	75.9048	42	0	0	0.796341	FALSE	0	HIST1H3G	23032	0.210262
784	3.03659	0.00015	0.329317	0.730546	42	7	FALSE	Cluster 2	Clustered	24.569	HIST1H3J	75.9048	42	0	0	0.796341	FALSE	0	HIST1H3J	23032	0.210262
1775	2.76491	0.0102163	0.361676	0.146341	42	6	FALSE	Cluster 9	Clustered	7.15152	ITGB2	35.9524	42	0	0	0.823509	FALSE	0	ITGB2	280118	0.0674827
2065	3.0393	0.000364	0.329024	0.817654	42	6	FALSE		Unclustered	31.1365	RPA4	124.786	42	0	0	0.79607	FALSE	0	RPA4	15994	0.36268
666	3.0393	0.000144	0.329024	0.747561	41	7	FALSE	Cluster 2	Clustered	24.569	HIST1H3F	74.1951	41	0	0	0.79607	FALSE	0	HIST1H3F	22002	0.206672
1053	3.0271	5.69e-05	0.330349	0.760976	41	7	FALSE	Cluster 2	Clustered	23.2359	BRIP1	118.098	41	0	0	0.79729	FALSE	0	BRIP1	6028	0.329881
2407	2.75203	0.00707446	0.363368	0.218293	41	6	FALSE	Cluster 3	Clustered	17	PLCB2	33.8293	41	0	0	0.824797	FALSE	0	PLCB2	200626	0.0614421
570	2.84959	0.00564398	0.350927	0.154878	41	6	FALSE	Cluster 40	Clustered	5.86667	NTRK2	31.2683	41	0	0	0.815041	FALSE	0	NTRK2	161864	0.0703142
1623	2.66328	0.00162806	0.375477	0.426829	41	6	FALSE	Cluster 8	Clustered	11.75	FGF1	56.8049	41	0	0	0.833672	FALSE	0	FGF1	82406	0.0884051
4307	2.82046	0.000542	0.354552	0.460976	41	6	FALSE	Cluster 8	Clustered	11.9565	FGF7	55.0976	41	0	0	0.817954	FALSE	0	FGF7	34566	0.111987
3517	2.95528	0.000178	0.338377	0.885366	41	7	FALSE		Unclustered	34	GSG2	163.683	41	0	0	0.804472	FALSE	0	GSG2	9902	0.400203
693	3.05149	0.00013	0.327709	0.760256	40	7	FALSE	Cluster 2	Clustered	24.569	HIST1H3I	71.475	40	0	0	0.794851	FALSE	0	HIST1H3I	19824	0.202479
1887	2.92954	0.00120102	0.341351	0.542308	40	6	FALSE	Cluster 2	Clustered	25	C5AR1	46.125	40	0	0	0.807046	FALSE	0	C5AR1	44352	0.119186
4787	2.86179	0.00149263	0.349432	0.4	40	6	FALSE	Cluster 3	Clustered	19	QSOX1	43.375	40	0	0	0.813821	FALSE	0	QSOX1	52364	0.0951206
2830	2.92344	0.00297779	0.342063	0.287179	40	6	FALSE	Cluster 4	Clustered	10	HP	38.425	40	0	0	0.807656	FALSE	0	HP	97100	0.0991602
1407	2.67073	0.00385913	0.374429	0.296154	40	6	FALSE	Cluster 7	Seed	10.1053	PDGFRA	52.525	40	0	0	0.832927	FALSE	0	PDGFRA	170686	0.0808166
792	2.71341	0.009943	0.368539	0.179487	40	6	FALSE	Cluster 8	Clustered	11	ARRB1	36.1	40	0	0	0.828659	FALSE	0	ARRB1	262666	0.0608108
4131	2.80894	0.00154792	0.356006	0.353846	40	6	FALSE	Cluster 8	Clustered	11.8529	PGF	49.9	40	0	0	0.819106	FALSE	0	PGF	57610	0.0995509
7850	2.87602	0.00116896	0.347703	0.802564	40	6	FALSE		Unclustered	33	VRK1	160.575	40	0	0	0.812398	FALSE	0	VRK1	69902	0.344474
2436	2.93699	0.000319	0.340484	0.603239	39	6	FALSE	Cluster 2	Clustered	25	CXCL16	51.1795	39	0	0	0.806301	FALSE	0	CXCL16	18224	0.134329
2209	2.8706	0.00445064	0.34836	0.39946	39	6	FALSE	Cluster 3	Clustered	19	TF	40.2821	39	0	0	0.81294	FALSE	0	TF	126420	0.0901165
5305	2.85366	0.00347443	0.350427	0.264507	39	6	FALSE	Cluster 40	Clustered	6.58824	POSTN	44.3077	39	0	0	0.814634	FALSE	0	POSTN	130026	0.0967417
3244	2.82588	0.00220661	0.353872	0.279352	39	6	FALSE	Cluster 7	Clustered	9.80833	GDNF	43.3077	39	0	0	0.817412	FALSE	0	GDNF	89276	0.0896109
183	2.84282	0.00242902	0.351764	0.298246	39	7	FALSE	Cluster 8	Clustered	11.5429	TEK	46.9744	39	0	0	0.815718	FALSE	0	TEK	89970	0.10151
2491	2.82249	0.00284353	0.354297	0.276653	39	6	FALSE	Cluster 8	Clustered	11	TGFB2	44.0769	39	0	0	0.817751	FALSE	0	TGFB2	101148	0.0915294
1143	2.87805	0.00322867	0.347458	0.704453	39	6	FALSE		Unclustered	27.8713	STMN1	148.897	39	0	0	0.812195	FALSE	0	STMN1	190996	0.332189
12783	2.80827	0.00277089	0.356092	0.639676	39	6	FALSE		Unclustered	23.5887	FIGNL1	143.923	39	0	0	0.819173	FALSE	0	FIGNL1	144608	0.283162
769	2.77575	0.00467785	0.360264	0.365576	38	6	FALSE	Cluster 3	Clustered	19	LAMC1	40.7105	38	0	0	0.822425	FALSE	0	LAMC1	145002	0.0770534
1371	2.91531	0.00283818	0.343017	0.355619	38	6	FALSE	Cluster 3	Clustered	19	CP	36.5789	38	0	0	0.808469	FALSE	0	CP	74330	0.0873006
2859	2.87263	0.000813	0.348113	0.331437	38	6	FALSE	Cluster 7	Clustered	9.4183	LIF	48.5789	38	0	0	0.812737	FALSE	0	LIF	34354	0.109166
3010	2.92344	0.000561	0.342063	0.73542	38	6	FALSE		Unclustered	28	LMNB2	158.237	38	0	0	0.807656	FALSE	0	LMNB2	46398	0.375859
4749	2.89634	0.00119849	0.345263	0.328592	38	7	FALSE		Unclustered	10.3956	CD86	43.3947	38	0	0	0.810366	FALSE	0	CD86	45074	0.101565
3637	2.93293	0.00203634	0.340956	0.507508	37	6	FALSE	Cluster 2	Clustered	25	SSTR2	44.2432	37	0	0	0.806707	FALSE	0	SSTR2	56500	0.113527
1082	2.81572	0.00282039	0.355149	0.310811	37	6	FALSE	Cluster 22	Clustered	5.04	FABP4	41.7838	37	0	0	0.818428	FALSE	0	FABP4	132368	0.0845826
3278	3.00949	0.000646	0.332283	0.471471	37	7	FALSE	Cluster 3	Clustered	18.7532	SUV39H1	78.4054	37	0	0	0.799051	FALSE	0	SUV39H1	38324	0.207757
2647	2.92683	0.00483646	0.341667	0.208709	37	6	FALSE	Cluster 7	Clustered	9	EPHA2	31.7027	37	0	0	0.807317	FALSE	0	EPHA2	136028	0.0803934
1819	2.81978	0.00644435	0.354637	0.127628	37	6	FALSE	Cluster 9	Clustered	8	RHOB	47.5676	37	0	0	0.818022	FALSE	0	RHOB	287142	0.0960415
1101	2.74932	0.00476962	0.363726	0.343844	37	6	FALSE		Unclustered	18	EPHB2	104.514	37	0	0	0.825068	FALSE	0	EPHB2	277506	0.183679
2967	2.7168	0.00316996	0.36808	0.249249	37	6	FALSE		Unclustered	9.84848	ELANE	49.6216	37	0	0	0.82832	FALSE	0	ELANE	119376	0.0811695
5090	2.78523	0.00562098	0.359037	0.181682	37	7	FALSE		Unclustered	9	ENTPD1	53.7838	37	0	0	0.821477	FALSE	0	ENTPD1	227408	0.0994494
1217	3.01626	0.00146254	0.331536	0.519048	36	6	FALSE	Cluster 2	Clustered	25	FPR1	38.75	36	0	0	0.798374	FALSE	0	FPR1	35354	0.119145
3188	2.94783	0.00156948	0.339232	0.539683	36	6	FALSE	Cluster 2	Clustered	25	PTGER3	45.6944	36	0	0	0.805217	FALSE	0	PTGER3	49594	0.121158
1842	2.67276	0.00528512	0.374144	0.233333	36	5	FALSE	Cluster 21	Clustered	3.98268	ITGA6	48.6389	36	0	0	0.832724	FALSE	0	ITGA6	188274	0.0760737
2546	2.83401	0.00270731	0.352857	0.296825	36	6	FALSE	Cluster 7	Clustered	8.98693	HBEGF	50.4722	36	0	0	0.816599	FALSE	0	HBEGF	87264	0.105532
2930	2.87263	0.00459256	0.348113	0.268254	36	6	FALSE	Cluster 7	Clustered	10	COL18A1	38.3056	36	0	0	0.812737	FALSE	0	COL18A1	208610	0.0860861
2120	2.96612	0.000209	0.33714	0.695798	35	6	FALSE	Cluster 2	Clustered	25	CXCL3	51.4571	35	0	0	0.803388	FALSE	0	CXCL3	10026	0.141755
2333	3.08875	0.000104	0.323755	0.747899	35	7	FALSE	Cluster 2	Clustered	24.569	HIST1H1E	61.4	35	0	0	0.791125	FALSE	0	HIST1H1E	11976	0.187195
3544	3.04743	0.000139	0.328146	0.704202	35	7	FALSE	Cluster 2	Clustered	24.9288	HIST1H1B	65.6286	35	0	0	0.795257	FALSE	0	HIST1H1B	16794	0.191337
992	3.00813	0.00118667	0.332432	0.65042	35	7	FALSE	Cluster 26	Clustered	18.1766	USP1	103.657	35	0	0	0.799187	FALSE	0	USP1	50220	0.269792
3224	2.71341	0.00449757	0.368539	0.331092	35	6	FALSE	Cluster 40	Clustered	6.74667	FIGF	52.3714	35	0	0	0.828659	FALSE	0	FIGF	142992	0.0891701
2496	2.91125	0.0049234	0.343495	0.374332	34	6	FALSE	Cluster 3	Clustered	19	SPARCL1	37.8824	34	0	0	0.808875	FALSE	0	SPARCL1	118306	0.0896292
579	2.65989	0.00625323	0.375955	0.185383	34	7	FALSE	Cluster 9	Clustered	7.82222	BCL2L11	74.2353	34	0	0	0.834011	FALSE	0	BCL2L11	212794	0.113503
2141	2.7832	0.00653262	0.359299	0.276292	34	6	FALSE		Unclustered	6.47059	JAG1	43.8529	34	0	0	0.82168	FALSE	0	JAG1	204798	0.0825749
9057	2.91802	0.00161636	0.342698	0.645276	34	6	FALSE		Unclustered	23.9262	TMPO	141.941	34	0	0	0.808198	FALSE	0	TMPO	77992	0.344303
687	3.17005	5.58e-05	0.315452	0.825758	33	7	FALSE	Cluster 2	Clustered	24.569	HIST1H2AH	59.7576	33	0	0	0.782995	FALSE	0	HIST1H2AH	6402	0.199192
2334	3.08198	0.000101	0.324467	0.75	33	7	FALSE	Cluster 2	Clustered	24.9288	HIST1H1D	55.9394	33	0	0	0.791802	FALSE	0	HIST1H1D	11172	0.169001
1020	2.86856	0.00178194	0.348607	0.416667	33	6	FALSE	Cluster 3	Clustered	19	PCSK9	42.8182	33	0	0	0.813144	FALSE	0	PCSK9	59204	0.0957223
3398	3.00407	0.000271	0.332882	0.543561	33	7	FALSE	Cluster 3	Clustered	16	TRAIP	102.455	33	0	0	0.799593	FALSE	0	TRAIP	16784	0.26891
4062	2.87466	0.00336786	0.347867	0.191288	33	6	FALSE	Cluster 41	Clustered	4.60833	PRL	40.9697	33	0	0	0.812534	FALSE	0	PRL	105080	0.0915885
2133	2.86043	0.00261701	0.349597	0.289773	33	5	FALSE	Cluster 8	Clustered	11	A2M	42.4242	33	0	0	0.813957	FALSE	0	A2M	78804	0.0935849
1042	2.72154	0.00991787	0.367438	0.157197	33	7	FALSE		Unclustered	4.8	ACTA2	34.5455	33	0	0	0.827846	FALSE	0	ACTA2	230464	0.0570941
3600	2.86789	0.00196611	0.348689	0.350379	33	6	FALSE		Unclustered	7.17391	WHSC1	93.9394	33	0	0	0.813211	FALSE	0	WHSC1	95000	0.20109
11631	2.93631	0.000452	0.340563	0.814394	33	6	FALSE		Unclustered	25.3849	CDK15	153.939	33	0	0	0.806369	FALSE	0	CDK15	30448	0.364713
1893	2.81098	0.00344277	0.355748	0.612903	32	6	FALSE	Cluster 2	Clustered	25	GPSM2	48.5	32	0	0	0.818902	FALSE	0	GPSM2	110376	0.094054
367	3.04133	1.9e-05	0.328804	0.822581	32	7	FALSE	Cluster 26	Seed	20.9972	FANCG	119.406	32	0	0	0.795867	FALSE	0	FANCG	2798	0.328039
3964	2.89905	0.00188624	0.34494	0.358871	32	6	FALSE	Cluster 3	Clustered	17	HTR2A	35.3438	32	0	0	0.810095	FALSE	0	HTR2A	57908	0.0874072
1816	2.75068	0.00474769	0.363547	0.157258	32	6	FALSE	Cluster 41	Clustered	4.02198	MAPK10	42.7812	32	0	0	0.824932	FALSE	0	MAPK10	173278	0.0766075
793	2.72154	0.00566996	0.367438	0.229839	32	6	FALSE	Cluster 8	Clustered	11	ADRB2	45.6562	32	0	0	0.827846	FALSE	0	ADRB2	191014	0.0774087
4092	2.78794	0.00552017	0.358688	0.25	32	6	FALSE	Cluster 8	Clustered	10.859	PRKAR2B	74.9062	32	0	0	0.821206	FALSE	0	PRKAR2B	225324	0.139778
2704	2.82249	0.00423015	0.354297	0.252016	32	6	FALSE	Cluster 9	Clustered	8	KRT19	36.0625	32	0	0	0.817751	FALSE	0	KRT19	142990	0.0732343
1296	2.79743	0.00139846	0.357472	0.47379	32	7	FALSE		Unclustered	13.8571	CDKN1C	107.438	32	0	0	0.820257	FALSE	0	CDKN1C	78312	0.202594
746	2.97425	0.00027	0.336219	0.731183	31	6	FALSE	Cluster 2	Clustered	25	ACKR3	48.1613	31	0	0	0.802575	FALSE	0	ACKR3	12986	0.135666
1215	2.99932	6.14e-05	0.333409	0.810753	31	6	FALSE	Cluster 2	Clustered	25	CXCL6	52.6774	31	0	0	0.800068	FALSE	0	CXCL6	4594	0.156313
1587	2.68835	0.00355341	0.371976	0.225806	31	7	FALSE	Cluster 22	Clustered	4.92308	CEBPA	58.7742	31	0	0	0.831165	FALSE	0	CEBPA	140070	0.0941335
714	2.91531	0.00107455	0.343017	0.35914	31	6	FALSE	Cluster 4	Clustered	10	APOC3	41.7097	31	0	0	0.808469	FALSE	0	APOC3	58072	0.103498
2723	2.85434	0.0020184	0.350344	0.296774	31	6	FALSE	Cluster 8	Clustered	11	TGFB3	43.4839	31	0	0	0.814566	FALSE	0	TGFB3	70084	0.093375
1908	2.84756	0.00193273	0.351178	0.288172	31	7	FALSE	Cluster 9	Clustered	7.91209	IRF1	45.0645	31	0	0	0.815244	FALSE	0	IRF1	82918	0.0932345
2514	2.70122	0.00280017	0.370203	0.243011	31	6	FALSE		Unclustered	5.47059	DUSP1	50.871	31	0	0	0.829878	FALSE	0	DUSP1	95032	0.0846774
661	3.26897	7.24e-06	0.305907	0.926437	30	7	FALSE	Cluster 2	Clustered	24.569	HIST1H2BE	56.1	30	0	0	0.773103	FALSE	0	HIST1H2BE	1074	0.20855
943	3.17209	5.21e-05	0.31525	0.834483	30	7	FALSE	Cluster 2	Clustered	25	HIST1H2AB	66.8333	30	0	0	0.782791	FALSE	0	HIST1H2AB	5544	0.216991
1104	3.26762	1.05e-05	0.306034	0.921839	30	7	FALSE	Cluster 2	Clustered	24.569	HIST1H2AL	52.6	30	0	0	0.773238	FALSE	0	HIST1H2AL	1364	0.2
2420	3.01287	5.7e-05	0.331909	0.822989	30	6	FALSE	Cluster 2	Clustered	25	CCL13	52.2	30	0	0	0.798713	FALSE	0	CCL13	4134	0.155357
4557	2.98238	0.000116	0.335302	0.763218	30	6	FALSE	Cluster 2	Clustered	25	GPER1	50.6333	30	0	0	0.801762	FALSE	0	GPER1	8654	0.142228
4665	2.76694	0.00263295	0.36141	0.252874	30	6	FALSE	Cluster 41	Clustered	4.55	BCL6	46.8667	30	0	0	0.823306	FALSE	0	BCL6	91836	0.0843243
423	3.00136	0.00738572	0.333183	0.0896552	30	7	FALSE	Cluster 42	Clustered	1.43333	H6PD	20.3333	30	0	0	0.799864	FALSE	0	H6PD	222376	0.0555556
182	2.86179	0.000257	0.349432	0.56092	30	6	FALSE	Cluster 8	Clustered	11.019	ANGPT1	60	30	0	0	0.813821	FALSE	0	ANGPT1	16976	0.132159
908	2.90447	0.00187149	0.344297	0.337931	30	6	FALSE	Cluster 8	Clustered	11	CFD	43.9667	30	0	0	0.809553	FALSE	0	CFD	62312	0.107073
2574	2.74526	0.00119754	0.364265	0.34023	30	7	FALSE	Cluster 9	Clustered	7.08088	CD274	56.5667	30	0	0	0.825474	FALSE	0	CD274	56206	0.0995892
1333	3.29133	2.41e-06	0.303829	0.960591	29	7	FALSE	Cluster 2	Clustered	24.569	HIST1H2BF	57.1034	29	0	0	0.770867	FALSE	0	HIST1H2BF	436	0.217952
1749	3.28794	4.75e-06	0.304142	0.958128	29	7	FALSE	Cluster 2	Clustered	24.569	HIST1H2AI	53.4828	29	0	0	0.771206	FALSE	0	HIST1H2AI	666	0.208917
1845	3.28794	4.75e-06	0.304142	0.958128	29	7	FALSE	Cluster 2	Clustered	24.569	HIST1H2AM	53.4828	29	0	0	0.771206	FALSE	0	HIST1H2AM	666	0.208917
2349	3.28794	4.75e-06	0.304142	0.958128	29	7	FALSE	Cluster 2	Clustered	24.569	HIST1H2AK	53.4828	29	0	0	0.771206	FALSE	0	HIST1H2AK	666	0.208917
186	2.80352	0.00489609	0.356694	0.29803	29	7	FALSE	Cluster 22	Clustered	5.54248	PPARGC1A	40.1034	29	0	0	0.819648	FALSE	0	PPARGC1A	180546	0.0794335
3040	2.80014	0.00198412	0.357126	0.433498	29	6	FALSE	Cluster 3	Clustered	17	PTGFR	41.8276	29	0	0	0.819986	FALSE	0	PTGFR	66530	0.0810847
3561	2.72764	0.001448	0.366617	0.293103	29	7	FALSE	Cluster 41	Clustered	4.01579	ATF3	50.1379	29	0	0	0.827236	FALSE	0	ATF3	59628	0.0853551
2159	3.08943	0.00168781	0.323684	0.347291	29	6	FALSE	Cluster 7	Clustered	10	COL4A1	28.1034	29	0	0	0.791057	FALSE	0	COL4A1	55828	0.10579
6740	2.92886	0.000321	0.34143	0.448276	29	7	FALSE	Cluster 8	Clustered	10.9	IL11	56.5172	29	0	0	0.807114	FALSE	0	IL11	15134	0.138184
4429	2.88008	0.000789	0.347212	0.41133	29	7	FALSE	Cluster 9	Clustered	7.15789	FGF10	49.5862	29	0	0	0.811992	FALSE	0	FGF10	35420	0.11118
1417	3.0393	0.00124668	0.329024	0.610837	29	7	FALSE		Unclustered	15.4105	HAUS5	113.966	29	0	0	0.79607	FALSE	0	HAUS5	65492	0.320932
3642	2.91599	0.00053	0.342937	0.809524	28	6	FALSE	Cluster 2	Clustered	25	S1PR3	49.75	28	0	0	0.808401	FALSE	0	S1PR3	25676	0.119505
3969	3.15447	0.000566	0.31701	0.854497	28	7	FALSE	Cluster 2	Clustered	24	H2AFY2	55.8571	28	0	0	0.784553	FALSE	0	H2AFY2	26238	0.18732
3985	3.02439	0.00274356	0.330645	0.375661	28	7	FALSE	Cluster 3	Clustered	16	LMO7	43.5	28	0	0	0.797561	FALSE	0	LMO7	82282	0.123423
3662	2.93699	0.00103542	0.340484	0.410053	28	7	FALSE		Unclustered	11.8681	HDAC9	56.5	28	0	0	0.806301	FALSE	0	HDAC9	53186	0.131312
5008	3.00813	0.00136491	0.332432	0.854701	27	6	FALSE	Cluster 2	Clustered	25	HTR1F	47.2593	27	0	0	0.799187	FALSE	0	HTR1F	50866	0.14342
983	2.76965	0.00304216	0.361057	0.447293	27	7	FALSE	Cluster 3	Clustered	16	FBXO32	54.037	27	0	0	0.823035	FALSE	0	FBXO32	105282	0.0998836
3839	2.79065	0.000946	0.358339	0.555556	27	6	FALSE	Cluster 3	Clustered	19	MATN3	50.5556	27	0	0	0.820935	FALSE	0	MATN3	47740	0.0929677
3983	2.75949	0.00317936	0.362386	0.111111	27	7	FALSE	Cluster 43	Clustered	3.42857	FKBP5	53.037	27	0	0	0.824051	FALSE	0	FKBP5	112768	0.0926899
7355	2.67683	0.00204711	0.373576	0.250712	27	7	FALSE	Cluster 43	Seed	4.01471	MYB	83.7037	27	0	0	0.832317	FALSE	0	MYB	87726	0.12807
464	2.88415	0.00171648	0.346723	0.321937	27	6	FALSE	Cluster 9	Clustered	7.27273	NTF3	48.2963	27	0	0	0.811585	FALSE	0	NTF3	69344	0.111196
645	2.99661	0.00149813	0.33371	0.31339	27	7	FALSE	Cluster 9	Clustered	7.02857	NOG	38.2593	27	0	0	0.800339	FALSE	0	NOG	49708	0.108586
6824	3.16057	0.00566235	0.316399	0.233618	27	7	FALSE	Cluster 9	Clustered	7.64444	ACSL1	21.0741	27	0	0	0.783943	FALSE	0	ACSL1	162016	0.0907488
406	2.9607	0.00284708	0.337757	0.655271	27	7	FALSE		Unclustered	17	LIN9	133.815	27	0	0	0.80393	FALSE	0	LIN9	145600	0.345583
3647	2.69919	0.00595923	0.370482	0.116809	27	6	FALSE		Unclustered	2.18182	EZR	54.037	27	0	0	0.830081	FALSE	0	EZR	173598	0.0873402
3184	3.10772	7.61e-06	0.321779	0.950769	26	6	FALSE	Cluster 2	Clustered	25	NPY2R	48.4231	26	0	0	0.789228	FALSE	0	NPY2R	570	0.175446
984	2.77168	0.00577659	0.360792	0.436923	26	7	FALSE	Cluster 3	Clustered	16	TRIM63	50.9615	26	0	0	0.822832	FALSE	0	TRIM63	165266	0.0934368
3164	2.94444	0.000962	0.339623	0.541538	26	6	FALSE	Cluster 3	Clustered	17	OXTR	46.9231	26	0	0	0.805556	FALSE	0	OXTR	32348	0.125026
4075	2.8855	0.00158668	0.34656	0.4	26	7	FALSE	Cluster 3	Clustered	16	SMURF2	51.3077	26	0	0	0.81145	FALSE	0	SMURF2	53364	0.114867
4154	2.97561	0.00272464	0.336066	0.513846	26	6	FALSE	Cluster 3	Clustered	17	GPR68	42.8846	26	0	0	0.802439	FALSE	0	GPR68	66280	0.121959
4659	2.80827	0.00463305	0.356092	0.264615	26	7	FALSE	Cluster 4	Clustered	10	CEACAM5	41.3077	26	0	0	0.819173	FALSE	0	CEACAM5	139182	0.0783827
2545	2.96206	0.00280955	0.337603	0.190769	26	6	FALSE	Cluster 40	Clustered	6.80556	NRG1	33.7308	26	0	0	0.803794	FALSE	0	NRG1	69706	0.0942685
4708	2.98645	0.000154	0.334846	0.513846	26	7	FALSE	Cluster 8	Clustered	11	CCL3	53.8846	26	0	0	0.801355	FALSE	0	CCL3	7812	0.147629
2373	2.8794	0.00304161	0.347294	0.276923	26	6	FALSE	Cluster 9	Clustered	8	KRT14	38.8077	26	0	0	0.81206	FALSE	0	KRT14	126254	0.0849184
2597	2.7771	0.00119018	0.360088	0.215385	26	7	FALSE	Cluster 9	Clustered	7	NR4A1	44.6154	26	0	0	0.82229	FALSE	0	NR4A1	45492	0.0801802
3497	2.76287	0.00279018	0.361942	0.298462	26	6	FALSE	Cluster 9	Clustered	7.45714	NAMPT	55.9231	26	0	0	0.823713	FALSE	0	NAMPT	106380	0.101057
550	3.19241	0.00481488	0.313243	0.107692	26	6	FALSE		Unclustered	5	ACTC1	12.8846	26	0	0	0.780759	FALSE	0	ACTC1	101500	0.063214
2433	3	0.00235526	0.333333	0.286154	26	7	FALSE		Unclustered	9	DCK	65.8462	26	0	0	0.8	FALSE	0	DCK	106986	0.168639
960	2.88686	0.00188734	0.346398	0.213333	25	6	FALSE	Cluster 20	Clustered	5.57143	SEMA3A	38.2	25	0	0	0.811314	FALSE	0	SEMA3A	69960	0.0864399
1254	2.98442	0.00225069	0.335074	0.586667	25	6	FALSE	Cluster 3	Clustered	19	FAM20C	42.24	25	0	0	0.801558	FALSE	0	FAM20C	70404	0.11183
4859	2.76626	0.00159261	0.361499	0.586667	25	6	FALSE	Cluster 3	Clustered	19	SCG2	55.32	25	0	0	0.823374	FALSE	0	SCG2	64062	0.0966434
2180	2.93835	0.00128972	0.340327	0.226667	25	6	FALSE	Cluster 41	Clustered	4.8	MME	40.56	25	0	0	0.806165	FALSE	0	MME	39982	0.101353
7134	2.86585	0.00216922	0.348936	0.19	25	7	FALSE	Cluster 41	Clustered	4.07692	NR4A2	36.44	25	0	0	0.813415	FALSE	0	NR4A2	68992	0.0790393
1674	2.88618	0.000413	0.346479	0.493333	25	6	FALSE	Cluster 8	Clustered	11.3143	MMP7	65.16	25	0	0	0.811382	FALSE	0	MMP7	25772	0.1448
1444	2.99729	0.00124294	0.333635	0.32	25	7	FALSE	Cluster 9	Clustered	7.12727	GPC4	39.28	25	0	0	0.800271	FALSE	0	GPC4	50608	0.113084
2703	2.72967	0.00474088	0.366344	0.323333	25	6	FALSE	Cluster 9	Clustered	8	KRT18	52.56	25	0	0	0.827033	FALSE	0	KRT18	162140	0.0881879
927	3.1294	0.000439	0.31955	0.776667	25	7	FALSE		Unclustered	17.7158	CIT	138.88	25	0	0	0.78706	FALSE	0	CIT	30522	0.435235
2770	2.84079	0.00434628	0.352015	0.173333	25	6	FALSE		Unclustered	3.33333	MGLL	36.36	25	0	0	0.815921	FALSE	0	MGLL	143942	0.0758246
3379	2.81233	0.00214006	0.355577	0.216667	25	7	FALSE		Unclustered	4.45455	GATA6	55.28	25	0	0	0.818767	FALSE	0	GATA6	84318	0.106513
3454	2.85163	0.00489215	0.350677	0.12	25	7	FALSE		Unclustered	3.14286	ITPR1	49.4	25	0	0	0.814837	FALSE	0	ITPR1	169852	0.10318
105	2.91531	0.000591	0.343017	0.702899	24	6	FALSE	Cluster 3	Clustered	19	IGFBP4	54.7083	24	0	0	0.808469	FALSE	0	IGFBP4	19118	0.128627
1253	2.97154	0.00191872	0.336525	0.637681	24	6	FALSE	Cluster 3	Clustered	19	FAM20A	45.25	24	0	0	0.802846	FALSE	0	FAM20A	59048	0.115622
3965	2.8794	0.000676	0.347294	0.532609	24	6	FALSE	Cluster 3	Clustered	17	P2RY1	43.0833	24	0	0	0.81206	FALSE	0	P2RY1	31498	0.0955556
9648	3.0813	0.00204946	0.324538	0.619565	24	7	FALSE	Cluster 3	Clustered	17.9053	DPF3	47.4167	24	0	0	0.79187	FALSE	0	DPF3	92092	0.145962
2722	3.05149	0.0025991	0.327709	0.268116	24	7	FALSE	Cluster 40	Clustered	6.61111	FMOD	29.9167	24	0	0	0.794851	FALSE	0	FMOD	127644	0.0933908
3625	3.22019	0.00144221	0.310541	0.384058	24	6	FALSE	Cluster 7	Clustered	10	COL11A1	26.625	24	0	0	0.777981	FALSE	0	COL11A1	44702	0.124804
1931	3.06301	0.00119149	0.326476	0.307971	24	6	FALSE	Cluster 8	Clustered	11	SERPING1	33.4167	24	0	0	0.793699	FALSE	0	SERPING1	34736	0.108442
2507	2.95799	0.00138088	0.338067	0.423913	24	7	FALSE	Cluster 8	Clustered	11	AJUBA	103.042	24	0	0	0.804201	FALSE	0	AJUBA	62966	0.251118
3312	3.15718	0.00469295	0.316738	0.65942	24	6	FALSE		Unclustered	18	KIF6	130.625	24	0	0	0.784282	FALSE	0	KIF6	332002	0.415738
4155	3.16192	0.0022475	0.316263	0.573123	23	6	FALSE	Cluster 3	Clustered	17	GPR39	31.3043	23	0	0	0.783808	FALSE	0	GPR39	69850	0.136918
5060	2.84417	0.00134989	0.351596	0.624506	23	6	FALSE	Cluster 3	Clustered	17	F2RL1	49.5217	23	0	0	0.815583	FALSE	0	F2RL1	48994	0.105497
5599	3.08537	0.000245	0.324111	0.644269	23	6	FALSE	Cluster 3	Clustered	17	PROK1	41.087	23	0	0	0.791463	FALSE	0	PROK1	7910	0.148171
1225	2.83333	0.00143319	0.352941	0.355731	23	6	FALSE	Cluster 8	Clustered	11	FZD4	36.1304	23	0	0	0.816667	FALSE	0	FZD4	48400	0.074253
1454	3.02033	0.00350671	0.33109	0.284585	23	6	FALSE	Cluster 8	Clustered	11	SYNJ1	28.1304	23	0	0	0.797967	FALSE	0	SYNJ1	83158	0.0880538
2336	3.08062	0.00303635	0.32461	0.280632	23	7	FALSE	Cluster 9	Clustered	7.41818	CD36	27.8261	23	0	0	0.791938	FALSE	0	CD36	86242	0.0992676
2532	2.81572	0.00428582	0.355149	0.15415	23	6	FALSE	Cluster 9	Clustered	7	YWHAH	78.2609	23	0	0	0.818428	FALSE	0	YWHAH	145466	0.153629
1692	3.06707	0.00159641	0.326044	0.581028	23	7	FALSE		Unclustered	15	KIF24	128.435	23	0	0	0.793293	FALSE	0	KIF24	103778	0.361543
2390	3.07791	0.000455	0.324895	0.652174	23	6	FALSE		Unclustered	11.8596	DCLRE1A	91.6957	23	0	0	0.792209	FALSE	0	DCLRE1A	22926	0.287175
2857	2.8794	0.00382801	0.347294	0.150198	23	7	FALSE		Unclustered	2.90909	TCF7	45.6522	23	0	0	0.81206	FALSE	0	TCF7	110686	0.0954334
9249	2.89499	0.000322	0.345425	0.332016	23	7	FALSE		Unclustered	6.61111	FGF5	49.7391	23	0	0	0.810501	FALSE	0	FGF5	15652	0.114343
11027	2.84959	0.00206607	0.350927	0.193676	23	7	FALSE		Unclustered	3.36364	FOXC1	50.2174	23	0	0	0.815041	FALSE	0	FOXC1	71774	0.103149
11549	2.98442	0.000356	0.335074	0.466403	23	6	FALSE		Unclustered	9.23077	CCRL2	49.4348	23	0	0	0.801558	FALSE	0	CCRL2	14182	0.139253
2931	3.04607	0.000586	0.328292	0.363636	22	6	FALSE	Cluster 21	Clustered	3.93464	ITGA5	39.5455	22	0	0	0.795393	FALSE	0	ITGA5	22496	0.128813
4605	3.03117	0.000878	0.329906	0.562771	22	7	FALSE	Cluster 3	Clustered	16	WSB1	43.4545	22	0	0	0.796883	FALSE	0	WSB1	24236	0.121467
4746	3.06843	0.000349	0.3259	0.649351	22	6	FALSE	Cluster 3	Clustered	17	P2RY6	38.9091	22	0	0	0.793157	FALSE	0	P2RY6	12194	0.133552
4966	2.98238	0.0012115	0.335302	0.632035	22	6	FALSE	Cluster 3	Clustered	17	LPAR6	40.2273	22	0	0	0.801762	FALSE	0	LPAR6	39142	0.112299
2494	3.20325	0.00183284	0.312183	0.354978	22	6	FALSE	Cluster 7	Clustered	10	COL7A1	24.2727	22	0	0	0.779675	FALSE	0	COL7A1	49866	0.114606
3405	3.01287	0.00276911	0.331909	0.536797	22	7	FALSE	Cluster 8	Clustered	10.7179	IL1R1	57.9091	22	0	0	0.798713	FALSE	0	IL1R1	92084	0.169688
2409	2.96477	0.00178893	0.337294	0.30303	22	7	FALSE	Cluster 9	Clustered	7.64444	PCK1	35.0455	22	0	0	0.803523	FALSE	0	PCK1	71300	0.0949852
2688	3.13821	0.00295161	0.318653	0.220779	22	6	FALSE	Cluster 9	Clustered	7	CSPG4	28.4091	22	0	0	0.786179	FALSE	0	CSPG4	88486	0.114464
7719	2.92751	0.00198852	0.341588	0.367965	22	7	FALSE	Cluster 9	Clustered	7.27273	LEPR	54.5455	22	0	0	0.807249	FALSE	0	LEPR	64344	0.136478
1875	3.19851	6.42e-05	0.312646	0.666667	22	6	FALSE		Unclustered	12.4265	DCLRE1B	94.4091	22	0	0	0.780149	FALSE	0	DCLRE1B	2814	0.329943
2112	3.13618	0.00246201	0.318859	0.597403	22	7	FALSE		Unclustered	15.7908	RHNO1	94.5	22	0	0	0.786382	FALSE	0	RHNO1	137190	0.301481
5320	3.04878	0.00446765	0.328	0.194805	22	7	FALSE		Unclustered	5.2	PPP2R2B	65.5	22	0	0	0.795122	FALSE	0	PPP2R2B	160666	0.182071
6093	3.10366	0.00693164	0.3222	0.484848	22	7	FALSE		Unclustered	13.7667	KDM7A	50.2727	22	0	0	0.789634	FALSE	0	KDM7A	330720	0.158659
9554	2.90718	0.00079	0.343976	0.489177	22	7	FALSE		Unclustered	9.48718	TNFRSF11B	68.0455	22	0	0	0.809282	FALSE	0	TNFRSF11B	25136	0.16
1487	3.07182	0.00191927	0.32554	0.366667	21	7	FALSE	Cluster 14	Clustered	5.72727	PLIN1	30.5714	21	0	0	0.792818	FALSE	0	PLIN1	55328	0.109014
9222	3.1355	0.00231948	0.318928	0.366667	21	7	FALSE	Cluster 14	Clustered	6.50549	PDK4	27.619	21	0	0	0.78645	FALSE	0	PDK4	72804	0.119151
1166	3.17818	0.00117766	0.314645	0.266667	21	6	FALSE	Cluster 21	Seed	4.27273	LAMA3	24.1905	21	0	0	0.782182	FALSE	0	LAMA3	34220	0.114966
193	3.18293	4.94e-06	0.314176	0.871429	21	7	FALSE	Cluster 26	Clustered	16.9006	FANCE	99.381	21	0	0	0.781707	FALSE	0	FANCE	562	0.343879
1525	2.96816	0.00148351	0.336909	0.190476	21	7	FALSE	Cluster 28	Clustered	3.10606	GREM1	31.2381	21	0	0	0.803184	FALSE	0	GREM1	39220	0.0856354
4129	3.10298	0.000683	0.322271	0.614286	21	7	FALSE	Cluster 3	Clustered	16	ASB2	43.1905	21	0	0	0.789702	FALSE	0	ASB2	19238	0.132601
2887	2.77642	0.00177608	0.360176	0.261905	21	7	FALSE	Cluster 41	Clustered	4.8	CYP19A1	59.9048	21	0	0	0.822358	FALSE	0	CYP19A1	72132	0.109228
1432	3.26491	0.000319	0.306288	0.5	21	6	FALSE	Cluster 7	Clustered	10	COL6A3	27.3333	21	0	0	0.773509	FALSE	0	COL6A3	14208	0.151852
3107	2.79743	0.00128065	0.357472	0.238095	21	6	FALSE	Cluster 9	Clustered	7	TNFAIP6	59.9524	21	0	0	0.820257	FALSE	0	TNFAIP6	50182	0.112302
4791	3.18293	0.0018988	0.314176	0.252381	21	6	FALSE	Cluster 9	Clustered	7	SEMA5A	19.2381	21	0	0	0.781707	FALSE	0	SEMA5A	59432	0.0947689
4948	2.97154	0.000604	0.336525	0.271429	21	7	FALSE	Cluster 9	Clustered	7	FOSL1	41.8571	21	0	0	0.802846	FALSE	0	FOSL1	21288	0.11287
136	3.00271	0.00266845	0.333032	0.295238	21	6	FALSE		Unclustered	6.61111	CFH	46.5714	21	0	0	0.799729	FALSE	0	CFH	76024	0.136555
1495	2.86518	0.000653	0.349019	0.342857	21	6	FALSE		Unclustered	5.62121	FOSB	53.5238	21	0	0	0.813482	FALSE	0	FOSB	36862	0.111508
2432	2.83266	0.00389664	0.353026	0.138095	21	7	FALSE		Unclustered	3.73333	ADA	39.3333	21	0	0	0.816734	FALSE	0	ADA	111306	0.0797207
2927	2.99119	0.00630176	0.334315	0.138095	21	6	FALSE		Unclustered	2.72727	SORT1	28.619	21	0	0	0.800881	FALSE	0	SORT1	182314	0.0870581
10362	2.86043	0.00240075	0.349597	0.228571	21	7	FALSE		Unclustered	2.85714	PRDM1	49	21	0	0	0.813957	FALSE	0	PRDM1	91332	0.100529
1363	2.99593	0.0025968	0.333786	0.184211	20	7	FALSE	Cluster 14	Clustered	6	NFIL3	30.55	20	0	0	0.800407	FALSE	0	NFIL3	87662	0.0860169
1678	2.86721	0.0034784	0.348771	0.157895	20	7	FALSE	Cluster 27	Clustered	4.28571	NOTCH3	44.35	20	0	0	0.813279	FALSE	0	NOTCH3	124622	0.0960784
3347	3.00745	0.00135501	0.332507	0.9	20	6	FALSE	Cluster 3	Clustered	19	EVA1A	50.9	20	0	0	0.799255	FALSE	0	EVA1A	38814	0.139315
1443	3.07588	0.000702	0.32511	0.426316	20	7	FALSE	Cluster 9	Clustered	7.12727	GPC6	40.6	20	0	0	0.792412	FALSE	0	GPC6	32332	0.131818
4911	2.85163	0.00240993	0.350677	0.436842	20	7	FALSE	Cluster 9	Seed	8.67273	UCP2	48.65	20	0	0	0.814837	FALSE	0	UCP2	88464	0.102966
315	3.03184	0.000258	0.329832	0.373684	20	7	FALSE		Unclustered	6.23636	IL6R	49.2	20	0	0	0.796816	FALSE	0	IL6R	9178	0.151231
1172	3.09214	0.00226638	0.323401	0.636842	20	7	FALSE		Unclustered	16	MIS18A	95.5	20	0	0	0.790786	FALSE	0	MIS18A	118022	0.274928
1850	2.96748	0.000872	0.336986	0.352632	20	7	FALSE		Unclustered	6.78788	BMP6	47.45	20	0	0	0.803252	FALSE	0	BMP6	29486	0.125862
1939	3.1626	0.00159965	0.316195	0.321053	20	6	FALSE		Unclustered	5.72727	ITGA3	28.45	20	0	0	0.78374	FALSE	0	ITGA3	46596	0.122414
3408	3.08537	0.00421336	0.324111	0.205263	20	7	FALSE		Unclustered	4.47273	IRF6	26.05	20	0	0	0.791463	FALSE	0	IRF6	104370	0.0930108
5014	3.00136	0.0012282	0.333183	0.247368	20	7	FALSE		Unclustered	3.73333	FABP5	32.35	20	0	0	0.799864	FALSE	0	FABP5	34574	0.0954142
5109	2.93293	0.00150289	0.340956	0.394737	20	7	FALSE		Unclustered	6.50549	DEK	103.15	20	0	0	0.806707	FALSE	0	DEK	70362	0.240093
6913	2.83198	0.000429	0.35311	0.226316	20	7	FALSE		Unclustered	2.82051	KLF2	56.15	20	0	0	0.816802	FALSE	0	KLF2	21736	0.110118
8587	3.06504	0.000418	0.32626	0.721053	20	7	FALSE		Unclustered	14.8897	CDCA4	152.15	20	0	0	0.793496	FALSE	0	CDCA4	32952	0.433333
3865	3.16531	0.00286504	0.315925	0.128655	19	7	FALSE	Cluster 10	Clustered	5	ALDH1A3	16.2632	19	0	0	0.783469	FALSE	0	ALDH1A3	56606	0.0745204
549	3.05556	0.00298585	0.327273	0.192982	19	7	FALSE	Cluster 18	Clustered	4.46429	TPM1	23.6316	19	0	0	0.794444	FALSE	0	TPM1	74720	0.0735852
1177	3.13279	0.00104731	0.319204	0.339181	19	6	FALSE	Cluster 20	Clustered	5.98182	EPHA4	24.7895	19	0	0	0.786721	FALSE	0	EPHA4	27810	0.102424
1319	2.96409	0.00115403	0.337371	0.421053	19	6	FALSE	Cluster 22	Clustered	5.15385	ANGPTL4	54.8421	19	0	0	0.803591	FALSE	0	ANGPTL4	29370	0.151771
2733	3.12195	0.00153288	0.320312	0.701754	19	7	FALSE	Cluster 3	Clustered	16	HECW2	46.3158	19	0	0	0.787805	FALSE	0	HECW2	45514	0.151337
4270	3.14092	0.00120957	0.318378	0.701754	19	7	FALSE	Cluster 3	Clustered	16	RNF144B	45.7895	19	0	0	0.785908	FALSE	0	RNF144B	31198	0.153126
3496	3.25203	0.00236782	0.3075	0.362573	19	7	FALSE	Cluster 4	Clustered	10	BST1	17.3684	19	0	0	0.774797	FALSE	0	BST1	53556	0.104944
3932	3.23035	0.00117221	0.309564	0.315789	19	6	FALSE	Cluster 4	Clustered	10	NTNG1	19.1053	19	0	0	0.776965	FALSE	0	NTNG1	21852	0.1
768	3.20393	0.000596	0.312117	0.415205	19	6	FALSE	Cluster 40	Clustered	6.10909	NID1	31.5789	19	0	0	0.779607	FALSE	0	NID1	18960	0.143956
2104	3.27642	0.000578	0.305211	0.403509	19	6	FALSE	Cluster 7	Clustered	10	COL17A1	22.6842	19	0	0	0.772358	FALSE	0	COL17A1	19992	0.144485
4281	2.88076	0.000944	0.347131	0.263158	19	7	FALSE	Cluster 9	Clustered	7	BTG2	64.1579	19	0	0	0.811924	FALSE	0	BTG2	35280	0.137974
6193	3.10637	0.000412	0.321919	0.327485	19	6	FALSE	Cluster 9	Clustered	7	AMBP	36.8421	19	0	0	0.789363	FALSE	0	AMBP	13110	0.130184
5045	2.94038	0.00197218	0.340092	0.233918	19	7	FALSE		Unclustered	5.78571	MAFB	50.2105	19	0	0	0.805962	FALSE	0	MAFB	99954	0.122678
6609	3.06436	6.89e-05	0.326332	0.643275	19	7	FALSE		Unclustered	11.8681	CCL8	56.1579	19	0	0	0.793564	FALSE	0	CCL8	3076	0.189723
9870	2.8584	0.000619	0.349846	0.432749	19	6	FALSE		Unclustered	9.84848	ENSG00000258947	118.211	19	0	0	0.81416	FALSE	0	ENSG00000258947	33668	0.253127
10414	3.25949	0.000658	0.306797	0.619883	19	7	FALSE		Unclustered	13	GAS2L3	117.895	19	0	0	0.774051	FALSE	0	GAS2L3	37076	0.412035
3668	3.17547	0.00236915	0.314914	0.196078	18	7	FALSE	Cluster 14	Clustered	7	PYGB	20.1667	18	0	0	0.782453	FALSE	0	PYGB	65260	0.0873362
9305	3.17751	0.000687	0.314712	0.392157	18	7	FALSE	Cluster 14	Clustered	6.53333	PLIN2	31.6111	18	0	0	0.782249	FALSE	0	PLIN2	19124	0.138767
5858	3.03184	0.00217635	0.329832	0.248366	18	7	FALSE	Cluster 18	Clustered	4.7619	SFRP2	32.9444	18	0	0	0.796816	FALSE	0	SFRP2	61414	0.0997974
4197	3.12602	0.000297	0.319896	0.836601	18	7	FALSE	Cluster 3	Clustered	16	ASB10	49.0556	18	0	0	0.787398	FALSE	0	ASB10	8814	0.159609
4817	3.18767	2.13e-05	0.313709	0.901961	18	6	FALSE	Cluster 3	Clustered	17	TACR2	37.0556	18	0	0	0.781233	FALSE	0	TACR2	810	0.173157
5484	3.13957	0.00159755	0.318515	0.79085	18	7	FALSE	Cluster 3	Clustered	16	SH3RF1	48.1111	18	0	0	0.786043	FALSE	0	SH3RF1	50270	0.16126
1599	3.02981	0.000867	0.330054	0.300654	18	7	FALSE	Cluster 41	Clustered	4.66667	PTGS1	44.6667	18	0	0	0.797019	FALSE	0	PTGS1	28972	0.138287
2356	2.98238	0.00125223	0.335302	0.294118	18	6	FALSE	Cluster 9	Clustered	7	PLAT	54.2222	18	0	0	0.801762	FALSE	0	PLAT	40916	0.148402
3372	2.83672	0.000511	0.35252	0.379085	18	7	FALSE	Cluster 9	Clustered	7	DPP4	64.9444	18	0	0	0.816328	FALSE	0	DPP4	26500	0.130411
3586	2.99255	0.00017	0.334163	0.614379	18	6	FALSE	Cluster 9	Clustered	7.61538	RBP4	58.7222	18	0	0	0.800745	FALSE	0	RBP4	8236	0.166824
11048	2.91667	0.00126785	0.342857	0.366013	18	6	FALSE	Cluster 9	Clustered	7.82222	NOX4	57.1667	18	0	0	0.808333	FALSE	0	NOX4	35176	0.140878
1102	3.04743	0.00131146	0.328146	0.176471	18	6	FALSE		Unclustered	3.42857	TIAM1	28.1111	18	0	0	0.795257	FALSE	0	TIAM1	35218	0.0968858
1264	3.09892	0.00321353	0.322693	0.215686	18	7	FALSE		Unclustered	6	SHMT1	54.0556	18	0	0	0.790108	FALSE	0	SHMT1	153950	0.170534
1979	3.05556	0.00803309	0.327273	0.183007	18	6	FALSE		Unclustered	4.52381	MUC5AC	31.7222	18	0	0	0.794444	FALSE	0	MUC5AC	186284	0.104836
3297	3.13347	6.28e-06	0.319135	0.810458	18	7	FALSE		Unclustered	12.675	MMS22L	143	18	0	0	0.786653	FALSE	0	MMS22L	746	0.442724
3332	3.01897	0.000954	0.331239	0.235294	18	6	FALSE		Unclustered	5.33333	SLIT2	31.5	18	0	0	0.798103	FALSE	0	SLIT2	32358	0.0912468
3334	3.11247	0.00237279	0.321289	0.111111	18	7	FALSE		Unclustered	4	MAOA	26.3889	18	0	0	0.788753	FALSE	0	MAOA	76766	0.092723
3813	3.18902	0.00210398	0.313576	0.673203	18	7	FALSE		Unclustered	14	KIF26B	122.278	18	0	0	0.781098	FALSE	0	KIF26B	151998	0.404341
4682	2.75542	0.00193757	0.362921	0.267974	18	7	FALSE		Unclustered	3.10606	HMGA2	93.5556	18	0	0	0.824458	FALSE	0	HMGA2	65886	0.162512
6509	3.12398	0.00305745	0.320104	0.143791	18	7	FALSE		Unclustered	4	DDIT4	23.3333	18	0	0	0.787602	FALSE	0	DDIT4	88988	0.0915033
513	3.0481	0.0011219	0.328073	0.316176	17	6	FALSE	Cluster 20	Clustered	6	MX1	41.1176	17	0	0	0.79519	FALSE	0	MX1	31256	0.133742
2732	3.15447	1.12e-05	0.31701	0.941176	17	7	FALSE	Cluster 3	Clustered	16	FBXW10	51.0588	17	0	0	0.784553	FALSE	0	FBXW10	648	0.173669
1455	2.86789	0.00217389	0.348689	0.419118	17	6	FALSE	Cluster 8	Clustered	11	AMPH	41.0588	17	0	0	0.813211	FALSE	0	AMPH	50004	0.0877304
953	3.15583	0.000992	0.316874	0.272059	17	7	FALSE	Cluster 9	Clustered	7	DOCK2	30.2941	17	0	0	0.784417	FALSE	0	DOCK2	22054	0.119748
2186	2.79336	0.00353999	0.357992	0.198529	17	7	FALSE		Unclustered	6	BIRC3	93.3529	17	0	0	0.820664	FALSE	0	BIRC3	116250	0.17276
2414	3.22154	0.000621	0.31041	0.492647	17	6	FALSE		Unclustered	5	LAMA2	29.2941	17	0	0	0.777846	FALSE	0	LAMA2	18976	0.147207
2455	3.30759	0.00331132	0.302335	0.125	17	7	FALSE		Unclustered	4	KCNMA1	27.0588	17	0	0	0.769241	FALSE	0	KCNMA1	202776	0.128624
2917	2.92954	0.00183198	0.341351	0.272059	17	7	FALSE		Unclustered	3.23077	SAMHD1	81.8824	17	0	0	0.807046	FALSE	0	SAMHD1	70952	0.191624
4649	2.99526	0.0011048	0.333861	0.286765	17	6	FALSE		Unclustered	6	ADM	51.4118	17	0	0	0.800474	FALSE	0	ADM	39850	0.146305
4693	3.15312	0.0011772	0.317147	0.191176	17	7	FALSE		Unclustered	5	AK4	33.2353	17	0	0	0.784688	FALSE	0	AK4	41262	0.112045
5720	3.20867	0.00126471	0.311655	0.154412	17	7	FALSE		Unclustered	5	ALDOC	20.4118	17	0	0	0.779133	FALSE	0	ALDOC	28916	0.0928225
6582	2.96748	0.00158567	0.336986	0.272059	17	7	FALSE		Unclustered	1.79048	ADORA2A	47.6471	17	0	0	0.803252	FALSE	0	ADORA2A	54136	0.128776
6806	3.12669	0.00229782	0.319827	0.169118	17	7	FALSE		Unclustered	4	PLCE1	24.3529	17	0	0	0.787331	FALSE	0	PLCE1	58432	0.105169
8063	2.90379	0.000164	0.344377	0.492647	17	7	FALSE		Unclustered	9	RGCC	118.529	17	0	0	0.809621	FALSE	0	RGCC	15750	0.262233
10415	3.18022	0.00336512	0.314444	0.242647	17	6	FALSE		Unclustered	7	LRRC17	55.9412	17	0	0	0.781978	FALSE	0	LRRC17	172608	0.217142
12086	3.00407	0.00224219	0.332882	0.257353	17	7	FALSE		Unclustered	5.06667	FGF12	48.2941	17	0	0	0.799593	FALSE	0	FGF12	56544	0.136698
13664	3.03997	0.00111536	0.32895	0.257353	17	7	FALSE		Unclustered	8	DDX39A	91.2353	17	0	0	0.796003	FALSE	0	DDX39A	48540	0.260408
1955	2.96341	0.00180457	0.337449	0.225	16	7	FALSE	Cluster 18	Clustered	4.46429	MYLK	35.375	16	0	0	0.803659	FALSE	0	MYLK	47462	0.0899235
5909	3.20596	0.00208058	0.311919	0.191667	16	7	FALSE	Cluster 18	Clustered	4.7619	NKD1	22.0625	16	0	0	0.779404	FALSE	0	NKD1	61774	0.108292
2535	3.19648	0.000444	0.312844	0.325	16	7	FALSE	Cluster 20	Clustered	6	CIITA	28	16	0	0	0.780352	FALSE	0	CIITA	11364	0.126414
2713	3.01423	0.000768	0.33176	0.458333	16	6	FALSE	Cluster 20	Clustered	5.98182	EPHB1	43.625	16	0	0	0.798577	FALSE	0	EPHB1	26260	0.127558
1677	3.01762	0.00218299	0.331388	0.291667	16	7	FALSE	Cluster 27	Clustered	3.88889	HEY1	37.75	16	0	0	0.798238	FALSE	0	HEY1	55650	0.110337
9116	3.07114	0.00354648	0.325612	0.316667	16	7	FALSE	Cluster 40	Clustered	6	SULF2	38.375	16	0	0	0.792886	FALSE	0	SULF2	101082	0.12299
2019	3.02304	0.003531	0.330793	0.15	16	7	FALSE	Cluster 41	Clustered	4	CYP1B1	30.3125	16	0	0	0.797696	FALSE	0	CYP1B1	87662	0.0942398
9322	2.9336	0.000998	0.340878	0.191667	16	7	FALSE	Cluster 41	Clustered	4.52381	PTN	44.625	16	0	0	0.80664	FALSE	0	PTN	30212	0.104758
2355	2.81911	0.000783	0.354722	0.283333	16	7	FALSE	Cluster 43	Clustered	3.77778	SERPINB2	63.0625	16	0	0	0.818089	FALSE	0	SERPINB2	29164	0.123288
3476	3.42344	0.00022	0.292104	0.575	16	7	FALSE	Cluster 7	Clustered	10	COL14A1	24.3125	16	0	0	0.757656	FALSE	0	COL14A1	6014	0.185592
2213	3.08537	0.00166736	0.324111	0.55	16	6	FALSE	Cluster 8	Clustered	11	SYNJ2	34.875	16	0	0	0.791463	FALSE	0	SYNJ2	41838	0.13015
4320	3.07656	0.000532	0.325039	0.675	16	7	FALSE	Cluster 8	Clustered	10.859	CEP72	105.5	16	0	0	0.792344	FALSE	0	CEP72	24014	0.312685
2823	3.00745	0.00162456	0.332507	0.241667	16	7	FALSE	Cluster 9	Clustered	7	AOC1	50.375	16	0	0	0.799255	FALSE	0	AOC1	53974	0.132054
2922	3.24458	0.00104631	0.308206	0.316667	16	7	FALSE	Cluster 9	Clustered	7	HPSE	26	16	0	0	0.775542	FALSE	0	HPSE	24288	0.125303
4371	3.24119	0.0036723	0.308528	0.175	16	7	FALSE	Cluster 9	Clustered	7	SPON1	16.75	16	0	0	0.775881	FALSE	0	SPON1	158852	0.0793505
2483	2.9607	0.00229745	0.337757	0.0916667	16	7	FALSE		Unclustered	2.2	GLUL	33	16	0	0	0.80393	FALSE	0	GLUL	61018	0.0876341
3129	3.03523	0.00298057	0.329464	0.183333	16	7	FALSE		Unclustered	2.55556	EYA1	35.25	16	0	0	0.796477	FALSE	0	EYA1	98722	0.105798
3272	3.18428	1.41e-05	0.314043	0.775	16	7	FALSE		Unclustered	11.8681	DCTPP1	116.188	16	0	0	0.781572	FALSE	0	DCTPP1	1366	0.388587
3709	2.95528	0.000418	0.338377	0.316667	16	7	FALSE		Unclustered	3.18182	SALL4	46.1875	16	0	0	0.804472	FALSE	0	SALL4	15634	0.119968
4350	3.34079	0.00134646	0.299331	0.758333	16	7	FALSE		Unclustered	14	KIF16B	121.312	16	0	0	0.765921	FALSE	0	KIF16B	93650	0.494643
5102	3.15041	0.0009	0.317419	0.125	16	7	FALSE		Unclustered	2	RAPGEF3	23.125	16	0	0	0.784959	FALSE	0	RAPGEF3	21746	0.0992965
5277	3.17954	0.00134515	0.314511	0.175	16	7	FALSE		Unclustered	2.13333	PDE3B	23.8125	16	0	0	0.782046	FALSE	0	PDE3B	31038	0.113882
6728	3.1145	0	0.321079	1	16	7	FALSE		Unclustered	16	PTTG2	174.125	16	0	0	0.78855	FALSE	0	PTTG2	0	0.54929
10008	3.24661	0.00121083	0.308013	0.75	16	7	FALSE		Unclustered	12.7524	POC1A	151.25	16	0	0	0.775339	FALSE	0	POC1A	88358	0.521336
5592	3.10501	0.00158753	0.32206	0.352381	15	7	FALSE	Cluster 14	Clustered	6.53333	FABP3	31.4	15	0	0	0.789499	FALSE	0	FABP3	52000	0.116169
9061	3.18022	0.00149106	0.314444	0.161905	15	7	FALSE	Cluster 19	Clustered	5	MKX	25.2667	15	0	0	0.781978	FALSE	0	MKX	35940	0.114985
3352	3.27236	0.000132	0.30559	0.580952	15	7	FALSE	Cluster 4	Clustered	10	HPR	35.0667	15	0	0	0.772764	FALSE	0	HPR	6502	0.178571
1140	3.27778	0.00135629	0.305085	0.419048	15	6	FALSE	Cluster 40	Clustered	6.80556	NID2	29	15	0	0	0.772222	FALSE	0	NID2	39486	0.152734
4284	3.4729	0.00215598	0.287944	0.466667	15	7	FALSE	Cluster 7	Clustered	10	COL13A1	19.9333	15	0	0	0.75271	FALSE	0	COL13A1	52018	0.158602
1418	3.11043	9.3e-06	0.321499	0.847619	15	7	FALSE	Cluster 8	Clustered	10.859	HAUS8	122.333	15	0	0	0.788957	FALSE	0	HAUS8	810	0.367367
3374	3.16531	0.00104294	0.315925	0.580952	15	6	FALSE	Cluster 8	Clustered	11	PROS1	35.2667	15	0	0	0.783469	FALSE	0	PROS1	37242	0.145455
578	2.90176	0.000791	0.344618	0.219048	15	7	FALSE		Unclustered	5	BCL2	69.3333	15	0	0	0.809824	FALSE	0	BCL2	26808	0.151901
2127	2.98103	0.00130457	0.335455	0.152381	15	6	FALSE		Unclustered	3.42857	DIAPH1	48.3333	15	0	0	0.801897	FALSE	0	DIAPH1	41016	0.132779
2624	2.96206	0.000632	0.337603	0.142857	15	6	FALSE		Unclustered	4	LIMK1	42.4667	15	0	0	0.803794	FALSE	0	LIMK1	21294	0.110297
3267	2.98442	0.00146632	0.335074	0.228571	15	7	FALSE		Unclustered	7	HSPA2	61.0667	15	0	0	0.801558	FALSE	0	HSPA2	45728	0.151833
3328	3.09417	0.00151188	0.323188	0.209524	15	6	FALSE		Unclustered	3.73333	GRIN2A	28	15	0	0	0.790583	FALSE	0	GRIN2A	38936	0.105808
3543	2.89228	0.000479	0.345748	0.247619	15	7	FALSE		Unclustered	4.16667	HMGA1	59.1333	15	0	0	0.810772	FALSE	0	HMGA1	20574	0.128957
4974	3.21816	0.00202833	0.310737	0.12381	15	7	FALSE		Unclustered	1.09091	PDE4D	18.4667	15	0	0	0.778184	FALSE	0	PDE4D	51442	0.098913
5790	2.94309	0.00167602	0.339779	0.114286	15	7	FALSE		Unclustered	1.5	RAP1GAP	49.8667	15	0	0	0.805691	FALSE	0	RAP1GAP	56060	0.119839
6525	2.99729	0.00275476	0.333635	0.152381	15	7	FALSE		Unclustered	1.75	TGM2	46.5333	15	0	0	0.800271	FALSE	0	TGM2	79068	0.131067
9924	2.98238	0.00160111	0.335302	0.266667	15	7	FALSE		Unclustered	4.46429	GDF15	53.8667	15	0	0	0.801762	FALSE	0	GDF15	49986	0.151841
1366	3.43699	0.000514	0.290952	0.252747	14	8	FALSE	Cluster 18	Clustered	4.7619	ACTG2	11.2857	14	0	0	0.756301	FALSE	0	ACTG2	10570	0.120584
287	3.20461	0.00644843	0.312051	0.142857	14	6	FALSE	Cluster 21	Clustered	4	RPSA	18.5	14	0	0	0.779539	FALSE	0	RPSA	177070	0.09293
9846	3.22629	0.00177223	0.309954	0.131868	14	6	FALSE	Cluster 21	Clustered	4	FLNC	17.4286	14	0	0	0.777371	FALSE	0	FLNC	46838	0.10186
3933	3.29878	0.000994	0.303142	0.494505	14	7	FALSE	Cluster 4	Clustered	10	CNTN3	17.8571	14	0	0	0.770122	FALSE	0	CNTN3	27918	0.12462
4083	3.26084	0.00200384	0.306669	0.494505	14	7	FALSE	Cluster 4	Clustered	10	LYPD1	21.1429	14	0	0	0.773916	FALSE	0	LYPD1	41498	0.123415
4134	3.42276	0.00442271	0.292162	0.494505	14	7	FALSE	Cluster 4	Clustered	10	LYPD6B	14.7857	14	0	0	0.757724	FALSE	0	LYPD6B	96608	0.142157
3150	3.42886	0.000744	0.291642	0.230769	14	7	FALSE	Cluster 40	Clustered	6	HS3ST1	17.2143	14	0	0	0.757114	FALSE	0	HS3ST1	21324	0.134421
801	3.10434	0.00247334	0.32213	0.32967	14	7	FALSE	Cluster 41	Clustered	4.7619	AKR1C3	32.4286	14	0	0	0.789566	FALSE	0	AKR1C3	67030	0.119223
424	3.27033	0.000738	0.30578	0.175824	14	7	FALSE	Cluster 42	Clustered	1.58333	PGD	18	14	0	0	0.772967	FALSE	0	PGD	18786	0.108003
4100	3.17886	0.00188563	0.314578	0.285714	14	7	FALSE	Cluster 9	Clustered	7	ADAMTS9	25	14	0	0	0.782114	FALSE	0	ADAMTS9	49202	0.110476
236	3.09079	2.16e-06	0.323542	0.813187	14	6	FALSE		Unclustered	8.01099	PSMC3IP	151.857	14	0	0	0.790921	FALSE	0	PSMC3IP	404	0.435121
1023	3.23645	0.0020654	0.308981	0.21978	14	7	FALSE		Unclustered	5	DSP	23.5	14	0	0	0.776355	FALSE	0	DSP	64220	0.123308
1032	2.85569	0.00280594	0.350178	0.175824	14	7	FALSE		Unclustered	3.73333	PAPPA	52.4286	14	0	0	0.814431	FALSE	0	PAPPA	65432	0.111961
1291	3.20528	0.000498	0.311985	0.527473	14	7	FALSE		Unclustered	7.82222	DHFRL1	89.8571	14	0	0	0.779472	FALSE	0	DHFRL1	27402	0.325311
1304	3.17344	0.000531	0.315115	0.0769231	14	7	FALSE		Unclustered	2.4	SHC3	33.5714	14	0	0	0.782656	FALSE	0	SHC3	15052	0.148623
1603	3.19241	0.00190685	0.313243	0.230769	14	7	FALSE		Unclustered	6	ACKR1	35.7857	14	0	0	0.780759	FALSE	0	ACKR1	53880	0.176617
1744	3.1023	4.95e-05	0.322341	0.483516	14	7	FALSE		Unclustered	5.06667	PDGFC	49	14	0	0	0.78977	FALSE	0	PDGFC	3070	0.178182
1962	3.0664	0.000931	0.326116	0.769231	14	7	FALSE		Unclustered	9.48718	CDKN2D	128.714	14	0	0	0.79336	FALSE	0	CDKN2D	35226	0.368604
2406	3.07656	0.00220905	0.325039	0.186813	14	7	FALSE		Unclustered	1.46667	ITPR3	30.2857	14	0	0	0.792344	FALSE	0	ITPR3	62708	0.0912818
3296	3.19512	2.26e-06	0.312977	0.747253	14	7	FALSE		Unclustered	8.67273	TONSL	127.429	14	0	0	0.780488	FALSE	0	TONSL	204	0.437899
5198	3.13889	0.00223542	0.318584	0.164835	14	7	FALSE		Unclustered	3.73333	PPP1R1B	25.5714	14	0	0	0.786111	FALSE	0	PPP1R1B	82042	0.108059
7286	3.0061	0.00252905	0.332657	0.32967	14	6	FALSE		Unclustered	6	SHBG	52.2143	14	0	0	0.79939	FALSE	0	SHBG	67288	0.148148
7625	3.16125	0.000764	0.316331	0.21978	14	6	FALSE		Unclustered	4	FRZB	31.5	14	0	0	0.783875	FALSE	0	FRZB	23516	0.139683
8046	3.11856	0.00371548	0.32066	0.0549451	14	7	FALSE		Unclustered	0.622222	SLC4A1	30	14	0	0	0.788144	FALSE	0	SLC4A1	92654	0.101517
9458	2.94783	0.000457	0.339232	0.340659	14	7	FALSE		Unclustered	5.16667	FOXC2	48.2143	14	0	0	0.805217	FALSE	0	FOXC2	15058	0.119165
10101	3.02846	0.00235428	0.330201	0.0989011	14	7	FALSE		Unclustered	4	TFPI	67.0714	14	0	0	0.797154	FALSE	0	TFPI	84294	0.174271
11793	3.07453	0.000588	0.325253	0.582418	14	7	FALSE		Unclustered	10	CCL26	61.2857	14	0	0	0.792547	FALSE	0	CCL26	21722	0.21329
4235	3.30962	0.00125664	0.302149	0.282051	13	7	FALSE	Cluster 10	Clustered	6	TRPM2	19.3846	13	0	0	0.769038	FALSE	0	TRPM2	29372	0.12753
5057	3.08537	0.00307551	0.324111	0.25641	13	7	FALSE	Cluster 10	Seed	6	STOM	28.8462	13	0	0	0.791463	FALSE	0	STOM	82426	0.0900267
1804	3.40379	0.000598	0.29379	0.217949	13	7	FALSE	Cluster 19	Clustered	5	UST	18.6154	13	0	0	0.759621	FALSE	0	UST	16252	0.128205
1030	3.32791	0.000142	0.300489	0.705128	13	7	FALSE	Cluster 4	Clustered	10	APOC1	33.5385	13	0	0	0.767209	FALSE	0	APOC1	4392	0.177987
2265	3.32859	3.36e-05	0.300427	0.730769	13	7	FALSE	Cluster 4	Clustered	10	PLTP	34.6154	13	0	0	0.767141	FALSE	0	PLTP	1748	0.18315
3749	2.98984	0.00185573	0.334466	0.166667	13	7	FALSE	Cluster 41	Clustered	4	MAP2K6	44.5385	13	0	0	0.801016	FALSE	0	MAP2K6	46018	0.128279
3788	3.27507	0.00159544	0.305337	0.153846	13	7	FALSE	Cluster 42	Clustered	1.58333	HK2	18.0769	13	0	0	0.772493	FALSE	0	HK2	34654	0.118974
3918	3.48442	0.00108848	0.286992	0.576923	13	7	FALSE	Cluster 7	Clustered	10	P4HA3	20.3846	13	0	0	0.751558	FALSE	0	P4HA3	21954	0.179945
5221	3.1748	0.000555	0.314981	0.717949	13	6	FALSE	Cluster 8	Clustered	11	TOR4A	37.0769	13	0	0	0.78252	FALSE	0	TOR4A	14188	0.159814
2537	3.5	0.00107394	0.285714	0.346154	13	7	FALSE	Cluster 9	Clustered	7	ADAMTS14	15.6923	13	0	0	0.75	FALSE	0	ADAMTS14	20748	0.142555
3833	3.21274	6.77e-05	0.311261	0.423077	13	7	FALSE	Cluster 9	Clustered	7	SPRY1	38.2308	13	0	0	0.778726	FALSE	0	SPRY1	2344	0.185586
1497	3.1023	0.000699	0.322341	0.730769	13	7	FALSE		Unclustered	10	FBXO43	154.846	13	0	0	0.78977	FALSE	0	FBXO43	36106	0.48065
2782	2.93022	0.000296	0.341272	0.320513	13	7	FALSE		Unclustered	4.7619	LYVE1	59.8462	13	0	0	0.806978	FALSE	0	LYVE1	11572	0.139975
3215	3.14092	0.00163187	0.318378	0.217949	13	7	FALSE		Unclustered	3.2381	HSD11B1	31.1538	13	0	0	0.785908	FALSE	0	HSD11B1	45240	0.131588
3238	2.91531	0.000834	0.343017	0.205128	13	7	FALSE		Unclustered	3.46667	AXL	57.8462	13	0	0	0.808469	FALSE	0	AXL	28824	0.135885
4126	3.0332	0.0042234	0.329685	0.179487	13	7	FALSE		Unclustered	4.7619	MYBL1	92.2308	13	0	0	0.79668	FALSE	0	MYBL1	145254	0.259018
4941	3.50068	0.00107127	0.285659	0.166667	13	8	FALSE		Unclustered	2.4	GPD1L	11.2308	13	0	0	0.749932	FALSE	0	GPD1L	21044	0.113442
5656	3.06978	8.91e-05	0.325756	0.358974	13	7	FALSE		Unclustered	3.33333	IFNGR1	46.1538	13	0	0	0.793022	FALSE	0	IFNGR1	3964	0.155141
5856	3.40786	0.00157162	0.293439	0.0897436	13	6	FALSE		Unclustered	0.711111	KCNB1	10.7692	13	0	0	0.759214	FALSE	0	KCNB1	30328	0.101568
7193	3.17547	0.00517949	0.314914	0.269231	13	7	FALSE		Unclustered	6	SLC29A1	56.2308	13	0	0	0.782453	FALSE	0	SLC29A1	200830	0.200717
8300	3.1958	0.000802	0.312911	0.474359	13	7	FALSE		Unclustered	6.53333	CCNO	115.923	13	0	0	0.78042	FALSE	0	CCNO	29240	0.368692
9017	3.16734	0.000332	0.315722	0.730769	13	7	FALSE		Unclustered	8.83636	TDP1	123.077	13	0	0	0.783266	FALSE	0	TDP1	18568	0.394231
9168	2.95732	0.00147388	0.338144	0.115385	13	7	FALSE		Unclustered	1.71429	TXNIP	42.3077	13	0	0	0.804268	FALSE	0	TXNIP	47272	0.105528
10322	2.97087	0.00313036	0.336602	0.0897436	13	6	FALSE		Unclustered	3	STMN2	46.7692	13	0	0	0.802913	FALSE	0	STMN2	75330	0.12151
10637	3.09146	0.00096	0.323471	0.24359	13	7	FALSE		Unclustered	6	APOD	35.3077	13	0	0	0.790854	FALSE	0	APOD	39886	0.126812
11113	3.31572	0.0016341	0.301594	0.0128205	13	7	FALSE		Unclustered	2	ATP1A2	12.4615	13	0	0	0.768428	FALSE	0	ATP1A2	31140	0.0921856
11542	2.94648	0.00241394	0.339388	0.141026	13	7	FALSE		Unclustered	3.73333	CA9	45.6923	13	0	0	0.805352	FALSE	0	CA9	64804	0.114703
11609	3.26016	0.00129877	0.306733	0.115385	13	6	FALSE		Unclustered	1.71429	CACNA1G	15.9231	13	0	0	0.773984	FALSE	0	CACNA1G	32060	0.103745
5712	3.48035	0.000823	0.287327	0.272727	12	7	FALSE	Cluster 10	Clustered	5	MGST1	12.1667	12	0	0	0.751965	FALSE	0	MGST1	15888	0.125868
7395	3.28252	0.00100841	0.304644	0.257576	12	7	FALSE	Cluster 10	Clustered	5	GSTM3	21.8333	12	0	0	0.771748	FALSE	0	GSTM3	32194	0.10327
1250	3.14499	0.000578	0.317966	0.30303	12	7	FALSE	Cluster 14	Clustered	6	PER2	32	12	0	0	0.785501	FALSE	0	PER2	21492	0.118781
9971	3.29268	0.00174101	0.303704	0.333333	12	7	FALSE	Cluster 14	Clustered	5.78571	DIO2	25.4167	12	0	0	0.770732	FALSE	0	DIO2	57692	0.168904
11776	3.13753	0.000878	0.318722	0.106061	12	6	FALSE	Cluster 16	Clustered	3	GPR126	29.4167	12	0	0	0.786247	FALSE	0	GPR126	24418	0.102339
1643	3.22358	0.000482	0.310214	0.378788	12	7	FALSE	Cluster 18	Clustered	4.7619	FZD7	23.4167	12	0	0	0.777642	FALSE	0	FZD7	10654	0.125448
2232	3.40854	0.00210051	0.293381	0.272727	12	7	FALSE	Cluster 18	Clustered	4.46429	LMOD1	13.0833	12	0	0	0.759146	FALSE	0	LMOD1	43948	0.14902
3288	2.97154	0.00118574	0.336525	0.333333	12	7	FALSE	Cluster 18	Clustered	5	SFRP5	56.6667	12	0	0	0.802846	FALSE	0	SFRP5	51778	0.150889
6057	3.37127	0.00122435	0.296624	0.242424	12	6	FALSE	Cluster 18	Clustered	5	DTNBP1	15.5	12	0	0	0.762873	FALSE	0	DTNBP1	24060	0.120079
3913	3.44851	0.00128274	0.28998	0.19697	12	7	FALSE	Cluster 19	Clustered	5	HS3ST5	18.3333	12	0	0	0.755149	FALSE	0	HS3ST5	32658	0.151961
4993	3.29539	0.000135	0.303454	0.439394	12	6	FALSE	Cluster 20	Clustered	5.57143	SEMA7A	23.25	12	0	0	0.770461	FALSE	0	SEMA7A	5940	0.158676
6811	3.52168	0.00251561	0.283955	0.106061	12	6	FALSE	Cluster 23	Clustered	2.7	DIRC3	7.91667	12	0	0	0.747832	FALSE	0	DIRC3	46822	0.104167
3506	3.35637	0.000316	0.297941	0.69697	12	6	FALSE	Cluster 4	Clustered	10	NTM	20.25	12	0	0	0.764363	FALSE	0	NTM	6082	0.153944
4112	3.28184	0.000253	0.304707	0.712121	12	7	FALSE	Cluster 4	Clustered	10	CD109	26.25	12	0	0	0.771816	FALSE	0	CD109	7852	0.146648
5418	3.44444	0.00109676	0.290323	0.69697	12	7	FALSE	Cluster 4	Clustered	10	SPRN	16.9167	12	0	0	0.755556	FALSE	0	SPRN	21780	0.169167
4550	3.32249	0.00257457	0.300979	0.151515	12	7	FALSE	Cluster 41	Clustered	4	PTGIR	19.3333	12	0	0	0.767751	FALSE	0	PTGIR	71568	0.124183
3230	3.33943	0.00590473	0.299452	0.333333	12	7	FALSE	Cluster 5	Clustered	7	RAB38	33.8333	12	0	0	0.766057	FALSE	0	RAB38	141964	0.145382
2538	3.56301	0.000271	0.280662	0.727273	12	7	FALSE	Cluster 7	Clustered	10	COL5A3	21.3333	12	0	0	0.743699	FALSE	0	COL5A3	4514	0.208333
465	3.10298	0.000511	0.322271	0.257576	12	7	FALSE		Unclustered	5	NTRK3	39.8333	12	0	0	0.789702	FALSE	0	NTRK3	21824	0.151399
2277	3.43157	0.00274587	0.291412	0.227273	12	7	FALSE		Unclustered	3.2381	MASP1	21.1667	12	0	0	0.756843	FALSE	0	MASP1	85558	0.172176
2387	3.11043	0.00131961	0.321499	0.0606061	12	7	FALSE		Unclustered	3	GLRX	38.25	12	0	0	0.788957	FALSE	0	GLRX	40514	0.126398
3169	3.23916	0.00245838	0.308722	0.0454546	12	7	FALSE		Unclustered	0.857143	GFPT2	20.3333	12	0	0	0.776084	FALSE	0	GFPT2	45854	0.10779
3582	3.08266	0.00104009	0.324396	0.0757576	12	7	FALSE		Unclustered	3	ABL2	32.9167	12	0	0	0.791734	FALSE	0	ABL2	26486	0.103568
3828	3.2378	0.000892	0.308851	0.227273	12	7	FALSE		Unclustered	3.46667	BATF3	28.6667	12	0	0	0.77622	FALSE	0	BATF3	25612	0.146478
4116	3.08469	0.000109	0.324182	0.30303	12	7	FALSE		Unclustered	4	TNFRSF12A	50.8333	12	0	0	0.791531	FALSE	0	TNFRSF12A	3270	0.176505
4253	3.01355	0.00150832	0.331835	0.121212	12	7	FALSE		Unclustered	4	NEDD9	55.6667	12	0	0	0.798645	FALSE	0	NEDD9	45204	0.153864
4498	3.34417	0.000506	0.299028	0.257576	12	6	FALSE		Unclustered	2.55556	ITIH3	19.75	12	0	0	0.765583	FALSE	0	ITIH3	12412	0.142944
4767	3.22696	0.000266	0.309889	0.333333	12	7	FALSE		Unclustered	2.66667	AK5	38.8333	12	0	0	0.777304	FALSE	0	AK5	16252	0.150778
7312	3.1355	0.000363	0.318928	0.560606	12	7	FALSE		Unclustered	6.61111	IL1R2	54.1667	12	0	0	0.78645	FALSE	0	IL1R2	9396	0.218078
8313	3.07724	0.000609	0.324967	0.166667	12	7	FALSE		Unclustered	2.2	TSC22D3	37.25	12	0	0	0.792276	FALSE	0	TSC22D3	21570	0.12921
8899	3.06707	0.000268	0.326044	0.484848	12	6	FALSE		Unclustered	5.2	GIG25	52.4167	12	0	0	0.793293	FALSE	0	GIG25	7532	0.172442
9446	3.11179	0.000477	0.321359	0.454545	12	7	FALSE		Unclustered	7	TNFSF4	38.6667	12	0	0	0.788821	FALSE	0	TNFSF4	16030	0.143657
9464	3.15718	0.00304788	0.316738	0.0454546	12	7	FALSE		Unclustered	1.06667	LRRC2	27.9167	12	0	0	0.784282	FALSE	0	LRRC2	81588	0.10199
10535	3.02642	0.00180618	0.330423	0.257576	12	7	FALSE		Unclustered	5	CLDN4	53.75	12	0	0	0.797358	FALSE	0	CLDN4	61854	0.155106
10577	3.26287	0.00180126	0.306478	0.0606061	12	7	FALSE		Unclustered	0.952381	RGS7	15.4167	12	0	0	0.773713	FALSE	0	RGS7	37026	0.0962366
3805	3.35095	0.000454	0.298423	0.527273	11	7	FALSE	Cluster 14	Clustered	5.78571	CIDEC	31.2727	11	0	0	0.764905	FALSE	0	CIDEC	15120	0.21654
4916	3.3523	0.00039	0.298302	0.363636	11	7	FALSE	Cluster 14	Clustered	6	ACACB	25.3636	11	0	0	0.76477	FALSE	0	ACACB	11530	0.172542
12543	3.03794	0.00350599	0.32917	0.0909091	11	6	FALSE	Cluster 16	Clustered	3	ADAM19	36.0909	11	0	0	0.796206	FALSE	0	ADAM19	70844	0.108594
14991	3.09079	0.00285658	0.323542	0.0727273	11	6	FALSE	Cluster 16	Seed	3	HHIP	32	11	0	0	0.790921	FALSE	0	HHIP	67736	0.102458
3615	3.40989	0.000105	0.293264	0.618182	11	6	FALSE	Cluster 20	Clustered	6.06667	EPHB6	19.3636	11	0	0	0.759011	FALSE	0	EPHB6	2226	0.175207
1618	3.22222	0.000265	0.310345	0.181818	11	7	FALSE	Cluster 28	Seed	3.73333	RGMA	27.0909	11	0	0	0.777778	FALSE	0	RGMA	8490	0.131016
3877	3.43902	0.000223	0.29078	0.818182	11	7	FALSE	Cluster 4	Clustered	10	LSAMP	19.0909	11	0	0	0.756098	FALSE	0	LSAMP	2820	0.17757
11001	3.1687	0.000777	0.315587	0.254545	11	7	FALSE	Cluster 41	Clustered	4	SLC39A14	30.8182	11	0	0	0.78313	FALSE	0	SLC39A14	20440	0.123534
11936	3.13753	0.00183616	0.318722	0.0545455	11	7	FALSE	Cluster 42	Clustered	1.4	HAS1	26.2727	11	0	0	0.786247	FALSE	0	HAS1	47112	0.0971074
2345	3.16531	0	0.315925	1	11	6	FALSE	Cluster 8	Clustered	11	SGIP1	38.2727	11	0	0	0.783469	FALSE	0	SGIP1	0	0.17318
2372	3.20664	0.000725	0.311853	0.527273	11	7	FALSE	Cluster 9	Clustered	8	KRT17	29.7273	11	0	0	0.779336	FALSE	0	KRT17	26872	0.125725
4024	3.57791	0.000486	0.279493	0.527273	11	7	FALSE	Cluster 9	Clustered	8	KRT34	13.2727	11	0	0	0.742209	FALSE	0	KRT34	12382	0.219697
959	3.34146	0.000256	0.29927	0.490909	11	6	FALSE		Unclustered	5.33333	PLXNA4	21.5455	11	0	0	0.765854	FALSE	0	PLXNA4	4986	0.156126
1826	3.5935	0.0014747	0.278281	0.0909091	11	7	FALSE		Unclustered	3	TMOD1	9.81818	11	0	0	0.74065	FALSE	0	TMOD1	22334	0.120047
1932	3.26897	0.000327	0.305907	0.2	11	6	FALSE		Unclustered	4	F12	24.3636	11	0	0	0.773103	FALSE	0	F12	8360	0.128828
2026	3.07588	0.000348	0.32511	0.0181818	11	7	FALSE		Unclustered	2	HIPK2	45.0909	11	0	0	0.792412	FALSE	0	HIPK2	10556	0.138352
2078	3.06572	0.000403	0.326188	0.236364	11	6	FALSE		Unclustered	3.73333	PDE1A	50.0909	11	0	0	0.793428	FALSE	0	PDE1A	17968	0.156661
2156	3.20122	0.000207	0.312381	0.309091	11	6	FALSE		Unclustered	5	PTGDS	35.7273	11	0	0	0.779878	FALSE	0	PTGDS	5852	0.156014
2573	3.13211	2.98e-05	0.319273	0.672727	11	7	FALSE		Unclustered	6.80556	PDCD1LG2	48.9091	11	0	0	0.786789	FALSE	0	PDCD1LG2	1276	0.18957
3144	3.30488	0.00251914	0.302583	0.0545455	11	7	FALSE		Unclustered	1.06667	PLP1	17.0909	11	0	0	0.769512	FALSE	0	PLP1	49588	0.109573
3450	3.38753	0.000138	0.2952	0.418182	11	6	FALSE		Unclustered	4.46429	PLXND1	19.5455	11	0	0	0.761247	FALSE	0	PLXND1	4092	0.158718
4163	3.12805	9.94e-05	0.319688	0.636364	11	7	FALSE		Unclustered	7.82222	WDR62	133.545	11	0	0	0.787195	FALSE	0	WDR62	9650	0.443069
4855	3.44648	0.00145084	0.290151	0.0545455	11	7	FALSE		Unclustered	1.06667	RBFOX1	10.5455	11	0	0	0.755352	FALSE	0	RBFOX1	28130	0.11236
5024	3.15176	0.00109228	0.317283	0.0727273	11	7	FALSE		Unclustered	3	IL4I1	28.0909	11	0	0	0.784824	FALSE	0	IL4I1	25866	0.100531
6025	3.25203	0.000993	0.3075	0.672727	11	7	FALSE		Unclustered	9	COMMD7	45.8182	11	0	0	0.774797	FALSE	0	COMMD7	32016	0.185883
9080	3.11247	9.47e-06	0.321289	0.8	11	7	FALSE		Unclustered	6.23636	TREM1	65.2727	11	0	0	0.788753	FALSE	0	TREM1	570	0.243555
9093	2.83266	0.00115491	0.353026	0.327273	11	7	FALSE		Unclustered	5	UCN	106.727	11	0	0	0.816734	FALSE	0	UCN	37354	0.207061
11058	3.06572	0.000139	0.326188	0.454545	11	6	FALSE		Unclustered	6	EGR3	44.5455	11	0	0	0.793428	FALSE	0	EGR3	6328	0.136643
11695	3.10772	0.000934	0.321779	0.0363636	11	7	FALSE		Unclustered	1.2	GPR56	28.8182	11	0	0	0.789228	FALSE	0	GPR56	32814	0.109657
12046	3.16802	0.000501	0.315654	0.254545	11	7	FALSE		Unclustered	3.73333	DLX2	35.8182	11	0	0	0.783198	FALSE	0	DLX2	12216	0.152292
4870	3.4397	0.000548	0.290723	0.333333	10	7	FALSE	Cluster 10	Clustered	6	HVCN1	15.6	10	0	0	0.75603	FALSE	0	HVCN1	7066	0.134513
4895	3.2832	0.000178	0.304581	0.488889	10	7	FALSE	Cluster 14	Clustered	7	PLAC8	27	10	0	0	0.77168	FALSE	0	PLAC8	4960	0.144624
5013	3.19444	0.000578	0.313043	0.511111	10	7	FALSE	Cluster 14	Seed	7	FUCA1	29.4	10	0	0	0.780556	FALSE	0	FUCA1	22536	0.130942
1178	3.32385	0.00114656	0.300856	0.244444	10	6	FALSE	Cluster 18	Clustered	5	NGEF	23.2	10	0	0	0.767615	FALSE	0	NGEF	38530	0.161268
514	3.12331	0.000187	0.320174	0.622222	10	7	FALSE	Cluster 20	Clustered	6	IFIT1	52.5	10	0	0	0.787669	FALSE	0	IFIT1	9684	0.201923
8751	3.09553	0.0047712	0.323047	0.133333	10	7	FALSE	Cluster 25	Clustered	3	LSP1	40.4	10	0	0	0.790447	FALSE	0	LSP1	145418	0.133555
3711	3.25474	0.00145071	0.307244	0.155556	10	7	FALSE	Cluster 29	Clustered	3	ARHGAP24	26.5	10	0	0	0.774526	FALSE	0	ARHGAP24	49674	0.128293
2456	3.59214	0.000627	0.278386	0.244444	10	7	FALSE	Cluster 30	Clustered	2	KCNN4	11.5	10	0	0	0.740786	FALSE	0	KCNN4	21788	0.156164
8076	3.43631	0	0.291009	1	10	7	FALSE	Cluster 4	Clustered	10	SAA4	38.4	10	0	0	0.756369	FALSE	0	SAA4	0	0.223256
10239	3.43631	0	0.291009	1	10	7	FALSE	Cluster 4	Clustered	10	SAA2	38.4	10	0	0	0.756369	FALSE	0	SAA2	0	0.223256
1600	3.34553	0.000834	0.298906	0.355556	10	7	FALSE	Cluster 41	Clustered	4.7619	PTGIS	21.8	10	0	0	0.765447	FALSE	0	PTGIS	18670	0.151408
3466	3.64024	0.00167393	0.274707	0.466667	10	7	FALSE	Cluster 5	Clustered	7	RAB32	9.7	10	0	0	0.735976	FALSE	0	RAB32	30026	0.180769
3552	3.59756	0.000332	0.277966	0.666667	10	7	FALSE	Cluster 9	Clustered	8	KRT80	14.1	10	0	0	0.740244	FALSE	0	KRT80	7800	0.264151
5257	3.28388	0.000158	0.304518	0.622222	10	7	FALSE	Cluster 9	Clustered	7	FOLR3	28.4	10	0	0	0.771612	FALSE	0	FOLR3	4406	0.164535
250	3.33537	0.000677	0.299817	0.2	10	7	FALSE		Unclustered	1.60714	MT-ND1	20.6	10	0	0	0.766463	FALSE	0	MT-ND1	15100	0.136
269	3.09756	0.000882	0.322835	0.222222	10	7	FALSE		Unclustered	2.14286	CFI	38.4	10	0	0	0.790244	FALSE	0	CFI	29598	0.127425
478	3.08401	0.00146257	0.324253	0.311111	10	7	FALSE		Unclustered	3.42857	IGFBP2	55.3	10	0	0	0.791599	FALSE	0	IGFBP2	29940	0.186149
924	3.27913	0.00135201	0.304959	0.133333	10	7	FALSE		Unclustered	2.7	PFKFB4	18.5	10	0	0	0.772087	FALSE	0	PFKFB4	33288	0.113125
933	3.38279	4.19e-05	0.295614	0.688889	10	7	FALSE		Unclustered	4.47273	OAS3	20.8	10	0	0	0.761721	FALSE	0	OAS3	2248	0.176271
2785	3.07588	0.00178332	0.32511	0.0444444	10	7	FALSE		Unclustered	1.2	SHANK2	32.5	10	0	0	0.792412	FALSE	0	SHANK2	41654	0.10459
2938	3.45935	0.000768	0.289072	0.0444444	10	6	FALSE		Unclustered	1.66667	CTH	9.8	10	0	0	0.754065	FALSE	0	CTH	19346	0.118182
3510	3.31911	0.00136812	0.301286	0.155556	10	7	FALSE		Unclustered	2.7	AGPAT9	18.3	10	0	0	0.768089	FALSE	0	AGPAT9	35498	0.136364
3583	3.3523	0.00081	0.298302	0.133333	10	7	FALSE		Unclustered	2.7	CAP2	17.1	10	0	0	0.76477	FALSE	0	CAP2	15120	0.13254
3926	3.28523	0.00163984	0.304393	0.155556	10	7	FALSE		Unclustered	2.7	SYN2	22.4	10	0	0	0.771477	FALSE	0	SYN2	31232	0.12924
3961	3.50136	0.00113404	0.285604	0.0666667	10	7	FALSE		Unclustered	0.857143	ANK1	11.5	10	0	0	0.749865	FALSE	0	ANK1	17982	0.126136
4375	3.14024	0.000855	0.318447	0.222222	10	7	FALSE		Unclustered	4	EYA2	46.1	10	0	0	0.785976	FALSE	0	EYA2	50634	0.155254
4926	3.18631	0.000934	0.313842	0.222222	10	7	FALSE		Unclustered	5	SORBS1	31	10	0	0	0.781369	FALSE	0	SORBS1	20866	0.123984
5170	3.34214	0.000547	0.299209	0.133333	10	7	FALSE		Unclustered	3	RASGRP2	17.9	10	0	0	0.765786	FALSE	0	RASGRP2	13238	0.128261
5583	3.1836	0.0037008	0.314109	0.0666667	10	7	FALSE		Unclustered	1.06667	PRRT2	31	10	0	0	0.78164	FALSE	0	PRRT2	155044	0.127083
5802	3.24932	0.00224853	0.307756	0.0888889	10	6	FALSE		Unclustered	1.2	KCNS3	25.5	10	0	0	0.775068	FALSE	0	KCNS3	60196	0.113122
7038	3.39905	0.00147271	0.2942	0.155556	10	6	FALSE		Unclustered	2.7	ANKRD1	15.9	10	0	0	0.760095	FALSE	0	ANKRD1	34848	0.13964
7969	3.02507	0.00237278	0.330571	0.266667	10	6	FALSE		Unclustered	3.73333	HSPB3	60.3	10	0	0	0.797493	FALSE	0	HSPB3	60882	0.188088
8122	3.19241	0.000576	0.313243	0.333333	10	7	FALSE		Unclustered	3.14286	POU3F2	33.7	10	0	0	0.780759	FALSE	0	POU3F2	13478	0.157547
8340	3.23103	2.17e-05	0.309499	0.444444	10	7	FALSE		Unclustered	5	LEFTY1	32.5	10	0	0	0.776897	FALSE	0	LEFTY1	1150	0.177596
8485	3.30488	0.00110591	0.302583	0.0888889	10	7	FALSE		Unclustered	3	PCSK1	17.4	10	0	0	0.769512	FALSE	0	PCSK1	26402	0.12803
8545	3.30285	0.000619	0.302769	0.133333	10	7	FALSE		Unclustered	0.928571	SESN1	26	10	0	0	0.769715	FALSE	0	SESN1	20698	0.135263
8932	3.09553	0.00470683	0.323047	0.0666667	10	7	FALSE		Unclustered	0.857143	CELF2	44.9	10	0	0	0.790447	FALSE	0	CELF2	114832	0.142628
9624	3.13279	0.0018562	0.319204	0.0444444	10	7	FALSE		Unclustered	1.2	SPOCK3	28.7	10	0	0	0.786721	FALSE	0	SPOCK3	48700	0.108494
9625	3.06775	0.00233945	0.325972	0.155556	10	7	FALSE		Unclustered	4	MMP16	51.8	10	0	0	0.793225	FALSE	0	MMP16	50632	0.169868
9702	3.13618	0.000528	0.318859	0.355556	10	7	FALSE		Unclustered	5	HIRIP3	107.1	10	0	0	0.786382	FALSE	0	HIRIP3	21810	0.34373
10001	3.11992	5.89e-05	0.320521	0.622222	10	7	FALSE		Unclustered	8	BRSK2	144.8	10	0	0	0.788008	FALSE	0	BRSK2	4428	0.46051
10386	3.31978	0.000294	0.301224	0.333333	10	7	FALSE		Unclustered	2.71429	C6	24.3	10	0	0	0.768022	FALSE	0	C6	7166	0.15817
10896	3.29268	0.000384	0.303704	0.2	10	6	FALSE		Unclustered	2.4	RGS4	19.6	10	0	0	0.770732	FALSE	0	RGS4	7470	0.134965
10997	3.06233	0.00234949	0.326549	0.111111	10	7	FALSE		Unclustered	3	CAMK1D	45.4	10	0	0	0.793767	FALSE	0	CAMK1D	56634	0.142857
11205	2.98577	0.00106808	0.334922	0.222222	10	7	FALSE		Unclustered	4	BCHE	53.9	10	0	0	0.801423	FALSE	0	BCHE	28928	0.148889
11639	3.00339	0.000938	0.332957	0.111111	10	7	FALSE		Unclustered	3	ELAVL4	57.4	10	0	0	0.799661	FALSE	0	ELAVL4	30388	0.156868
13687	3.35434	0.00154136	0.298122	0.111111	10	7	FALSE		Unclustered	0.857143	OSR2	22.2	10	0	0	0.764566	FALSE	0	OSR2	60740	0.147973
14395	3.30623	0.000202	0.302459	0.355556	10	7	FALSE		Unclustered	6	NR4A3	25.2	10	0	0	0.769377	FALSE	0	NR4A3	8100	0.168919
1542	3.62398	0.000193	0.275939	0.444444	9	8	FALSE	Cluster 10	Clustered	5	ADH1B	13	9	0	0	0.737602	FALSE	0	ADH1B	3974	0.184127
4236	3.49729	0.000313	0.285936	0.5	9	7	FALSE	Cluster 10	Clustered	6	ATP8B4	15.8889	9	0	0	0.750271	FALSE	0	ATP8B4	6762	0.159864
14445	3.30217	0.00184166	0.302831	0.111111	9	7	FALSE	Cluster 11	Clustered	3	SLC38A4	22.1111	9	0	0	0.769783	FALSE	0	SLC38A4	62228	0.12037
1681	3.19986	0.000397	0.312513	0.5	9	7	FALSE	Cluster 14	Clustered	6	PER3	32	9	0	0	0.780014	FALSE	0	PER3	12490	0.142361
4174	3.28117	0.000363	0.30477	0.583333	9	7	FALSE	Cluster 14	Clustered	7	CREG1	26.8889	9	0	0	0.771883	FALSE	0	CREG1	7202	0.148148
11497	3.36924	0.000399	0.296803	0.555556	9	7	FALSE	Cluster 14	Clustered	6	ELOVL3	29.8889	9	0	0	0.763076	FALSE	0	ELOVL3	12610	0.236332
12238	3.31436	0.00114885	0.301717	0.138889	9	6	FALSE	Cluster 16	Clustered	3	PID1	22.2222	9	0	0	0.768564	FALSE	0	PID1	27770	0.15524
5832	3.52168	0.000692	0.283955	0.388889	9	7	FALSE	Cluster 18	Clustered	4.7619	TPD52L1	12.5556	9	0	0	0.747832	FALSE	0	TPD52L1	13236	0.156695
6689	3.15447	0.000677	0.31701	0.388889	9	7	FALSE	Cluster 18	Clustered	4.7619	SMTN	52.4444	9	0	0	0.784553	FALSE	0	SMTN	18706	0.180941
9062	3.37398	0.000154	0.296386	0.416667	9	7	FALSE	Cluster 19	Clustered	5	TNMD	27.4444	9	0	0	0.762602	FALSE	0	TNMD	4036	0.198873
1270	3.44444	0.000149	0.290323	0.444444	9	7	FALSE	Cluster 20	Clustered	6	IFI27	19.5556	9	0	0	0.755556	FALSE	0	IFI27	3042	0.164783
4759	3.44444	0.00176708	0.290323	0.444444	9	7	FALSE	Cluster 20	Clustered	6	TRIM14	18.8889	9	0	0	0.755556	FALSE	0	TRIM14	48622	0.170707
286	3.7771	0.000657	0.264753	0.222222	9	7	FALSE	Cluster 23	Clustered	2.7	RPS29	8	9	0	0	0.72229	FALSE	0	RPS29	9118	0.148847
11717	3.18835	0.00141725	0.313642	0.138889	9	6	FALSE	Cluster 25	Clustered	3	BEST1	27.2222	9	0	0	0.781165	FALSE	0	BEST1	29288	0.130529
2279	3.3435	0.000448	0.299088	0.388889	9	7	FALSE	Cluster 27	Clustered	3.73333	LFNG	24.4444	9	0	0	0.76565	FALSE	0	LFNG	10040	0.176328
12593	3.29878	0.000904	0.303142	0.222222	9	7	FALSE	Cluster 30	Clustered	2.2	KCNJ2	22.1111	9	0	0	0.770122	FALSE	0	KCNJ2	27802	0.141935
11352	3.35027	1.1e-05	0.298483	0.75	9	7	FALSE	Cluster 40	Clustered	5.78571	HAPLN1	35.6667	9	0	0	0.764973	FALSE	0	HAPLN1	500	0.231602
1067	3.12195	8.27e-05	0.320312	0.5	9	6	FALSE	Cluster 41	Clustered	4.7619	ACE2	54	9	0	0	0.787805	FALSE	0	ACE2	3216	0.19525
3745	3.2893	0.000902	0.304016	0.222222	9	7	FALSE	Cluster 41	Clustered	4	MAPKAPK3	45.1111	9	0	0	0.77107	FALSE	0	MAPKAPK3	49586	0.235602
3229	4.04201	0.000736	0.247402	0.583333	9	8	FALSE	Cluster 5	Clustered	7	RAB42	7.33333	9	0	0	0.695799	FALSE	0	RAB42	15020	0.323232
4490	3.89024	0.000502	0.257053	0.583333	9	8	FALSE	Cluster 5	Clustered	7	RAB3B	8.77778	9	0	0	0.710976	FALSE	0	RAB3B	7950	0.251634
4025	3.60434	9.34e-05	0.277444	0.777778	9	7	FALSE	Cluster 9	Clustered	8	KRT33B	14.7778	9	0	0	0.739566	FALSE	0	KRT33B	2202	0.29932
925	3.3794	0.00076	0.29591	0.194444	9	7	FALSE		Unclustered	2.4	C12orf5	16.5556	9	0	0	0.76206	FALSE	0	C12orf5	15164	0.137702
1135	3.35569	7.07e-05	0.298001	0.277778	9	7	FALSE		Unclustered	4	ROR2	25.2222	9	0	0	0.764431	FALSE	0	ROR2	1982	0.203252
2079	3.22832	0.000188	0.309759	0.361111	9	7	FALSE		Unclustered	3.73333	PDE1C	35	9	0	0	0.777168	FALSE	0	PDE1C	7424	0.152174
2824	3.28049	0.000463	0.304833	0.0833333	9	7	FALSE		Unclustered	1.06667	SAT1	33.1111	9	0	0	0.771951	FALSE	0	SAT1	13368	0.144543
3338	3.07453	0.00169949	0.325253	0.0833333	9	6	FALSE		Unclustered	1.06667	PTPRU	43	9	0	0	0.792547	FALSE	0	PTPRU	47414	0.131751
3834	3.11247	0.00025	0.321289	0.333333	9	7	FALSE		Unclustered	4	SPRY4	48	9	0	0	0.788753	FALSE	0	SPRY4	15232	0.172662
3938	3.19512	0.00130457	0.312977	0.138889	9	7	FALSE		Unclustered	0.857143	PPP2R3B	37.8889	9	0	0	0.780488	FALSE	0	PPP2R3B	34766	0.140025
3960	3.51762	0.000598	0.284284	0.138889	9	7	FALSE		Unclustered	0.857143	SCN8A	12	9	0	0	0.748238	FALSE	0	SCN8A	10632	0.140212
4569	3.23103	0.000629	0.309499	0.222222	9	6	FALSE		Unclustered	1.71429	ADH4	33.6667	9	0	0	0.776897	FALSE	0	ADH4	17530	0.128499
4721	3.09621	0.0011886	0.322976	0.0833333	9	7	FALSE		Unclustered	3	CADM1	52.1111	9	0	0	0.790379	FALSE	0	CADM1	31528	0.196353
4829	3.2019	0.00061	0.312315	0.111111	9	6	FALSE		Unclustered	0.952381	PCSK5	31.7778	9	0	0	0.77981	FALSE	0	PCSK5	14334	0.154139
6271	3.43157	0.000209	0.291412	0.25	9	7	FALSE		Unclustered	2	UNC5B	19.2222	9	0	0	0.756843	FALSE	0	UNC5B	5116	0.163793
7039	3.48713	0.000548	0.286769	0.305556	9	7	FALSE		Unclustered	3.04762	MYPN	13.7778	9	0	0	0.751287	FALSE	0	MYPN	11608	0.15404
7365	3.42818	0.00126229	0.2917	0.0555556	9	7	FALSE		Unclustered	1.2	SLC26A4	12.5556	9	0	0	0.757182	FALSE	0	SLC26A4	16446	0.118812
8117	3.19851	0.00136363	0.312646	0.333333	9	7	FALSE		Unclustered	3.46667	WDR76	99.6667	9	0	0	0.780149	FALSE	0	WDR76	56192	0.351786
9714	3.15312	0.00371435	0.317147	0.0277778	9	7	FALSE		Unclustered	2	ABCC3	28	9	0	0	0.784688	FALSE	0	ABCC3	77262	0.117337
9970	3.46748	0.00183105	0.288394	0	9	7	FALSE		Unclustered	0.2	SLC16A2	10.3333	9	0	0	0.753252	FALSE	0	SLC16A2	38488	0.11245
10312	3.57656	0.000558	0.279598	0.194444	9	7	FALSE		Unclustered	3	ADHFE1	14.2222	9	0	0	0.742344	FALSE	0	ADHFE1	9468	0.153382
11364	3.15176	0.000182	0.317283	0.305556	9	7	FALSE		Unclustered	2.4	PTPN22	39.5556	9	0	0	0.784824	FALSE	0	PTPN22	5466	0.158222
12423	3.24797	0.00476813	0.307885	0.0555556	9	6	FALSE		Unclustered	1.2	TRIOBP	29.3333	9	0	0	0.775203	FALSE	0	TRIOBP	97630	0.115111
12759	3.41938	0.000783	0.292451	0.111111	9	6	FALSE		Unclustered	0.785714	RASD1	12.6667	9	0	0	0.758062	FALSE	0	RASD1	14774	0.12963
12835	2.93428	0.000655	0.340799	0.222222	9	7	FALSE		Unclustered	1.60714	ID4	87.8889	9	0	0	0.806572	FALSE	0	ID4	24520	0.203403
12944	3.29539	0.00173061	0.303454	0.111111	9	7	FALSE		Unclustered	3	TP53RK	59.4444	9	0	0	0.770461	FALSE	0	TP53RK	64436	0.244352
13280	3.36043	0.00184457	0.297581	0.25	9	7	FALSE		Unclustered	3.46667	PLS1	19.5556	9	0	0	0.763957	FALSE	0	PLS1	36136	0.164293
15394	3.24255	1.93e-05	0.308399	0.722222	9	7	FALSE		Unclustered	5.5	ENDOV	116.889	9	0	0	0.775745	FALSE	0	ENDOV	1650	0.449573
1543	3.72154	0.000127	0.268706	0.535714	8	7	FALSE	Cluster 10	Clustered	5	ADH1A	11.625	8	0	0	0.727846	FALSE	0	ADH1A	2514	0.23
15808	3.63347	0.000756	0.275219	0.25	8	8	FALSE	Cluster 11	Clustered	2.7	SLC7A1	10.75	8	0	0	0.736653	FALSE	0	SLC7A1	20510	0.200472
1249	3.42073	0.000131	0.292335	0.535714	8	7	FALSE	Cluster 14	Clustered	6	PER1	24.25	8	0	0	0.757927	FALSE	0	PER1	3532	0.155844
1859	3.51287	0.00031	0.284667	0.5	8	7	FALSE	Cluster 18	Clustered	4.7619	AP1S3	14	8	0	0	0.748713	FALSE	0	AP1S3	5504	0.176282
5872	3.3584	0.00125395	0.297761	0.357143	8	7	FALSE	Cluster 18	Clustered	5	SH3D19	19.625	8	0	0	0.76416	FALSE	0	SH3D19	61714	0.152778
3692	3.53726	8.16e-05	0.282704	0.5	8	7	FALSE	Cluster 19	Clustered	5	CSGALNACT1	20.75	8	0	0	0.746274	FALSE	0	CSGALNACT1	3496	0.217105
2990	3.47222	8.86e-06	0.288	0.785714	8	7	FALSE	Cluster 20	Clustered	6	GBP3	23	8	0	0	0.752778	FALSE	0	GBP3	226	0.219048
1389	3.63957	0.00188512	0.274758	0.142857	8	7	FALSE	Cluster 23	Clustered	3	MRPS6	9.75	8	0	0	0.736043	FALSE	0	MRPS6	36022	0.14881
9233	3.70325	0.00052	0.270033	0.107143	8	7	FALSE	Cluster 25	Clustered	3	GABRE	6.125	8	0	0	0.729675	FALSE	0	GABRE	11224	0.148649
11877	3.4065	0.00149847	0.293556	0.142857	8	7	FALSE	Cluster 25	Clustered	3	SLC4A7	12.25	8	0	0	0.75935	FALSE	0	SLC4A7	28972	0.141566
11689	3.11585	0.00316226	0.320939	0.0714286	8	6	FALSE	Cluster 38	Clustered	1.2	STOX1	58	8	0	0	0.788415	FALSE	0	STOX1	89136	0.195578
3327	3.26762	0.000808	0.306034	0.178571	8	7	FALSE	Cluster 39	Clustered	1.04762	GRIA3	26.25	8	0	0	0.773238	FALSE	0	GRIA3	27474	0.146893
5340	3.67005	0.000939	0.272476	0.107143	8	7	FALSE	Cluster 39	Clustered	1.06667	CNIH3	8.875	8	0	0	0.732995	FALSE	0	CNIH3	15630	0.144068
3649	3.7771	0.000792	0.264753	0.75	8	7	FALSE	Cluster 5	Clustered	7	RAB20	10.375	8	0	0	0.72229	FALSE	0	RAB20	14470	0.25625
4491	4.08604	0.000731	0.244736	0.75	8	8	FALSE	Cluster 5	Seed	7	RAB39A	8	8	0	0	0.691396	FALSE	0	RAB39A	14452	0.375
3673	3.60637	0	0.277287	1	8	7	FALSE	Cluster 9	Clustered	8	KRT79	16.5	8	0	0	0.739363	FALSE	0	KRT79	0	0.336735
3893	3.62534	5.45e-05	0.275836	0.821429	8	7	FALSE	Cluster 9	Clustered	7	ADAMTSL4	15.125	8	0	0	0.737466	FALSE	0	ADAMTSL4	2046	0.204392
4101	3.62534	5.45e-05	0.275836	0.821429	8	7	FALSE	Cluster 9	Clustered	7	ADAMTSL1	15.125	8	0	0	0.737466	FALSE	0	ADAMTSL1	2046	0.204392
4335	3.60637	0	0.277287	1	8	7	FALSE	Cluster 9	Clustered	8	KRT9	16.5	8	0	0	0.739363	FALSE	0	KRT9	0	0.336735
4532	3.62534	5.45e-05	0.275836	0.821429	8	7	FALSE	Cluster 9	Clustered	7	ADAMTS6	15.125	8	0	0	0.737466	FALSE	0	ADAMTS6	2046	0.204392
1130	3.25271	0.000208	0.307436	0.214286	8	7	FALSE		Unclustered	3	ANP32E	78.5	8	0	0	0.774729	FALSE	0	ANP32E	6376	0.324689
3248	3.54133	0.00146879	0.28238	0.285714	8	6	FALSE		Unclustered	4	NTN4	18.875	8	0	0	0.745867	FALSE	0	NTN4	41846	0.201613
4118	3.26355	0.000316	0.306415	0.321429	8	7	FALSE		Unclustered	4	CILP	36.75	8	0	0	0.773645	FALSE	0	CILP	9704	0.202778
4390	3.1897	0.00118773	0.313509	0.178571	8	7	FALSE		Unclustered	3	ARHGAP26	39.375	8	0	0	0.78103	FALSE	0	ARHGAP26	29750	0.153431
4700	3.11179	0.00105469	0.321359	0.178571	8	6	FALSE		Unclustered	3	XDH	46	8	0	0	0.788821	FALSE	0	XDH	20542	0.170074
4782	3.47832	0.00116815	0.287495	0.25	8	7	FALSE		Unclustered	2.7	PNLIPRP3	19	8	0	0	0.752168	FALSE	0	PNLIPRP3	33894	0.193299
4800	3.31369	0.000246	0.301779	0.0714286	8	7	FALSE		Unclustered	1.66667	RAP2A	22.375	8	0	0	0.768631	FALSE	0	RAP2A	6920	0.15
5158	3.40921	0.00227972	0.293323	0.142857	8	7	FALSE		Unclustered	3	GABARAPL1	17	8	0	0	0.759079	FALSE	0	GABARAPL1	63186	0.169643
5276	3.56911	0.000189	0.280182	0.428571	8	8	FALSE		Unclustered	3.73333	PDE3A	16.25	8	0	0	0.743089	FALSE	0	PDE3A	3820	0.215
5585	3.56233	0.000245	0.280715	0.25	8	8	FALSE		Unclustered	2.7	PDE10A	15.75	8	0	0	0.743767	FALSE	0	PDE10A	10824	0.208333
5602	3.59485	0.00100659	0.278176	0.178571	8	7	FALSE		Unclustered	1.04762	KCNE3	10	8	0	0	0.740515	FALSE	0	KCNE3	20612	0.1625
5834	3.48577	0.00168501	0.28688	0.214286	8	7	FALSE		Unclustered	2.7	MFAP2	22.375	8	0	0	0.751423	FALSE	0	MFAP2	42612	0.22
5970	3.5664	0.000208	0.280395	0.25	8	7	FALSE		Unclustered	2.2	GMPR	13.875	8	0	0	0.74336	FALSE	0	GMPR	3432	0.184122
6333	3.30081	0.000735	0.302956	0.107143	8	7	FALSE		Unclustered	1.06667	WASF3	25.75	8	0	0	0.769919	FALSE	0	WASF3	15356	0.158594
8379	3.53252	0.00231543	0.283084	0.0714286	8	8	FALSE		Unclustered	1.2	RIPK4	11.375	8	0	0	0.746748	FALSE	0	RIPK4	73688	0.143092
8621	3.0603	8.83e-05	0.326766	0.428571	8	7	FALSE		Unclustered	3.73333	CTCFL	84.125	8	0	0	0.79397	FALSE	0	CTCFL	3750	0.251871
8760	3.14905	0.000132	0.317556	0.464286	8	7	FALSE		Unclustered	5	CDK13	137	8	0	0	0.785095	FALSE	0	CDK13	6770	0.471552
9807	3.33808	0.000679	0.299574	0.107143	8	7	FALSE		Unclustered	3	IMPA2	20.375	8	0	0	0.766192	FALSE	0	IMPA2	20618	0.147388
10888	3.3523	0.00015	0.298302	0.321429	8	7	FALSE		Unclustered	3.73333	PIP	24.5	8	0	0	0.76477	FALSE	0	PIP	3594	0.18416
11836	3.55217	0.002419	0.281518	0.107143	8	7	FALSE		Unclustered	1.06667	PAQR5	14.625	8	0	0	0.744783	FALSE	0	PAQR5	42230	0.15
11875	3.3435	0.000503	0.299088	0.178571	8	7	FALSE		Unclustered	1.04762	FAP	26.125	8	0	0	0.76565	FALSE	0	FAP	12542	0.183511
12058	3.3916	0.000418	0.294846	0.107143	8	7	FALSE		Unclustered	0.857143	CACNA2D3	18.5	8	0	0	0.76084	FALSE	0	CACNA2D3	15728	0.144841
12359	3.30352	0.00103357	0.302707	0.0714286	8	7	FALSE		Unclustered	1.2	ATP8B1	24.125	8	0	0	0.769648	FALSE	0	ATP8B1	34028	0.141467
12557	3.63482	0.0030517	0.275116	0.0357143	8	8	FALSE		Unclustered	2	BBOX1	7.5	8	0	0	0.736518	FALSE	0	BBOX1	61656	0.132353
12735	3.26287	0.00121809	0.306478	0.0357143	8	7	FALSE		Unclustered	2	KLF9	34.875	8	0	0	0.773713	FALSE	0	KLF9	44810	0.175
13491	3.43631	0.000706	0.291009	0.0714286	8	7	FALSE		Unclustered	1.66667	SLCO2A1	16.625	8	0	0	0.756369	FALSE	0	SLCO2A1	10660	0.153846
13741	3.16192	0.00121864	0.316263	0.107143	8	7	FALSE		Unclustered	1.06667	CCBE1	35.75	8	0	0	0.783808	FALSE	0	CCBE1	26418	0.132491
13951	3.82114	0.00218864	0.261702	0.0714286	8	7	FALSE		Unclustered	1.66667	CCDC85A	6.625	8	0	0	0.717886	FALSE	0	CCDC85A	36800	0.136364
14021	3.35298	0.000759	0.298242	0.321429	8	7	FALSE		Unclustered	3.73333	SLC2A10	26.25	8	0	0	0.764702	FALSE	0	SLC2A10	14588	0.191667
14093	3.06436	0.000187	0.326332	0.0357143	8	7	FALSE		Unclustered	2	TBX15	50.375	8	0	0	0.793564	FALSE	0	TBX15	8550	0.148578
14247	3.36653	2.85e-06	0.297042	0.678571	8	7	FALSE		Unclustered	6	FAM72D	127.5	8	0	0	0.763347	FALSE	0	FAM72D	438	0.54721
15693	3.19919	1.93e-05	0.312579	0.535714	8	7	FALSE		Unclustered	6	HMGB3	137.375	8	0	0	0.780081	FALSE	0	HMGB3	968	0.482835
1942	3.771	2.39e-05	0.265181	0.714286	7	8	FALSE	Cluster 10	Clustered	5	ADH1C	12.4286	7	0	0	0.7229	FALSE	0	ADH1C	774	0.270186
13600	3.84959	0.000537	0.259768	0.285714	7	8	FALSE	Cluster 11	Clustered	2.7	SLC7A5	7.71429	7	0	0	0.715041	FALSE	0	SLC7A5	13646	0.190476
10871	3.48984	0.00135501	0.286546	0.714286	7	7	FALSE	Cluster 14	Clustered	6	ARNTL2	24.8571	7	0	0	0.751016	FALSE	0	ARNTL2	54480	0.177801
6896	3.57182	0.000291	0.27997	0.238095	7	7	FALSE	Cluster 17	Clustered	3	ABRA	18.2857	7	0	0	0.742818	FALSE	0	ABRA	7004	0.168224
7283	3.271	0.00141006	0.305717	0.333333	7	7	FALSE	Cluster 17	Clustered	2.7	ABLIM1	59.2857	7	0	0	0.7729	FALSE	0	ABLIM1	45854	0.249548
1860	3.54404	4.48e-05	0.282164	0.714286	7	7	FALSE	Cluster 18	Clustered	4.7619	AP1M2	17.2857	7	0	0	0.745596	FALSE	0	AP1M2	858	0.221612
1805	3.53455	3.45e-05	0.282921	0.571429	7	7	FALSE	Cluster 19	Clustered	5	CHST7	24.1429	7	0	0	0.746545	FALSE	0	CHST7	1658	0.251488
1151	3.16396	4.08e-05	0.31606	0.571429	7	7	FALSE	Cluster 28	Clustered	3.73333	RGMB	54.4286	7	0	0	0.783604	FALSE	0	RGMB	1570	0.214286
9771	3.43631	0.000817	0.291009	0.285714	7	7	FALSE	Cluster 29	Clustered	3	INF2	24.8571	7	0	0	0.756369	FALSE	0	INF2	40330	0.158425
12445	3.57656	0.00195939	0.279598	0.0476191	7	7	FALSE	Cluster 37	Seed	2	SPEF2	9	7	0	0	0.742344	FALSE	0	SPEF2	40706	0.147959
12704	3.81369	0.000587	0.262214	0.0952381	7	8	FALSE	Cluster 39	Seed	1.2	SYNDIG1	6.85714	7	0	0	0.718631	FALSE	0	SYNDIG1	9812	0.169173
7872	3.28862	0.000177	0.304079	0.428571	7	7	FALSE	Cluster 41	Clustered	4	MT1G	30.5714	7	0	0	0.771138	FALSE	0	MT1G	8078	0.17691
7873	3.15989	0.000208	0.316467	0.571429	7	7	FALSE	Cluster 41	Clustered	4	MT1X	47.8571	7	0	0	0.784011	FALSE	0	MT1X	6296	0.192972
4181	3.69986	0.000409	0.27028	0.142857	7	7	FALSE	Cluster 42	Clustered	1.4	ST6GAL1	7.71429	7	0	0	0.730014	FALSE	0	ST6GAL1	5978	0.173469
4417	4.09485	0	0.244209	1	7	8	FALSE	Cluster 5	Clustered	7	RAB26	9	7	0	0	0.690515	FALSE	0	RAB26	0	0.428571
4479	4.09485	0	0.244209	1	7	8	FALSE	Cluster 5	Clustered	7	RAB15	9	7	0	0	0.690515	FALSE	0	RAB15	0	0.428571
3894	3.81436	0	0.262167	1	7	7	FALSE	Cluster 9	Clustered	7	ADAMTS17	12.5714	7	0	0	0.718564	FALSE	0	ADAMTS17	0	0.285714
1006	3.24051	0	0.308593	1	7	7	FALSE		Unclustered	7	PHF19	90.1429	7	0	0	0.775949	FALSE	0	PHF19	0	0.377167
1024	3.56233	0.0003	0.280715	0.47619	7	7	FALSE		Unclustered	4	PKP3	14.7143	7	0	0	0.743767	FALSE	0	PKP3	12936	0.262755
1894	3.49729	0.000227	0.285936	0.0476191	7	7	FALSE		Unclustered	2	INSC	12.7143	7	0	0	0.750271	FALSE	0	INSC	4580	0.16
2018	3.52778	0.000325	0.283465	0.190476	7	7	FALSE		Unclustered	3	EPHX1	12.5714	7	0	0	0.747222	FALSE	0	EPHX1	8504	0.181237
3167	3.17818	0.00124493	0.314645	0.47619	7	6	FALSE		Unclustered	4	ALOX15B	52.4286	7	0	0	0.782182	FALSE	0	ALOX15B	32892	0.235521
3236	3.11653	0.000188	0.32087	0.333333	7	7	FALSE		Unclustered	2.2	TNFRSF11A	53.2857	7	0	0	0.788347	FALSE	0	TNFRSF11A	9140	0.198088
3245	3.5481	0.00160172	0.281841	0.238095	7	7	FALSE		Unclustered	2.7	DOK6	18.1429	7	0	0	0.74519	FALSE	0	DOK6	56788	0.224231
3274	3.82588	0.00142023	0.261378	0.142857	7	8	FALSE		Unclustered	1.4	ARSG	8.57143	7	0	0	0.717412	FALSE	0	ARSG	49704	0.280788
3335	3.38076	0.000347	0.295792	0.142857	7	7	FALSE		Unclustered	1.4	AOC3	20.2857	7	0	0	0.761924	FALSE	0	AOC3	7452	0.16144
3511	3.99932	0.00037	0.250042	0.142857	7	8	FALSE		Unclustered	1.4	MBOAT1	7.57143	7	0	0	0.700068	FALSE	0	MBOAT1	4576	0.166113
3652	3.0813	0.000535	0.324538	0.0952381	7	6	FALSE		Unclustered	1.2	NNMT	48	7	0	0	0.79187	FALSE	0	NNMT	16802	0.151985
3680	3.64431	0.000481	0.2744	0.142857	7	7	FALSE		Unclustered	1.06667	GALNT16	8.57143	7	0	0	0.735569	FALSE	0	GALNT16	9484	0.172619
3815	3.51762	0.000128	0.284284	0.52381	7	7	FALSE		Unclustered	5	HS3ST3A1	25.4286	7	0	0	0.748238	FALSE	0	HS3ST3A1	7402	0.263393
4242	3.75136	0.000325	0.26657	0.190476	7	7	FALSE		Unclustered	1.2	SCN9A	10.2857	7	0	0	0.724865	FALSE	0	SCN9A	5072	0.185185
4318	3.42141	0.00164912	0.292277	0	7	7	FALSE		Unclustered	0.25	TNS4	18.5714	7	0	0	0.757859	FALSE	0	TNS4	56844	0.162698
5371	3.12534	4.07e-05	0.319965	0.52381	7	7	FALSE		Unclustered	4	LBP	69.5714	7	0	0	0.787466	FALSE	0	LBP	1460	0.247585
5799	3.19241	1.5e-05	0.313243	0.333333	7	7	FALSE		Unclustered	2.7	GSC	48.1429	7	0	0	0.780759	FALSE	0	GSC	900	0.234843
5974	3.25203	0.000889	0.3075	0.190476	7	7	FALSE		Unclustered	1.2	PCBP4	69.1429	7	0	0	0.774797	FALSE	0	PCBP4	27684	0.270028
6413	3.30149	0.000647	0.302893	0.190476	7	6	FALSE		Unclustered	3	HNRNPU	84.2857	7	0	0	0.769851	FALSE	0	HNRNPU	26914	0.326292
6935	3.36111	0.000268	0.297521	0.142857	7	7	FALSE		Unclustered	3	STEAP3	24.5714	7	0	0	0.763889	FALSE	0	STEAP3	10032	0.156863
7586	3.27846	0.000708	0.305022	0.190476	7	7	FALSE		Unclustered	3	STAR	29.8571	7	0	0	0.772154	FALSE	0	STAR	20180	0.188645
7620	3.22222	0.000113	0.310345	0.190476	7	7	FALSE		Unclustered	3	SCG5	34.4286	7	0	0	0.777778	FALSE	0	SCG5	4364	0.164251
8361	3.61721	0.00163136	0.276456	0.142857	7	7	FALSE		Unclustered	1.4	RASSF2	11.8571	7	0	0	0.738279	FALSE	0	RASSF2	72082	0.156556
8406	3.37669	0.0018182	0.296148	0.285714	7	7	FALSE		Unclustered	4	C16orf59	92.2857	7	0	0	0.762331	FALSE	0	C16orf59	100268	0.38434
8441	3.40447	0.000239	0.293731	0.0476191	7	7	FALSE		Unclustered	2	TEAD4	17.1429	7	0	0	0.759553	FALSE	0	TEAD4	7050	0.169367
8586	3.60772	0.00190764	0.277183	0.0952381	7	7	FALSE		Unclustered	1.2	SERTAD4	29.8571	7	0	0	0.739228	FALSE	0	SERTAD4	139560	0.200194
10340	3.33266	0.00047	0.300061	0.380952	7	7	FALSE		Unclustered	4	TM4SF4	28.8571	7	0	0	0.766734	FALSE	0	TM4SF4	10686	0.195335
10583	3.34553	0.000126	0.298906	0.190476	7	7	FALSE		Unclustered	1.2	TIMP4	31.1429	7	0	0	0.765447	FALSE	0	TIMP4	2998	0.205714
10621	3.57927	0.00157483	0.279387	0	7	7	FALSE		Unclustered	0.25	FNDC3A	11.7143	7	0	0	0.742073	FALSE	0	FNDC3A	57514	0.144788
10626	3.18022	4.6e-05	0.314444	0.380952	7	7	FALSE		Unclustered	2	NOV	57.8571	7	0	0	0.781978	FALSE	0	NOV	1880	0.252027
10899	3.47019	0.00333908	0.288169	0.0952381	7	7	FALSE		Unclustered	1.2	LETM2	27.1429	7	0	0	0.752981	FALSE	0	LETM2	106498	0.146782
11161	3.91734	0.000459	0.255275	0.0952381	7	8	FALSE		Unclustered	1.2	MCTP1	4.57143	7	0	0	0.708266	FALSE	0	MCTP1	7868	0.165714
11317	3.26558	0.00111951	0.306224	0.238095	7	7	FALSE		Unclustered	2.7	HMBOX1	69.7143	7	0	0	0.773442	FALSE	0	HMBOX1	38000	0.280509
11672	3.20867	0.00177868	0.311655	0.0476191	7	7	FALSE		Unclustered	2	SMOC1	34.4286	7	0	0	0.779133	FALSE	0	SMOC1	43316	0.146584
11681	3.2019	0.000665	0.312315	0.285714	7	7	FALSE		Unclustered	2.2	HNF1B	41.7143	7	0	0	0.77981	FALSE	0	HNF1B	18276	0.191799
11801	3.56098	0.00158252	0.280822	0.0952381	7	7	FALSE		Unclustered	1.2	ZNF365	12	7	0	0	0.743902	FALSE	0	ZNF365	49570	0.183673
11822	3.45935	0.00202265	0.289072	0	7	7	FALSE		Unclustered	0.25	SLC16A12	14.4286	7	0	0	0.754065	FALSE	0	SLC16A12	35570	0.147567
11968	3.36653	0.00170576	0.297042	0.142857	7	6	FALSE		Unclustered	3	OCIAD2	33.5714	7	0	0	0.763347	FALSE	0	OCIAD2	41582	0.150685
12033	3.42547	0.00130568	0.29193	0.238095	7	7	FALSE		Unclustered	2.7	CHRDL2	23.2857	7	0	0	0.757453	FALSE	0	CHRDL2	32174	0.207792
12255	3.5813	0.000143	0.279228	0.0952381	7	7	FALSE		Unclustered	1.2	KYNU	11.4286	7	0	0	0.74187	FALSE	0	KYNU	3418	0.171875
12368	3.27846	0.000971	0.305022	0.285714	7	6	FALSE		Unclustered	4	RGS2	33.1429	7	0	0	0.772154	FALSE	0	RGS2	32842	0.207052
12577	3.55014	0.000521	0.281679	0.0952381	7	8	FALSE		Unclustered	1.66667	NDRG1	10.7143	7	0	0	0.744986	FALSE	0	NDRG1	12662	0.160998
12580	3.50068	0.000389	0.285659	0.0476191	7	7	FALSE		Unclustered	2	SRPX2	20.2857	7	0	0	0.749932	FALSE	0	SRPX2	8836	0.1494
12722	3.35027	0.000188	0.298483	0.142857	7	7	FALSE		Unclustered	1.4	FERMT1	23.8571	7	0	0	0.764973	FALSE	0	FERMT1	5020	0.190476
12901	3.10637	0.00102411	0.321919	0.0952381	7	7	FALSE		Unclustered	1.66667	STC1	42.7143	7	0	0	0.789363	FALSE	0	STC1	22400	0.156665
13417	3.74119	0.00244786	0.267294	0.0476191	7	7	FALSE		Unclustered	2	DBNDD1	11.2857	7	0	0	0.725881	FALSE	0	DBNDD1	113094	0.146825
14212	3.41396	0.000179	0.292915	0.238095	7	7	FALSE		Unclustered	2.4	G0S2	20.5714	7	0	0	0.758604	FALSE	0	G0S2	5148	0.209131
14226	3.06098	0.000532	0.326693	0.333333	7	6	FALSE		Unclustered	1.71429	EMCN	53	7	0	0	0.793902	FALSE	0	EMCN	15048	0.166144
14887	3.79133	0.000384	0.26376	0.0952381	7	8	FALSE		Unclustered	1.2	TMEM171	6.57143	7	0	0	0.720867	FALSE	0	TMEM171	7370	0.157509
15236	3.32588	0.00123571	0.300672	0.52381	7	7	FALSE		Unclustered	5	AUNIP	124.571	7	0	0	0.767412	FALSE	0	AUNIP	58130	0.469542
15329	3.31572	3.02e-06	0.301594	0.666667	7	7	FALSE		Unclustered	4.7619	FAM72A	152	7	0	0	0.768428	FALSE	0	FAM72A	478	0.579607
16149	3.28388	0.00136687	0.304518	0.52381	7	7	FALSE		Unclustered	3.2381	SAPCD2	88.5714	7	0	0	0.771612	FALSE	0	SAPCD2	50838	0.334957
16253	3.65041	0.000702	0.273942	0.0476191	7	7	FALSE		Unclustered	2	KCNK2	11.1429	7	0	0	0.734959	FALSE	0	KCNK2	11640	0.179803
16804	3.31436	0.000179	0.301717	0.285714	7	7	FALSE		Unclustered	3	DAAM2	33.1429	7	0	0	0.768564	FALSE	0	DAAM2	6268	0.223938
19168	3.61721	0.000814	0.276456	0.142857	7	7	FALSE		Unclustered	1.06667	MYO1B	12.5714	7	0	0	0.738279	FALSE	0	MYO1B	17324	0.219388
19269	3.1477	0.0020655	0.317693	0.190476	7	7	FALSE		Unclustered	3	MAP3K8	56	7	0	0	0.78523	FALSE	0	MAP3K8	54750	0.218785
20041	3.26762	0.000104	0.306034	0.619048	7	6	FALSE		Unclustered	5	TBC1D2	115	7	0	0	0.773238	FALSE	0	TBC1D2	4384	0.431794
13599	3.37534	0.000956	0.296267	0.333333	6	7	FALSE	Cluster 11	Clustered	2.7	SLC43A2	43.1667	6	0	0	0.762466	FALSE	0	SLC43A2	24976	0.183048
7336	3.49051	0	0.286491	1	6	7	FALSE	Cluster 14	Clustered	6	NR1D2	29	6	0	0	0.750949	FALSE	0	NR1D2	0	0.207143
972	3.74797	0.00085	0.266811	0.2	6	8	FALSE	Cluster 15	Clustered	3	SPTLC3	11.6667	6	0	0	0.725203	TRUE	0	SPTLC3	26784	0.199405
5804	3.58198	0.00175947	0.279175	0.2	6	7	FALSE	Cluster 15	Clustered	3	ZDHHC9	12	6	0	0	0.741802	TRUE	0	ZDHHC9	41924	0.194915
10540	4.19377	0.000431	0.238449	0.133333	6	8	FALSE	Cluster 24	Clustered	1.66667	CEP128	4.16667	6	0	0	0.680623	FALSE	0	CEP128	7436	0.203704
16424	3.79539	7.59e-05	0.263477	0.533333	6	7	FALSE	Cluster 30	Seed	2.4	KCNK3	12	6	0	0	0.720461	FALSE	0	KCNK3	1354	0.266667
13742	3.86789	0.000215	0.258539	0.133333	6	7	FALSE	Cluster 38	Clustered	1.2	FAM43A	6.33333	6	0	0	0.713211	FALSE	0	FAM43A	2510	0.193548
17411	3.85772	0.000383	0.25922	0.133333	6	7	FALSE	Cluster 38	Clustered	1.2	TMEM45A	6.16667	6	0	0	0.714228	FALSE	0	TMEM45A	6828	0.194444
1372	3.20325	0.000197	0.312183	0.4	6	7	FALSE		Unclustered	2.7	SLC40A1	47.6667	6	0	0	0.779675	FALSE	0	SLC40A1	5228	0.210177
1704	3.1836	0.000362	0.314109	0.466667	6	7	FALSE		Unclustered	2.4	C5AR2	59.5	6	0	0	0.78164	FALSE	0	C5AR2	8760	0.245179
2027	3.30488	8.4e-05	0.302583	0.133333	6	7	FALSE		Unclustered	1.66667	TP53INP1	44.5	6	0	0	0.769512	FALSE	0	TP53INP1	2824	0.206573
2466	3.30217	1.93e-05	0.302831	0.533333	6	7	FALSE		Unclustered	4	ALDH1L1	49.8333	6	0	0	0.769783	FALSE	0	ALDH1L1	932	0.238782
2628	3.3584	0.000253	0.297761	0.333333	6	6	FALSE		Unclustered	2.7	NRG2	27.8333	6	0	0	0.76416	FALSE	0	NRG2	5336	0.223577
2944	3.44444	0.00286823	0.290323	0.0666667	6	7	FALSE		Unclustered	2	DLC1	23.5	6	0	0	0.755556	FALSE	0	DLC1	99956	0.221683
3268	3.3916	0.00103354	0.294846	0.2	6	7	FALSE		Unclustered	3	CATSPER1	19.1667	6	0	0	0.76084	FALSE	0	CATSPER1	20050	0.179487
3667	3.3645	0.000721	0.297221	0.266667	6	7	FALSE		Unclustered	3	PHKA1	68.1667	6	0	0	0.76355	FALSE	0	PHKA1	30124	0.302222
3855	3.64566	0.00146214	0.274298	0.0666667	6	7	FALSE		Unclustered	2	ACOT8	21	6	0	0	0.735434	FALSE	0	ACOT8	82896	0.197411
4056	3.48238	0.000276	0.28716	0.0666667	6	7	FALSE		Unclustered	2	ARHGAP22	20	6	0	0	0.751762	FALSE	0	ARHGAP22	5924	0.217228
4497	3.71545	0.000472	0.269147	0.2	6	7	FALSE		Unclustered	1.06667	SEPP1	10.6667	6	0	0	0.728455	FALSE	0	SEPP1	11382	0.205882
4614	3.4939	0.0012497	0.286213	0.0666667	6	7	FALSE		Unclustered	2	ARHGAP28	19	6	0	0	0.75061	FALSE	0	ARHGAP28	40094	0.223577
4720	3.50271	0.000469	0.285493	0	6	7	FALSE		Unclustered	0.285714	CADM3	14.3333	6	0	0	0.749729	FALSE	0	CADM3	10318	0.18018
5175	3.87737	0.000337	0.257907	0.0666667	6	8	FALSE		Unclustered	2	PPAP2A	7.33333	6	0	0	0.712263	FALSE	0	PPAP2A	6616	0.185185
7215	3.44783	0.000446	0.290037	0	6	7	FALSE		Unclustered	0.285714	S100A2	20.1667	6	0	0	0.755217	FALSE	0	S100A2	9654	0.180818
7688	3.48577	0.000317	0.28688	0.0666667	6	7	FALSE		Unclustered	2	GGT5	16.5	6	0	0	0.751423	FALSE	0	GGT5	5884	0.184109
7691	3.42209	3.35e-06	0.292219	0.866667	6	7	FALSE		Unclustered	5	PLIN4	33.5	6	0	0	0.757791	FALSE	0	PLIN4	192	0.316038
7698	3.21341	0.000478	0.311195	0.533333	6	7	FALSE		Unclustered	4	OSMR	54.6667	6	0	0	0.778659	FALSE	0	OSMR	20604	0.244395
8006	3.35705	0.000134	0.297881	0.133333	6	7	FALSE		Unclustered	1.2	GDF6	29.8333	6	0	0	0.764295	FALSE	0	GDF6	3374	0.226923
8270	3.9458	0.000144	0.253434	0.2	6	7	FALSE		Unclustered	1.4	NEBL	9.66667	6	0	0	0.70542	FALSE	0	NEBL	2268	0.227642
8428	3.46612	0.000559	0.288507	0.133333	6	7	FALSE		Unclustered	1.2	SLC19A2	26	6	0	0	0.753388	FALSE	0	SLC19A2	29866	0.187348
8520	3.4397	0.000272	0.290723	0.266667	6	7	FALSE		Unclustered	0.952381	DHRS9	21.1667	6	0	0	0.75603	FALSE	0	DHRS9	9756	0.203526
8953	3.30962	0.000766	0.302149	0.133333	6	7	FALSE		Unclustered	1.2	PODXL	26.8333	6	0	0	0.769038	FALSE	0	PODXL	18296	0.187943
9447	3.18902	0	0.313576	1	6	7	FALSE		Unclustered	6	TNFSF9	58.6667	6	0	0	0.781098	FALSE	0	TNFSF9	0	0.255072
9600	3.72425	0.000461	0.26851	0	6	8	FALSE		Unclustered	0.285714	SLC2A9	10.6667	6	0	0	0.727575	FALSE	0	SLC2A9	9916	0.166667
9635	3.23035	0.000728	0.309564	0.2	6	7	FALSE		Unclustered	1.4	LMO3	47	6	0	0	0.776965	FALSE	0	LMO3	21382	0.219092
9973	3.60569	0.000126	0.277339	0.4	6	8	FALSE		Unclustered	4	GLYATL1	46.1667	6	0	0	0.739431	FALSE	0	GLYATL1	5120	0.532946
10161	3.68225	2.56e-05	0.271573	0.533333	6	8	FALSE		Unclustered	2	ME3	17.8333	6	0	0	0.731775	FALSE	0	ME3	680	0.251174
10217	3.47154	6.94e-05	0.288056	0.466667	6	7	FALSE		Unclustered	4	DKK2	21.6667	6	0	0	0.752846	FALSE	0	DKK2	2102	0.290541
10620	3.1416	0.00138603	0.318309	0.0666667	6	7	FALSE		Unclustered	2	CRABP2	44.3333	6	0	0	0.78584	FALSE	0	CRABP2	40730	0.171916
10639	3.50203	0.000142	0.285548	0.266667	6	7	FALSE		Unclustered	3	SPOCK2	27.3333	6	0	0	0.749797	FALSE	0	SPOCK2	2776	0.262136
10894	3.43225	0.00292968	0.291354	0.0666667	6	7	FALSE		Unclustered	2	RNFT2	54	6	0	0	0.756775	FALSE	0	RNFT2	101528	0.249221
11032	3.21545	3.78e-06	0.310999	0.666667	6	7	FALSE		Unclustered	4	IL22RA2	53.6667	6	0	0	0.778455	FALSE	0	IL22RA2	110	0.242836
11314	3.0061	0.00324757	0.332657	0.133333	6	7	FALSE		Unclustered	1.66667	APOBEC3B	71.6667	6	0	0	0.79939	FALSE	0	APOBEC3B	89610	0.196051
11718	3.54675	0.000255	0.281948	0.0666667	6	7	FALSE		Unclustered	2	ABCA4	15.3333	6	0	0	0.745325	FALSE	0	ABCA4	4900	0.183333
12250	3.1084	0.00025	0.321709	0.266667	6	6	FALSE		Unclustered	3	CMKLR1	72.1667	6	0	0	0.78916	FALSE	0	CMKLR1	7846	0.262165
12578	3.53659	0.000298	0.282759	0.0666667	6	8	FALSE		Unclustered	2	SLC45A3	14.8333	6	0	0	0.746341	FALSE	0	SLC45A3	8386	0.186404
12864	3.48577	0.000307	0.28688	0	6	7	FALSE		Unclustered	0.285714	TSPAN6	14	6	0	0	0.751423	FALSE	0	TSPAN6	7746	0.173333
13248	3.27439	0.000141	0.3054	0.4	6	7	FALSE		Unclustered	4	TM4SF5	39.8333	6	0	0	0.772561	FALSE	0	TM4SF5	4182	0.228324
13762	3.3916	0.000806	0.294846	0.2	6	7	FALSE		Unclustered	3	RGS18	32.3333	6	0	0	0.76084	FALSE	0	RGS18	15942	0.227381
13893	3.76626	0.000588	0.265515	0.2	6	7	FALSE		Unclustered	1.06667	FMN2	13	6	0	0	0.723374	FALSE	0	FMN2	12756	0.261905
13999	3.32724	0.00146076	0.30055	0	6	7	FALSE		Unclustered	0.285714	RAB3GAP2	32.3333	6	0	0	0.767276	FALSE	0	RAB3GAP2	55974	0.17122
14177	3.72764	0.00188113	0.268266	0	6	6	FALSE		Unclustered	0.285714	DOPEY2	8	6	0	0	0.727236	FALSE	0	DOPEY2	36582	0.170732
14345	3.52981	0.00036	0.283301	0.2	6	7	FALSE		Unclustered	1.06667	CYTIP	16.5	6	0	0	0.747019	FALSE	0	CYTIP	9218	0.194444
14454	3.13211	0.00135805	0.319273	0.466667	6	7	FALSE		Unclustered	4	IL1RL1	78.1667	6	0	0	0.786789	FALSE	0	IL1RL1	36488	0.296578
14563	3.33401	0.00133721	0.299939	0.2	6	7	FALSE		Unclustered	3	BTBD11	46.1667	6	0	0	0.766599	FALSE	0	BTBD11	43324	0.253704
14878	3.83875	0.000406	0.260501	0.0666667	6	8	FALSE		Unclustered	2	FIBIN	7	6	0	0	0.716125	FALSE	0	FIBIN	7776	0.175926
14967	3.3435	3.32e-05	0.299088	0.266667	6	7	FALSE		Unclustered	3	ANGPTL5	35.8333	6	0	0	0.76565	FALSE	0	ANGPTL5	1454	0.253571
15127	3.57114	0.000185	0.280023	0	6	7	FALSE		Unclustered	0.285714	SCARA3	13.6667	6	0	0	0.742886	FALSE	0	SCARA3	3618	0.168889
15382	3.4126	0.00130824	0.293032	0	6	7	FALSE		Unclustered	0.285714	FAM46C	30	6	0	0	0.75874	FALSE	0	FAM46C	53214	0.176829
15477	3.42954	0.000604	0.291584	0.2	6	7	FALSE		Unclustered	1.4	CCDC34	77	6	0	0	0.757046	FALSE	0	CCDC34	25540	0.365079
15683	3.57588	0.000343	0.279651	0	6	8	FALSE		Unclustered	0.285714	SLC22A3	11.6667	6	0	0	0.742412	FALSE	0	SLC22A3	4670	0.172043
16551	3.56843	0.000428	0.280235	0.0666667	6	7	FALSE		Unclustered	2	SORBS2	15.8333	6	0	0	0.743157	FALSE	0	SORBS2	6714	0.210648
17249	3.86314	0.000484	0.258857	0.133333	6	8	FALSE		Unclustered	1.66667	SLC2A13	8.83333	6	0	0	0.713686	FALSE	0	SLC2A13	9512	0.193798
19119	3.23442	4.87e-06	0.309175	0.533333	6	7	FALSE		Unclustered	2.4	IL18R1	43.8333	6	0	0	0.776558	FALSE	0	IL18R1	56	0.209729
17067	3.92276	0.000148	0.254922	0.3	5	8	FALSE	Cluster 11	Seed	3	SLC2A12	8	5	0	0	0.707724	FALSE	0	SLC2A12	2312	0.281481
6895	3.5664	8.75e-05	0.280395	0.6	5	7	FALSE	Cluster 17	Clustered	2.7	ABLIM3	19	5	0	0	0.74336	FALSE	0	ABLIM3	2434	0.246753
7172	3.62534	7.79e-05	0.275836	0.5	5	7	FALSE	Cluster 17	Clustered	2.7	ABLIM2	14.8	5	0	0	0.737466	FALSE	0	ABLIM2	1526	0.239344
12985	3.7107	0.000112	0.269491	0.4	5	7	FALSE	Cluster 25	Clustered	3	SLC26A6	10.2	5	0	0	0.72893	FALSE	0	SLC26A6	1432	0.243902
9441	3.85501	0.000179	0.259402	0.4	5	8	FALSE	Cluster 29	Clustered	3	SYNPO	8.8	5	0	0	0.714499	FALSE	0	SYNPO	3104	0.26875
14051	3.99932	0.00307259	0.250042	0.1	5	7	FALSE	Cluster 32	Clustered	2	CLMN	7.4	5	0	0	0.700068	FALSE	0	CLMN	188092	0.2125
1790	3.90379	0.000486	0.256161	0.1	5	7	FALSE	Cluster 37	Clustered	2	DYNLRB2	7.4	5	0	0	0.709621	FALSE	0	DYNLRB2	11982	0.2125
11387	3.59282	0.000297	0.278333	0.1	5	8	FALSE	Cluster 37	Clustered	2	ARMC4	13	5	0	0	0.740718	FALSE	0	ARMC4	8598	0.210169
9004	3.62331	1.01e-05	0.275991	0.8	5	7	FALSE	Cluster 41	Clustered	4	MT1F	15	5	0	0	0.737669	FALSE	0	MT1F	396	0.288462
800	3.94173	5.82e-05	0.253695	0.4	5	8	FALSE		Unclustered	1.2	AKR1C1	9.4	5	0	0	0.705827	FALSE	0	AKR1C1	924	0.313333
2289	3.40583	9.99e-05	0.293614	0.3	5	7	FALSE		Unclustered	3	PLEKHG5	29.8	5	0	0	0.759417	FALSE	0	PLEKHG5	2748	0.2625
2322	3.50678	0.00117124	0.285162	0.1	5	7	FALSE		Unclustered	2	PRPS1	32	5	0	0	0.749322	FALSE	0	PRPS1	46992	0.207947
2707	3.3645	5.24e-05	0.297221	0.1	5	7	FALSE		Unclustered	2	PIK3R5	30.8	5	0	0	0.76355	FALSE	0	PIK3R5	1566	0.245528
2729	3.21748	2.1e-05	0.310802	0.5	5	7	FALSE		Unclustered	3	PKN3	85.2	5	0	0	0.778252	FALSE	0	PKN3	1528	0.335433
2786	3.46206	7.05e-05	0.288845	0.2	5	7	FALSE		Unclustered	1.66667	HOMER3	17.8	5	0	0	0.753794	FALSE	0	HOMER3	1326	0.212195
2937	3.3706	8.79e-05	0.296683	0.3	5	7	FALSE		Unclustered	1.4	BCAT1	44	5	0	0	0.76294	FALSE	0	BCAT1	2780	0.223469
2947	3.51897	0.000211	0.284174	0	5	7	FALSE		Unclustered	0.333333	TNS3	18.2	5	0	0	0.748103	FALSE	0	TNS3	4442	0.215
3292	3.92005	0.00013	0.255099	0.2	5	8	FALSE		Unclustered	1.66667	AKR1C4	8.4	5	0	0	0.707995	FALSE	0	AKR1C4	2168	0.258065
3323	3.39499	0.000591	0.294552	0	5	7	FALSE		Unclustered	0.333333	SPEN	23.6	5	0	0	0.760501	FALSE	0	SPEN	20544	0.201786
3394	3.23713	0.00136587	0.308916	0.3	5	7	FALSE		Unclustered	3	ABR	57.4	5	0	0	0.776287	FALSE	0	ABR	28536	0.2375
3500	3.53455	7.9e-05	0.282921	0.3	5	7	FALSE		Unclustered	3	ARHGAP6	21.6	5	0	0	0.746545	FALSE	0	ARHGAP6	1620	0.286486
3587	3.43496	0.00011	0.291124	0.6	5	7	FALSE		Unclustered	2.7	CES1	37.2	5	0	0	0.756504	FALSE	0	CES1	3134	0.304918
3847	3.5332	0.000146	0.28303	0.4	5	7	FALSE		Unclustered	3	ARHGEF37	22.8	5	0	0	0.74668	FALSE	0	ARHGEF37	2088	0.2825
4254	3.46206	0.000137	0.288845	0.1	5	7	FALSE		Unclustered	2	BCAR3	25.2	5	0	0	0.753794	FALSE	0	BCAR3	3232	0.205
4276	3.61247	0.00126252	0.276819	0.3	5	7	FALSE		Unclustered	1.4	NCEH1	16.6	5	0	0	0.738753	FALSE	0	NCEH1	28552	0.244776
4537	3.29675	0.000126	0.303329	0.1	5	6	FALSE		Unclustered	2	CPB1	35.2	5	0	0	0.770325	FALSE	0	CPB1	3882	0.227632
4854	3.81707	0.000211	0.261981	0.1	5	8	FALSE		Unclustered	2	RBM24	7.6	5	0	0	0.718293	FALSE	0	RBM24	3408	0.21875
4915	3.771	0.00016	0.265181	0.1	5	7	FALSE		Unclustered	2	ACAT2	11.6	5	0	0	0.7229	FALSE	0	ACAT2	3800	0.22
5956	3.55217	3.51e-05	0.281518	0.5	5	7	FALSE		Unclustered	2.7	PDE8B	25.8	5	0	0	0.744783	FALSE	0	PDE8B	922	0.294253
6113	3.45054	0.00160935	0.28981	0.3	5	7	FALSE		Unclustered	3	TRAK1	20.4	5	0	0	0.754946	FALSE	0	TRAK1	36216	0.21978
6278	3.51829	0.000102	0.284229	0.3	5	7	FALSE		Unclustered	1.4	PSG1	17	5	0	0	0.748171	FALSE	0	PSG1	2922	0.224
6331	3.56369	0.000316	0.280608	0	5	7	FALSE		Unclustered	0.333333	PIR	20.2	5	0	0	0.743631	FALSE	0	PIR	16640	0.202105
6724	3.50203	0.000105	0.285548	0.1	5	7	FALSE		Unclustered	2	CKB	17.6	5	0	0	0.749797	FALSE	0	CKB	1714	0.220779
6789	3.27642	0.000663	0.305211	0.1	5	7	FALSE		Unclustered	2	CAPG	66.8	5	0	0	0.772358	FALSE	0	CAPG	22966	0.296861
7991	3.54539	0.00141863	0.282056	0	5	7	FALSE		Unclustered	0.333333	FLOT2	16.2	5	0	0	0.745461	FALSE	0	FLOT2	28642	0.205405
8033	3.64702	0.000272	0.274197	0.2	5	7	FALSE		Unclustered	1.2	KCNE4	22.4	5	0	0	0.735298	FALSE	0	KCNE4	7532	0.213462
8160	3.46206	0.000242	0.288845	0.4	5	7	FALSE		Unclustered	1.2	GREM2	30.6	5	0	0	0.753794	FALSE	0	GREM2	7252	0.273214
8427	3.43157	0.00144807	0.291412	0.1	5	7	FALSE		Unclustered	2	SLC19A3	45.2	5	0	0	0.756843	FALSE	0	SLC19A3	42058	0.229897
8464	3.8706	0.000243	0.258358	0.1	5	7	FALSE		Unclustered	2	CHDH	8.8	5	0	0	0.71294	FALSE	0	CHDH	7120	0.221622
8936	3.61518	0.000264	0.276612	0	5	7	FALSE		Unclustered	0.333333	MSRA	18.6	5	0	0	0.738482	FALSE	0	MSRA	7748	0.212048
9127	3.89837	0.000118	0.256517	0.1	5	8	FALSE		Unclustered	2	SH2D4A	6.2	5	0	0	0.710163	FALSE	0	SH2D4A	1328	0.224
10168	3.20935	0.000765	0.31159	0.1	5	7	FALSE		Unclustered	2	LZTS1	82.8	5	0	0	0.779065	FALSE	0	LZTS1	21772	0.298909
10343	3.23984	0.00143099	0.308657	0.1	5	7	FALSE		Unclustered	2	LPXN	42.6	5	0	0	0.776016	FALSE	0	LPXN	30512	0.230769
10960	3.27304	9.61e-06	0.305527	0.5	5	7	FALSE		Unclustered	3	NANOS3	47.8	5	0	0	0.772696	FALSE	0	NANOS3	430	0.276301
11162	3.53117	0.000607	0.283193	0.1	5	7	FALSE		Unclustered	2	ARRDC4	15.6	5	0	0	0.746883	FALSE	0	ARRDC4	11618	0.205479
11321	3.31436	0.00149712	0.301717	0.1	5	7	FALSE		Unclustered	2	FRY	85.8	5	0	0	0.768564	FALSE	0	FRY	42672	0.362553
11354	3.21274	0.000718	0.311261	0.1	5	6	FALSE		Unclustered	2	HHIPL1	49	5	0	0	0.778726	FALSE	0	HHIPL1	20324	0.203361
11384	3.45867	0.000476	0.289128	0.2	5	7	FALSE		Unclustered	1.66667	MEST	21.4	5	0	0	0.754133	FALSE	0	MEST	16474	0.21875
11530	3.21409	1.12e-05	0.31113	0.5	5	7	FALSE		Unclustered	3	TNFRSF25	50.2	5	0	0	0.778591	FALSE	0	TNFRSF25	202	0.233488
11952	3.39499	0.000261	0.294552	0.3	5	7	FALSE		Unclustered	3	INHBB	34.8	5	0	0	0.760501	FALSE	0	INHBB	6254	0.289076
12001	3.83469	0.00208051	0.260777	0	5	7	FALSE		Unclustered	0.333333	TTC18	11	5	0	0	0.716531	FALSE	0	TTC18	102592	0.2
12254	3.15041	0.000472	0.317419	0	5	7	FALSE		Unclustered	0.333333	SLC7A11	54.2	5	0	0	0.784959	FALSE	0	SLC7A11	17452	0.206202
12360	3.99526	0.00011	0.250297	0	5	8	FALSE		Unclustered	0.333333	HSD3B7	5.6	5	0	0	0.700474	FALSE	0	HSD3B7	1742	0.209091
12422	3.6477	0.000613	0.274146	0.1	5	7	FALSE		Unclustered	2	PTPRQ	7.4	5	0	0	0.73523	FALSE	0	PTPRQ	12258	0.2125
12459	3.21003	0.000172	0.311524	0	5	7	FALSE		Unclustered	0.333333	CPZ	49.2	5	0	0	0.778997	FALSE	0	CPZ	6052	0.208658
12708	3.96816	0.000323	0.252006	0	5	7	FALSE		Unclustered	0.333333	TMTC1	6.8	5	0	0	0.703184	FALSE	0	TMTC1	6334	0.207143
12728	3.55488	0.000529	0.281304	0	5	7	FALSE		Unclustered	0.333333	EXOC6	17	5	0	0	0.744512	FALSE	0	EXOC6	7028	0.202532
13009	3.76897	0.00114826	0.265324	0	5	7	FALSE		Unclustered	0.333333	MYO19	9.2	5	0	0	0.723103	FALSE	0	MYO19	44604	0.2
13332	3.62195	0.000192	0.276094	0	5	7	FALSE		Unclustered	0.333333	GALE	13.4	5	0	0	0.737805	FALSE	0	GALE	3762	0.221429
13404	3.56233	0.000859	0.280715	0	5	7	FALSE		Unclustered	0.333333	RHBDF2	24.4	5	0	0	0.743767	FALSE	0	RHBDF2	35366	0.2
13757	3.29539	0.000427	0.303454	0	5	7	FALSE		Unclustered	0.333333	ENPP2	35.8	5	0	0	0.770461	FALSE	0	ENPP2	13144	0.207143
14110	3.57114	0.000882	0.280023	0.1	5	8	FALSE		Unclustered	2	TSPAN31	13	5	0	0	0.742886	FALSE	0	TSPAN31	27824	0.206667
14142	3.63957	0.00126028	0.274758	0.3	5	8	FALSE		Unclustered	3	TNFRSF19	14.2	5	0	0	0.736043	FALSE	0	TNFRSF19	29246	0.237931
14339	3.69715	0.00032	0.270478	0	5	8	FALSE		Unclustered	0.333333	ATP8A2	10.4	5	0	0	0.730285	FALSE	0	ATP8A2	11664	0.2
14459	3.18157	0.00222626	0.31431	0	5	7	FALSE		Unclustered	0.333333	ABCA3	51.6	5	0	0	0.781843	FALSE	0	ABCA3	43202	0.220961
14588	3.55962	0.000287	0.280929	0.1	5	7	FALSE		Unclustered	2	ERRFI1	15.4	5	0	0	0.744038	FALSE	0	ERRFI1	7426	0.227692
14800	3.37398	0.000295	0.296386	0.1	5	7	FALSE		Unclustered	2	PKDCC	27.6	5	0	0	0.762602	FALSE	0	PKDCC	9584	0.216
14989	3.44919	0.000292	0.289923	0.2	5	7	FALSE		Unclustered	1.66667	CDCP1	30	5	0	0	0.755081	FALSE	0	CDCP1	7000	0.233071
15489	3.86992	0.00150208	0.258403	0	5	7	FALSE		Unclustered	0.333333	WFDC1	8	5	0	0	0.713008	FALSE	0	WFDC1	53434	0.212121
15679	3.48713	0.00160097	0.286769	0	5	7	FALSE		Unclustered	0.333333	SH2D1A	17.4	5	0	0	0.751287	FALSE	0	SH2D1A	39244	0.207595
15716	3.8103	0.00151886	0.262447	0	5	7	FALSE		Unclustered	0.333333	KCNIP3	9.4	5	0	0	0.71897	FALSE	0	KCNIP3	60608	0.2
15878	3.53862	0.000307	0.282596	0.1	5	6	FALSE		Unclustered	2	CRELD1	14.6	5	0	0	0.746138	FALSE	0	CRELD1	6374	0.21875
15889	3.4729	0.00102739	0.287944	0	5	7	FALSE		Unclustered	0.333333	PI15	20.6	5	0	0	0.75271	FALSE	0	PI15	23592	0.210753
15902	3.73916	0.00153481	0.26744	0.1	5	8	FALSE		Unclustered	2	KLHL24	11	5	0	0	0.726084	FALSE	0	KLHL24	47348	0.236364
15973	3.229	0.00108299	0.309694	0.1	5	7	FALSE		Unclustered	2	FXYD5	47	5	0	0	0.7771	FALSE	0	FXYD5	37872	0.207143
16086	3.42547	0.00367937	0.29193	0.1	5	7	FALSE		Unclustered	2	FAM111B	64.8	5	0	0	0.757453	FALSE	0	FAM111B	108492	0.289189
16167	3.53117	0.000579	0.283193	0	5	7	FALSE		Unclustered	0.333333	PAQR4	50	5	0	0	0.746883	FALSE	0	PAQR4	25750	0.276836
16227	3.32724	0.000261	0.30055	0.5	5	7	FALSE		Unclustered	2.7	UBASH3B	100.8	5	0	0	0.767276	FALSE	0	UBASH3B	9002	0.404016
16346	3.7378	0.00110102	0.267537	0	5	8	FALSE		Unclustered	0.333333	TMEM51	16.6	5	0	0	0.72622	FALSE	0	TMEM51	53326	0.202597
17463	3.76152	0.000532	0.26585	0	5	7	FALSE		Unclustered	0.333333	SPOCD1	11.8	5	0	0	0.723848	FALSE	0	SPOCD1	26726	0.2
17581	3.31707	0.000742	0.301471	0.1	5	7	FALSE		Unclustered	2	TRIM59	43.6	5	0	0	0.768293	FALSE	0	TRIM59	23394	0.207729
17863	3.76558	0.00143816	0.265563	0	5	7	FALSE		Unclustered	0.333333	SERINC2	7	5	0	0	0.723442	FALSE	0	SERINC2	38816	0.2
18025	3.12602	2.65e-05	0.319896	0.2	5	7	FALSE		Unclustered	1.66667	RBMS1	68.2	5	0	0	0.787398	FALSE	0	RBMS1	1548	0.237895
18814	3.3313	0.00111286	0.300183	0.3	5	7	FALSE		Unclustered	3	PPP1R14B	90.6	5	0	0	0.76687	FALSE	0	PPP1R14B	38340	0.393886
19899	3.42005	0.000141	0.292393	0.1	5	7	FALSE		Unclustered	2	CPA4	26.8	5	0	0	0.757995	FALSE	0	CPA4	3274	0.236036
19988	3.29472	0	0.303516	1	5	7	FALSE		Unclustered	5	MOK	176.6	5	0	0	0.770528	FALSE	0	MOK	0	0.698024
973	4.12398	7.93e-05	0.242484	0.5	4	8	FALSE	Cluster 15	Clustered	3	SPTSSA	4.5	4	0	0	0.687602	TRUE	0	SPTSSA	3906	0.386364
10225	4.43496	0.000109	0.225481	0.333333	4	8	FALSE	Cluster 24	Clustered	1.66667	TMEM169	3.75	4	0	0	0.656504	FALSE	0	TMEM169	2954	0.35
15935	3.54539	0.00178213	0.282056	0.166667	4	7	FALSE	Cluster 24	Seed	2	ZNF367	32.75	4	0	0	0.745461	FALSE	0	ZNF367	90514	0.255952
13024	3.83198	0.000187	0.260962	0.5	4	8	FALSE	Cluster 25	Clustered	3	NEK10	10.25	4	0	0	0.716802	FALSE	0	NEK10	2698	0.30303
16200	3.979	0.00270819	0.25132	0.5	4	8	FALSE	Cluster 25	Clustered	3	STXBP4	6	4	0	0	0.7021	FALSE	0	STXBP4	76852	0.359375
11837	3.84146	0.000566	0.260317	0.166667	4	8	FALSE	Cluster 34	Clustered	2	PRELID2	9.25	4	0	0	0.715854	FALSE	0	PRELID2	17254	0.265152
15979	4.00881	0.000329	0.249451	0.166667	4	8	FALSE	Cluster 34	Clustered	2	SH3RF2	8	4	0	0	0.699119	FALSE	0	SH3RF2	6730	0.267857
15570	4.35637	0.00150363	0.229549	0.166667	4	8	FALSE	Cluster 35	Clustered	2	PPP1R32	3	4	0	0	0.664363	FALSE	0	PPP1R32	44156	0.3125
3030	3.8374	0.000477	0.260593	0.333333	4	7	FALSE	Cluster 36	Clustered	1.66667	ATP6V0E2	12.75	4	0	0	0.71626	FALSE	0	ATP6V0E2	9554	0.271739
3031	3.84146	0.000461	0.260317	0.333333	4	7	FALSE	Cluster 36	Clustered	1.66667	ATP6V1G3	12.25	4	0	0	0.715854	FALSE	0	ATP6V1G3	9278	0.272727
14885	4.24797	7.9e-05	0.235407	0.166667	4	8	FALSE	Cluster 36	Seed	2	ATP6AP1L	6	4	0	0	0.675203	FALSE	0	ATP6AP1L	904	0.305556
1980	4.01152	4.18e-05	0.249282	0.333333	4	7	FALSE	Cluster 42	Clustered	1.66667	GALNT14	7.75	4	0	0	0.698848	FALSE	0	GALNT14	586	0.340909
4015	4.01694	0.000545	0.248946	0.333333	4	7	FALSE	Cluster 42	Seed	1.66667	GALNT15	7.75	4	0	0	0.698306	FALSE	0	GALNT15	8904	0.340909
4519	4.01491	1.99e-05	0.249072	0.5	4	7	FALSE	Cluster 42	Clustered	1.4	ST6GALNAC3	8.25	4	0	0	0.698509	FALSE	0	ST6GALNAC3	298	0.34375
20070	3.3435	4.26e-05	0.299088	0.5	4	7	FALSE	Cluster 42	Clustered	1.4	HAS3	53.25	4	0	0	0.76565	FALSE	0	HAS3	2462	0.263614
249	3.57249	1.19e-06	0.279917	0.833333	4	7	FALSE		Unclustered	2.7	MT-ND3	16	4	0	0	0.742751	FALSE	0	MT-ND3	72	0.307692
2154	3.61992	7.95e-05	0.276249	0.5	4	7	FALSE		Unclustered	3	HEYL	18.5	4	0	0	0.738008	FALSE	0	HEYL	2210	0.365
2187	3.59417	8.46e-05	0.278228	0	4	8	FALSE		Unclustered	0.4	RIPK3	15.25	4	0	0	0.740583	FALSE	0	RIPK3	1296	0.263889
2482	3.67751	2.12e-05	0.271923	0.166667	4	8	FALSE		Unclustered	2	ABAT	14.5	4	0	0	0.732249	FALSE	0	ABAT	512	0.285714
2856	3.72154	6.89e-05	0.268706	0	4	8	FALSE		Unclustered	0.4	TLE2	11.75	4	0	0	0.727846	FALSE	0	TLE2	1666	0.26875
3059	3.84892	3.07e-05	0.259813	0.166667	4	8	FALSE		Unclustered	2	CHST2	13.75	4	0	0	0.715108	FALSE	0	CHST2	610	0.301136
3116	3.38008	0.000479	0.295851	0	4	6	FALSE		Unclustered	0.4	CDO1	30.25	4	0	0	0.761992	FALSE	0	CDO1	7624	0.252155
3275	3.64499	9.86e-05	0.274349	0.166667	4	7	FALSE		Unclustered	2	ARSK	19.75	4	0	0	0.735501	FALSE	0	ARSK	4024	0.363208
3889	3.56165	8.08e-05	0.280768	0.166667	4	7	FALSE		Unclustered	2	STARD8	24.75	4	0	0	0.743835	FALSE	0	STARD8	1986	0.351449
4397	3.61111	0	0.276923	1	4	7	FALSE		Unclustered	4	GPR20	21	4	0	0	0.738889	FALSE	0	GPR20	0	0.313433
4667	3.57927	0	0.279387	1	4	7	FALSE		Unclustered	4	CHSY3	32.5	4	0	0	0.742073	FALSE	0	CHSY3	0	0.391566
4977	3.71951	0.000147	0.268852	0.333333	4	7	FALSE		Unclustered	1.2	PPAPDC1A	21.75	4	0	0	0.728049	FALSE	0	PPAPDC1A	4608	0.286184
5159	4.04336	0.000148	0.247319	0.166667	4	8	FALSE		Unclustered	2	WIPI1	6.25	4	0	0	0.695664	FALSE	0	WIPI1	3810	0.27381
5884	3.78726	1.5e-05	0.264043	0.333333	4	8	FALSE		Unclustered	1.66667	CHST1	16.75	4	0	0	0.721274	FALSE	0	CHST1	450	0.351064
6147	3.63076	0	0.275425	1	4	7	FALSE		Unclustered	4	SVIP	19.25	4	0	0	0.736924	FALSE	0	SVIP	0	0.35
6788	3.96206	0.000383	0.252394	0	4	8	FALSE		Unclustered	0.4	CRIP1	4.75	4	0	0	0.703794	FALSE	0	CRIP1	13192	0.25
7214	3.96003	0.000625	0.252524	0.166667	4	7	FALSE		Unclustered	2	S100A3	8.75	4	0	0	0.703997	FALSE	0	S100A3	13100	0.266129
8310	3.46206	6.92e-05	0.288845	0.333333	4	7	FALSE		Unclustered	1.66667	TYRO3	25	4	0	0	0.753794	FALSE	0	TYRO3	1400	0.271978
8362	4.49187	3.39e-05	0.222624	0.333333	4	8	FALSE		Unclustered	1.66667	RASSF4	4	4	0	0	0.650813	FALSE	0	RASSF4	354	0.375
8934	3.48577	7.16e-05	0.28688	0.166667	4	7	FALSE		Unclustered	2	GRHL3	20.75	4	0	0	0.751423	FALSE	0	GRHL3	1928	0.28125
8944	3.41531	4.42e-05	0.292799	0.166667	4	7	FALSE		Unclustered	2	SNED1	31.25	4	0	0	0.758469	FALSE	0	SNED1	1286	0.265086
8951	3.61043	7.23e-05	0.276975	0.166667	4	8	FALSE		Unclustered	2	PPP1R3C	15.75	4	0	0	0.738957	FALSE	0	PPP1R3C	1666	0.262931
9011	3.24932	0.000243	0.307756	0	4	6	FALSE		Unclustered	0.4	PTPRG	53.5	4	0	0	0.775068	FALSE	0	PTPRG	8228	0.251196
9126	3.45393	0.000317	0.289525	0.333333	4	7	FALSE		Unclustered	1.66667	CCDC15	47	4	0	0	0.754607	FALSE	0	CCDC15	10248	0.255464
9232	3.6023	0.000404	0.2776	0	4	7	FALSE		Unclustered	0.4	PLCL1	11.75	4	0	0	0.73977	FALSE	0	PLCL1	6588	0.25
9599	3.98306	0.000147	0.251063	0	4	8	FALSE		Unclustered	0.4	LRRC16A	7.5	4	0	0	0.701694	FALSE	0	LRRC16A	1670	0.25
9681	3.55285	4.2e-05	0.281465	0.333333	4	7	FALSE		Unclustered	1.66667	MTSS1	22.5	4	0	0	0.744715	FALSE	0	MTSS1	1124	0.364754
10453	4.42683	0.00142411	0.225895	0	4	8	FALSE		Unclustered	0.4	LIMS2	4.25	4	0	0	0.657317	FALSE	0	LIMS2	43854	0.25
10460	3.93496	0.000104	0.254132	0	4	8	FALSE		Unclustered	0.4	PIEZO2	7.5	4	0	0	0.706504	FALSE	0	PIEZO2	1490	0.270833
10539	3.79946	0.00119209	0.263195	0	4	8	FALSE		Unclustered	0.4	CCDC68	5.75	4	0	0	0.720054	FALSE	0	CCDC68	23850	0.25
10578	3.92073	0.000166	0.255054	0	4	7	FALSE		Unclustered	0.4	TRIM47	8	4	0	0	0.707927	FALSE	0	TRIM47	1680	0.25
10683	3.99187	0.0003	0.250509	0.166667	4	8	FALSE		Unclustered	2	TUSC5	8.75	4	0	0	0.700813	FALSE	0	TUSC5	4714	0.266129
11446	3.69173	0.000899	0.270875	0	4	7	FALSE		Unclustered	0.4	DNAJC12	17	4	0	0	0.730827	FALSE	0	DNAJC12	38992	0.25
11543	3.81165	0.000537	0.262353	0.166667	4	8	FALSE		Unclustered	2	SLC16A4	7.75	4	0	0	0.718835	FALSE	0	SLC16A4	11612	0.268519
11657	4.16734	0.00156233	0.239961	0	4	8	FALSE		Unclustered	0.4	PAFAH1B3	2.75	4	0	0	0.683266	FALSE	0	PAFAH1B3	31350	0.25
11842	4.26084	0.000269	0.234696	0	4	8	FALSE		Unclustered	0.4	FRMD3	6.25	4	0	0	0.673916	FALSE	0	FRMD3	4172	0.25
12278	3.83604	6.59e-05	0.260685	0.166667	4	7	FALSE		Unclustered	2	IKZF2	8.25	4	0	0	0.716396	FALSE	0	IKZF2	1008	0.287037
12285	4.0813	0.00297378	0.24502	0	4	8	FALSE		Unclustered	0.4	ZMYND15	6.75	4	0	0	0.69187	FALSE	0	ZMYND15	139028	0.25
12320	3.32588	0.000568	0.300672	0.166667	4	7	FALSE		Unclustered	2	PCDH11X	40.75	4	0	0	0.767412	FALSE	0	PCDH11X	13070	0.256369
12552	3.4729	0.000433	0.287944	0	4	7	FALSE		Unclustered	0.4	NPTX1	21	4	0	0	0.75271	FALSE	0	NPTX1	7464	0.25974
12562	3.72561	9.98e-05	0.268412	0	4	8	FALSE		Unclustered	0.4	HR	13.5	4	0	0	0.727439	FALSE	0	HR	1818	0.255102
12736	4.0393	0.00011	0.247568	0.166667	4	8	FALSE		Unclustered	2	TRPM3	5.75	4	0	0	0.69607	FALSE	0	TRPM3	1712	0.291667
12765	3.28184	6.39e-05	0.304707	0.166667	4	6	FALSE		Unclustered	2	NPR3	52.75	4	0	0	0.771816	FALSE	0	NPR3	2382	0.253641
13050	4.03184	0.000209	0.248026	0.166667	4	7	FALSE		Unclustered	2	GPR137C	9	4	0	0	0.696816	FALSE	0	GPR137C	2742	0.265625
13060	3.5481	8.6e-05	0.281841	0.166667	4	7	FALSE		Unclustered	2	AMY1C	30	4	0	0	0.74519	FALSE	0	AMY1C	1766	0.278302
13113	3.41328	0.000377	0.292973	0	4	7	FALSE		Unclustered	0.4	MSMP	29.5	4	0	0	0.758672	FALSE	0	MSMP	11116	0.25
13245	3.81165	6.75e-05	0.262353	0.333333	4	8	FALSE		Unclustered	1.2	SKIDA1	10	4	0	0	0.718835	FALSE	0	SKIDA1	1298	0.322581
13272	3.40921	0.000264	0.293323	0.166667	4	7	FALSE		Unclustered	2	TRNP1	33.75	4	0	0	0.759079	FALSE	0	TRNP1	12828	0.263889
13304	3.54201	0.000233	0.282326	0.166667	4	7	FALSE		Unclustered	2	MURC	32.25	4	0	0	0.745799	FALSE	0	MURC	7980	0.260246
13593	3.50339	1.71e-06	0.285438	0.5	4	7	FALSE		Unclustered	3	SAC3D1	96.5	4	0	0	0.749661	FALSE	0	SAC3D1	82	0.506579
13916	3.89634	0.000233	0.256651	0	4	7	FALSE		Unclustered	0.4	TMEM59L	6	4	0	0	0.710366	FALSE	0	TMEM59L	5782	0.25
14384	3.88889	8.49e-05	0.257143	0	4	8	FALSE		Unclustered	0.4	GLIS3	6.75	4	0	0	0.711111	FALSE	0	GLIS3	1202	0.27381
14432	3.80149	2.25e-05	0.263055	0.333333	4	8	FALSE		Unclustered	1.66667	GPR88	12.25	4	0	0	0.719851	FALSE	0	GPR88	418	0.307692
14589	3.52168	0.00016	0.283955	0.333333	4	7	FALSE		Unclustered	1.66667	SPAG4	69.25	4	0	0	0.747832	FALSE	0	SPAG4	5512	0.385475
14722	3.23916	7e-05	0.308722	0	4	7	FALSE		Unclustered	0.4	RBM3	61.75	4	0	0	0.776084	FALSE	0	RBM3	2000	0.266447
14727	3.95122	0.000589	0.253086	0	4	8	FALSE		Unclustered	0.4	ACOT7	11.75	4	0	0	0.704878	FALSE	0	ACOT7	12096	0.275641
14731	3.9668	0.000175	0.252092	0	4	8	FALSE		Unclustered	0.4	TMEM44	8.25	4	0	0	0.70332	FALSE	0	TMEM44	2294	0.25
14877	4.08266	9.21e-05	0.244939	0	4	8	FALSE		Unclustered	0.4	FAM180A	6.5	4	0	0	0.691734	FALSE	0	FAM180A	1092	0.25
14904	3.62602	9e-07	0.275785	0.833333	4	7	FALSE		Unclustered	2.7	MATN2	36.75	4	0	0	0.737398	FALSE	0	MATN2	38	0.427326
14952	3.68225	0.000361	0.271573	0.333333	4	7	FALSE		Unclustered	1.66667	PKD2L1	15.5	4	0	0	0.731775	FALSE	0	PKD2L1	6162	0.277273
14965	3.271	1.1e-05	0.305717	0.666667	4	7	FALSE		Unclustered	3	WISP2	69.5	4	0	0	0.7729	FALSE	0	WISP2	652	0.377717
15166	3.14837	2.9e-05	0.317624	0.5	4	7	FALSE		Unclustered	3	MMP24	98.25	4	0	0	0.785163	FALSE	0	MMP24	2120	0.375479
15170	4.0122	0.00143853	0.24924	0	4	7	FALSE		Unclustered	0.4	KIRREL3	9	4	0	0	0.69878	FALSE	0	KIRREL3	56068	0.258065
15196	3.44377	0.000784	0.29038	0	4	7	FALSE		Unclustered	0.4	RCAN1	27	4	0	0	0.755623	FALSE	0	RCAN1	18256	0.254902
15198	3.51829	0.00136834	0.284229	0.166667	4	7	FALSE		Unclustered	2	SLC9A9	19.5	4	0	0	0.748171	FALSE	0	SLC9A9	27014	0.256757
15259	4.0874	0.00138532	0.244654	0.166667	4	8	FALSE		Unclustered	2	SLC6A9	5.25	4	0	0	0.69126	FALSE	0	SLC6A9	30716	0.339286
15381	3.99661	8.6e-05	0.250212	0.333333	4	8	FALSE		Unclustered	1.66667	MCOLN2	6.75	4	0	0	0.700339	FALSE	0	MCOLN2	1418	0.295455
15391	3.6477	0.00270911	0.274146	0.166667	4	7	FALSE		Unclustered	2	HES4	14	4	0	0	0.73523	FALSE	0	HES4	85494	0.306818
15473	3.70935	0.000268	0.269589	0	4	7	FALSE		Unclustered	0.4	C15orf52	9.5	4	0	0	0.729065	FALSE	0	C15orf52	4846	0.25
15474	3.45664	0.000478	0.289298	0.166667	4	7	FALSE		Unclustered	2	LOC81691	71.5	4	0	0	0.754336	FALSE	0	LOC81691	21662	0.383784
15495	4.22019	0.00013	0.236956	0.166667	4	8	FALSE		Unclustered	2	TMEM130	6.25	4	0	0	0.677981	FALSE	0	TMEM130	1390	0.27381
15529	3.51694	0.00016	0.284338	0.166667	4	7	FALSE		Unclustered	2	RBBP9	21.5	4	0	0	0.748306	FALSE	0	RBBP9	6242	0.2625
15558	3.41599	0.000394	0.292741	0	4	7	FALSE		Unclustered	0.4	PRUNE2	36.75	4	0	0	0.758401	FALSE	0	PRUNE2	24686	0.288306
15590	3.91463	0.000792	0.255452	0.166667	4	8	FALSE		Unclustered	2	PNRC1	9.5	4	0	0	0.708537	FALSE	0	PNRC1	32008	0.264706
15622	3.73103	6.5e-05	0.268023	0.166667	4	7	FALSE		Unclustered	2	FAM171A1	11.75	4	0	0	0.726897	FALSE	0	FAM171A1	1114	0.261628
15840	3.32724	0.000426	0.30055	0	4	7	FALSE		Unclustered	0.4	S100P	52.5	4	0	0	0.767276	FALSE	0	S100P	12394	0.254951
15907	4.01965	0.0001	0.248778	0.333333	4	7	FALSE		Unclustered	1.66667	CBR3	7.5	4	0	0	0.698035	FALSE	0	CBR3	1386	0.329545
15956	3.67276	5.09e-05	0.272274	0	4	7	FALSE		Unclustered	0.4	MEOX2	15.25	4	0	0	0.732724	FALSE	0	MEOX2	1376	0.263889
15984	3.96545	0.000508	0.252178	0	4	7	FALSE		Unclustered	0.4	ATP9A	6	4	0	0	0.703455	FALSE	0	ATP9A	8526	0.25
16058	3.59553	0.000308	0.278123	0	4	7	FALSE		Unclustered	0.4	RCAN2	34.5	4	0	0	0.740447	FALSE	0	RCAN2	10204	0.25
16108	3.7832	0.00124223	0.264327	0	4	8	FALSE		Unclustered	0.4	PITPNC1	5.5	4	0	0	0.72168	FALSE	0	PITPNC1	30102	0.25
16153	3.9458	0.00024	0.253434	0	4	7	FALSE		Unclustered	0.4	CNTNAP3	11.25	4	0	0	0.70542	FALSE	0	CNTNAP3	2444	0.25
16173	3.84824	0.00411667	0.259859	0	4	7	FALSE		Unclustered	0.4	MMD	7.5	4	0	0	0.715176	FALSE	0	MMD	76936	0.25
16541	3.42886	0.00138785	0.291642	0	4	6	FALSE		Unclustered	0.4	TSKU	49.5	4	0	0	0.757114	FALSE	0	TSKU	41510	0.251295
16561	4.0603	0.000188	0.246287	0.333333	4	8	FALSE		Unclustered	1.66667	KIAA1841	6.25	4	0	0	0.69397	FALSE	0	KIAA1841	3172	0.3
16975	3.33943	0.000239	0.299452	0	4	7	FALSE		Unclustered	0.4	CRYM	45.25	4	0	0	0.766057	FALSE	0	CRYM	8854	0.260294
17307	3.7832	0.000404	0.264327	0	4	7	FALSE		Unclustered	0.4	SLC37A2	11.75	4	0	0	0.72168	FALSE	0	SLC37A2	8756	0.26875
17372	3.5271	4.8e-05	0.283519	0	4	7	FALSE		Unclustered	0.4	SSX2IP	44.5	4	0	0	0.74729	FALSE	0	SSX2IP	940	0.268519
17759	3.35366	0.000233	0.298182	0	4	7	FALSE		Unclustered	0.4	EFCAB6	76	4	0	0	0.764634	FALSE	0	EFCAB6	7654	0.331858
18169	3.51084	0.00068	0.284832	0	4	7	FALSE		Unclustered	0.4	FMO3	16.75	4	0	0	0.748916	FALSE	0	FMO3	16902	0.254032
18315	3.47019	0.00139108	0.288169	0.166667	4	7	FALSE		Unclustered	2	PPP6R1	50.5	4	0	0	0.752981	FALSE	0	PPP6R1	34886	0.253807
18383	3.66802	0.000541	0.272627	0	4	7	FALSE		Unclustered	0.4	GPRC5A	14.75	4	0	0	0.733198	FALSE	0	GPRC5A	12056	0.25
18473	3.95257	0.00182993	0.253	0	4	8	FALSE		Unclustered	0.4	ADCK2	5.5	4	0	0	0.704743	FALSE	0	ADCK2	55116	0.25
18531	3.79539	0.000114	0.263477	0.166667	4	8	FALSE		Unclustered	2	C2CD4A	9.5	4	0	0	0.720461	FALSE	0	C2CD4A	2054	0.290323
18739	3.40379	9.29e-05	0.29379	0	4	7	FALSE		Unclustered	0.4	SRRM3	40.75	4	0	0	0.759621	FALSE	0	SRRM3	2908	0.285971
19251	4.10298	0.000796	0.243725	0	4	8	FALSE		Unclustered	0.4	EFHD2	6.5	4	0	0	0.689702	FALSE	0	EFHD2	14776	0.25
19421	3.37737	0.00146163	0.296088	0	4	7	FALSE		Unclustered	0.4	FOXQ1	47.25	4	0	0	0.762263	FALSE	0	FOXQ1	36756	0.251359
19546	3.42683	0.000589	0.291815	0.5	4	7	FALSE		Unclustered	3	TCP11L2	117.25	4	0	0	0.757317	FALSE	0	TCP11L2	21800	0.549296
19771	3.52168	4.7e-07	0.283955	0.333333	4	6	FALSE		Unclustered	1.66667	DDIAS	98	4	0	0	0.747832	FALSE	0	DDIAS	66	0.534153
15818	4.4187	0	0.226311	1	3	8	FALSE	Cluster 15	Seed	3	GOLGA7B	5.33333	3	0	0	0.65813	TRUE	0	GOLGA7B	0	0.533333
576	4.09282	0	0.24433	1	3	7	FALSE	Cluster 23	Clustered	3	RPL39L	11.6667	3	0	0	0.690718	FALSE	0	RPL39L	0	0.466667
10226	4.62331	8.12e-05	0.216295	0.333333	3	9	FALSE	Cluster 24	Clustered	2	FAM212B	5	3	0	0	0.637669	FALSE	0	FAM212B	1168	0.424242
16680	3.59824	0.00270819	0.277914	0.333333	3	7	FALSE	Cluster 31	Clustered	2	RFX8	55	3	0	0	0.740176	FALSE	0	RFX8	96984	0.337449
9612	4.729	7.91e-05	0.211461	0.333333	3	9	FALSE	Cluster 33	Clustered	2	COX8C	2.66667	3	0	0	0.6271	FALSE	0	COX8C	1174	0.466667
9613	3.99729	0.00176543	0.250169	0.333333	3	8	FALSE	Cluster 33	Clustered	2	COX6A2	3.66667	3	0	0	0.700271	FALSE	0	COX6A2	46724	0.416667
17000	4.40786	5.52e-05	0.226868	0.333333	3	8	FALSE	Cluster 34	Seed	2	KCTD16	5.33333	3	0	0	0.659214	FALSE	0	KCTD16	480	0.384615
15571	4.2168	0.000276	0.237147	0.333333	3	7	FALSE	Cluster 35	Clustered	2	CLDND2	5.33333	3	0	0	0.67832	FALSE	0	CLDND2	4774	0.384615
16264	4.46545	0.000218	0.223942	0.333333	3	8	FALSE	Cluster 35	Seed	2	DHRS13	4	3	0	0	0.653455	FALSE	0	DHRS13	3992	0.407407
1375	3.61518	0	0.276612	1	3	7	FALSE		Unclustered	3	CFHR3	33.3333	3	0	0	0.738482	FALSE	0	CFHR3	0	0.42735
2652	3.41802	0.000364	0.292567	0.333333	3	7	FALSE		Unclustered	2	NFE2	40.3333	3	0	0	0.758198	FALSE	0	NFE2	14722	0.373832
3264	3.51423	1.24e-05	0.284558	0	3	7	FALSE		Unclustered	0.5	SHB	28	3	0	0	0.748577	FALSE	0	SHB	426	0.391304
3468	3.83401	6.89e-05	0.260823	0	3	8	FALSE		Unclustered	0.5	AHRR	10.3333	3	0	0	0.716599	FALSE	0	AHRR	1114	0.333333
3469	3.55827	0.000339	0.281036	0	3	7	FALSE		Unclustered	0.5	ARNT2	39	3	0	0	0.744173	FALSE	0	ARNT2	16670	0.333333
3849	3.63821	0.000172	0.27486	0.333333	3	7	FALSE		Unclustered	2	BOC	22.6667	3	0	0	0.736179	FALSE	0	BOC	3564	0.360215
3927	3.8977	6.79e-05	0.256562	0	3	8	FALSE		Unclustered	0.5	PPFIA4	10	3	0	0	0.71023	FALSE	0	PPFIA4	1806	0.333333
4018	3.66531	1.44e-05	0.272828	0	3	6	FALSE		Unclustered	0.5	RIN1	18	3	0	0	0.733469	FALSE	0	RIN1	304	0.361702
4402	3.38211	0.000823	0.295673	0.333333	3	7	FALSE		Unclustered	2	FAM178A	82.3333	3	0	0	0.761789	FALSE	0	FAM178A	31562	0.429319
4452	3.73238	7.18e-05	0.267925	0.333333	3	7	FALSE		Unclustered	2	RCL1	15.3333	3	0	0	0.726762	FALSE	0	RCL1	1960	0.394737
4701	3.95461	5.22e-05	0.25287	0	3	7	FALSE		Unclustered	0.5	MOCOS	7.66667	3	0	0	0.704539	FALSE	0	MOCOS	1000	0.350877
5236	3.54607	1.59e-05	0.282002	0.333333	3	7	FALSE		Unclustered	2	WTIP	40.3333	3	0	0	0.745393	FALSE	0	WTIP	622	0.366972
5965	3.6294	1.51e-05	0.275527	0.333333	3	7	FALSE		Unclustered	2	DEPTOR	20	3	0	0	0.73706	FALSE	0	DEPTOR	286	0.364198
6412	3.78455	0.000378	0.264232	0	3	7	FALSE		Unclustered	0.5	PPIL6	20.6667	3	0	0	0.721545	FALSE	0	PPIL6	18798	0.333333
6470	3.5664	4.71e-06	0.280395	0.666667	3	7	FALSE		Unclustered	1.66667	PSG3	23.6667	3	0	0	0.74336	FALSE	0	PSG3	172	0.369792
7381	3.51287	0	0.284667	1	3	7	FALSE		Unclustered	3	PF4V1	67.6667	3	0	0	0.748713	FALSE	0	PF4V1	0	0.545699
7822	3.68293	0.00272056	0.271523	0	3	7	FALSE		Unclustered	0.5	CTNNAL1	40.3333	3	0	0	0.731707	FALSE	0	CTNNAL1	146544	0.336182
8382	3.86721	0.00031	0.258584	0.666667	3	7	FALSE		Unclustered	1.66667	RASSF7	19	3	0	0	0.713279	FALSE	0	RASSF7	26726	0.365385
8544	3.51829	4.11e-05	0.284229	0	3	7	FALSE		Unclustered	0.5	SESN3	23	3	0	0	0.748171	FALSE	0	SESN3	1156	0.338462
8677	3.59417	3.98e-05	0.278228	0	3	7	FALSE		Unclustered	0.5	GPR182	21	3	0	0	0.740583	FALSE	0	GPR182	804	0.350877
9278	3.58266	0.000157	0.279123	0	3	7	FALSE		Unclustered	0.5	ANGPTL1	36.6667	3	0	0	0.741734	FALSE	0	ANGPTL1	2658	0.360269
10682	4.22019	8.75e-05	0.236956	0.333333	3	8	FALSE		Unclustered	2	ATHL1	6.66667	3	0	0	0.677981	FALSE	0	ATHL1	1072	0.372549
10825	3.88821	6.76e-05	0.257188	0.333333	3	7	FALSE		Unclustered	2	FJX1	18.6667	3	0	0	0.711179	FALSE	0	FJX1	1458	0.52381
10853	3.86653	0.000328	0.25863	0	3	7	FALSE		Unclustered	0.5	GPR179	16	3	0	0	0.713347	FALSE	0	GPR179	5862	0.333333
10900	4.09011	6.2e-05	0.244492	0.333333	3	8	FALSE		Unclustered	2	PROM2	8	3	0	0	0.690989	FALSE	0	PROM2	500	0.365079
10912	3.53455	1.93e-06	0.282921	0.666667	3	7	FALSE		Unclustered	1.66667	NAAA	42.6667	3	0	0	0.746545	FALSE	0	NAAA	104	0.484848
11802	3.59282	0.000337	0.278333	0	3	6	FALSE		Unclustered	0.5	ENSG00000243207	44.3333	3	0	0	0.740718	FALSE	0	ENSG00000243207	11552	0.333333
11841	4.49526	0.00021	0.222457	0	3	7	FALSE		Unclustered	0.5	TMC7	5	3	0	0	0.650474	FALSE	0	TMC7	3298	0.333333
11981	3.41938	2.1e-06	0.292451	0	3	7	FALSE		Unclustered	0.5	CHMP1B	75.3333	3	0	0	0.758062	FALSE	0	CHMP1B	88	0.397504
11986	3.69715	1.3e-07	0.270478	0.333333	3	7	FALSE		Unclustered	2	NRM	56.6667	3	0	0	0.730285	FALSE	0	NRM	8	0.552288
12201	3.61314	0.00102761	0.276767	0.333333	3	7	FALSE		Unclustered	2	DDAH2	45.3333	3	0	0	0.738686	FALSE	0	DDAH2	20994	0.473684
12241	3.42073	0.000135	0.292335	0	3	7	FALSE		Unclustered	0.5	ANTXR1	63	3	0	0	0.757927	FALSE	0	ANTXR1	5032	0.333333
12284	4.47493	0.000211	0.223467	0	3	8	FALSE		Unclustered	0.5	ZMYND12	4.66667	3	0	0	0.652507	FALSE	0	ZMYND12	3174	0.333333
12581	3.73374	3.89e-05	0.267828	0	3	8	FALSE		Unclustered	0.5	TLE6	14.3333	3	0	0	0.726626	FALSE	0	TLE6	996	0.350877
12613	3.92615	8.57e-05	0.254702	0	3	8	FALSE		Unclustered	0.5	PCDH9	12.6667	3	0	0	0.707385	FALSE	0	PCDH9	1604	0.333333
12732	4.41667	0.000294	0.226415	0	3	8	FALSE		Unclustered	0.5	LYG1	2.33333	3	0	0	0.658333	FALSE	0	LYG1	7132	0.333333
13010	4.49187	7.61e-05	0.222624	0	3	8	FALSE		Unclustered	0.5	C17orf78	3.66667	3	0	0	0.650813	FALSE	0	C17orf78	746	0.333333
13080	3.65108	0.00041	0.273891	0.333333	3	7	FALSE		Unclustered	2	TMSNB	21.3333	3	0	0	0.734892	FALSE	0	TMSNB	7812	0.4375
13102	3.49322	0.00012	0.286268	0	3	7	FALSE		Unclustered	0.5	KRTAP1-5	55.3333	3	0	0	0.750678	FALSE	0	KRTAP1-5	4950	0.333333
13187	3.45596	0	0.289355	1	3	7	FALSE		Unclustered	3	LRRC8C	58.6667	3	0	0	0.754404	FALSE	0	LRRC8C	0	0.564103
13761	4.1477	0.00011	0.241098	0	3	8	FALSE		Unclustered	0.5	SLC44A1	5.33333	3	0	0	0.68523	FALSE	0	SLC44A1	1366	0.333333
14033	3.6294	2.95e-05	0.275527	0	3	7	FALSE		Unclustered	0.5	DNAJB9	40.3333	3	0	0	0.73706	FALSE	0	DNAJB9	1058	0.336182
14109	4.3374	9.49e-05	0.230553	0.333333	3	8	FALSE		Unclustered	2	DCBLD1	5.66667	3	0	0	0.66626	FALSE	0	DCBLD1	1994	0.380952
14218	3.73442	5.51e-05	0.267779	0	3	7	FALSE		Unclustered	0.5	SYNM	11.6667	3	0	0	0.726558	FALSE	0	SYNM	928	0.333333
14258	3.47764	3.56e-05	0.287551	0	3	6	FALSE		Unclustered	0.5	FAM101A	56.6667	3	0	0	0.752236	FALSE	0	FAM101A	1354	0.335341
14359	3.87805	0.000299	0.257862	0	3	8	FALSE		Unclustered	0.5	JAKMIP2	12.3333	3	0	0	0.712195	FALSE	0	JAKMIP2	10364	0.333333
14373	4.00068	3.88e-05	0.249958	0.333333	3	8	FALSE		Unclustered	2	PEX5L	13	3	0	0	0.699932	FALSE	0	PEX5L	1010	0.383838
14446	3.92005	7.73e-05	0.255099	0	3	8	FALSE		Unclustered	0.5	AMIGO2	11.6667	3	0	0	0.707995	FALSE	0	AMIGO2	1428	0.344086
14520	4	0.000773	0.25	0	3	8	FALSE		Unclustered	0.5	CMTM8	5.33333	3	0	0	0.7	FALSE	0	CMTM8	16998	0.333333
14586	4.26829	0.000159	0.234286	0.333333	3	8	FALSE		Unclustered	2	KCNT2	9.66667	3	0	0	0.673171	FALSE	0	KCNT2	4346	0.466667
14742	4.31165	9.73e-05	0.23193	0.333333	3	8	FALSE		Unclustered	2	RASSF8	6	3	0	0	0.668835	FALSE	0	RASSF8	2268	0.404762
14804	4.04539	0.000244	0.247195	0	3	8	FALSE		Unclustered	0.5	SLC46A3	6.66667	3	0	0	0.695461	FALSE	0	SLC46A3	5678	0.333333
14910	3.84214	7.23e-05	0.260272	0	3	8	FALSE		Unclustered	0.5	OSBP2	10.3333	3	0	0	0.715786	FALSE	0	OSBP2	1046	0.333333
14975	3.83198	8.13e-06	0.260962	0.333333	3	8	FALSE		Unclustered	2	EDEM3	23.6667	3	0	0	0.716802	FALSE	0	EDEM3	136	0.364583
15118	3.74729	0.000105	0.26686	0	3	8	FALSE		Unclustered	0.5	TSPAN10	15.3333	3	0	0	0.725271	FALSE	0	TSPAN10	1742	0.333333
15327	4.1626	5.04e-05	0.240234	0	3	8	FALSE		Unclustered	0.5	MIEF2	5.66667	3	0	0	0.68374	FALSE	0	MIEF2	574	0.333333
15455	3.74187	1.27e-05	0.267246	0.333333	3	8	FALSE		Unclustered	2	PLEKHG4	20	3	0	0	0.725813	FALSE	0	PLEKHG4	190	0.371069
15470	4.00136	0.00031	0.249915	0	3	8	FALSE		Unclustered	0.5	TMEM200A	8.66667	3	0	0	0.699865	FALSE	0	TMEM200A	5122	0.333333
15550	4.12602	1.44e-05	0.242365	0.333333	3	8	FALSE		Unclustered	2	CSDC2	5.66667	3	0	0	0.687398	FALSE	0	CSDC2	326	0.380952
15584	3.83198	4.74e-05	0.260962	0.333333	3	7	FALSE		Unclustered	2	STEAP2	18.3333	3	0	0	0.716802	FALSE	0	STEAP2	818	0.391304
15741	4.07453	4.41e-05	0.245427	0.666667	3	7	FALSE		Unclustered	1.66667	DCAF4L2	8	3	0	0	0.692547	FALSE	0	DCAF4L2	1292	0.4
15799	3.36179	0.000137	0.297461	0	3	7	FALSE		Unclustered	0.5	CCDC30	59.6667	3	0	0	0.763821	FALSE	0	CCDC30	5108	0.337165
15988	3.89634	4.73e-05	0.256651	0	3	8	FALSE		Unclustered	0.5	RASL10B	9.33333	3	0	0	0.710366	FALSE	0	RASL10B	1562	0.333333
16177	3.90244	4.9e-05	0.25625	0	3	7	FALSE		Unclustered	0.5	LSMEM1	8.66667	3	0	0	0.709756	FALSE	0	LSMEM1	552	0.333333
16262	4.02575	5.58e-05	0.248401	0	3	8	FALSE		Unclustered	0.5	ST8SIA4	11	3	0	0	0.697425	FALSE	0	ST8SIA4	908	0.357143
16312	3.51965	0.000147	0.284119	0	3	7	FALSE		Unclustered	0.5	TMTC3	59	3	0	0	0.748035	FALSE	0	TMTC3	5936	0.345238
16323	3.63211	5.51e-06	0.275322	0.333333	3	7	FALSE		Unclustered	2	GPR146	23	3	0	0	0.736789	FALSE	0	GPR146	178	0.384181
16328	3.46206	0.000291	0.288845	0	3	7	FALSE		Unclustered	0.5	PDIK1L	44.6667	3	0	0	0.753794	FALSE	0	PDIK1L	9270	0.333333
16340	4.04539	0.000233	0.247195	0	3	8	FALSE		Unclustered	0.5	CEMIP	9.66667	3	0	0	0.695461	FALSE	0	CEMIP	3276	0.333333
16866	3.96274	7.12e-05	0.252351	0	3	7	FALSE		Unclustered	0.5	DIRAS3	8	3	0	0	0.703726	FALSE	0	DIRAS3	766	0.35
17040	3.84146	4.19e-05	0.260317	0	3	8	FALSE		Unclustered	0.5	PDP1	14.6667	3	0	0	0.715854	FALSE	0	PDP1	778	0.350427
17295	3.10366	2.85e-05	0.3222	0.333333	3	7	FALSE		Unclustered	2	VASH2	106.333	3	0	0	0.789634	FALSE	0	VASH2	1478	0.353333
17579	4.15041	6.75e-05	0.24094	0	3	7	FALSE		Unclustered	0.5	SRPX	7.66667	3	0	0	0.684959	FALSE	0	SRPX	830	0.333333
17610	3.43767	4.42e-05	0.290895	0.333333	3	7	FALSE		Unclustered	2	C10orf10	58.3333	3	0	0	0.756233	FALSE	0	C10orf10	1780	0.341176
17617	4.25136	8.13e-05	0.235219	0	3	8	FALSE		Unclustered	0.5	OTOGL	7.33333	3	0	0	0.674864	FALSE	0	OTOGL	862	0.333333
17829	3.56504	0.00120866	0.280502	0.333333	3	7	FALSE		Unclustered	2	C9orf40	70	3	0	0	0.743496	FALSE	0	C9orf40	50534	0.412229
17894	3.85705	0.000951	0.259266	0.333333	3	8	FALSE		Unclustered	2	SLC14A1	10.3333	3	0	0	0.714295	FALSE	0	SLC14A1	21136	0.37037
18044	3.49661	5.5e-05	0.285991	0	3	6	FALSE		Unclustered	0.5	C1orf189	51.6667	3	0	0	0.750339	FALSE	0	C1orf189	1404	0.349425
18214	3.43699	0.00190405	0.290952	0	3	7	FALSE		Unclustered	0.5	SPAG16	71	3	0	0	0.756301	FALSE	0	SPAG16	36826	0.333333
18349	3.80623	5.52e-05	0.262727	0.333333	3	7	FALSE		Unclustered	2	LRP1B	16.6667	3	0	0	0.719377	FALSE	0	LRP1B	1076	0.347518
18421	4.70867	0.000122	0.212374	0	3	8	FALSE		Unclustered	0.5	CPXM2	3	3	0	0	0.629133	FALSE	0	CPXM2	2738	0.333333
18426	3.48238	9.08e-05	0.28716	0	3	7	FALSE		Unclustered	0.5	CDC42EP3	59	3	0	0	0.751762	FALSE	0	CDC42EP3	2074	0.337209
18562	4.07114	8.56e-05	0.245632	0	3	7	FALSE		Unclustered	0.5	ARMC2	6.66667	3	0	0	0.692886	FALSE	0	ARMC2	1572	0.333333
18618	4.06775	0.00139747	0.245836	0	3	8	FALSE		Unclustered	0.5	CRISPLD2	8.66667	3	0	0	0.693225	FALSE	0	CRISPLD2	33746	0.333333
18774	4.35095	4.06e-05	0.229835	0.333333	3	7	FALSE		Unclustered	2	ABI3BP	5.66667	3	0	0	0.664905	FALSE	0	ABI3BP	404	0.410256
18838	3.70799	0.00014	0.269688	0	3	7	FALSE		Unclustered	0.5	SVEP1	10.3333	3	0	0	0.729201	FALSE	0	SVEP1	3446	0.333333
18913	3.5664	0.00131601	0.280395	0	3	6	FALSE		Unclustered	0.5	RIN3	26.3333	3	0	0	0.74336	FALSE	0	RIN3	28158	0.337778
18950	3.97696	9.43e-05	0.251448	0	3	7	FALSE		Unclustered	0.5	RARRES1	7.33333	3	0	0	0.702304	FALSE	0	RARRES1	950	0.333333
19104	3.48035	7.39e-06	0.287327	0.333333	3	7	FALSE		Unclustered	2	LGR6	35.6667	3	0	0	0.751965	FALSE	0	LGR6	258	0.388278
19107	3.54201	0.000306	0.282326	0	3	7	FALSE		Unclustered	0.5	TANGO6	77.6667	3	0	0	0.745799	FALSE	0	TANGO6	20118	0.47619
19515	3.47222	0.000367	0.288	0	3	7	FALSE		Unclustered	0.5	C4orf46	69	3	0	0	0.752778	FALSE	0	C4orf46	12638	0.348718
19627	3.65244	0.000551	0.27379	0	3	7	FALSE		Unclustered	0.5	EPB41L4B	18.3333	3	0	0	0.734756	FALSE	0	EPB41L4B	24442	0.333333
19835	3.82724	5.09e-05	0.261285	0	3	7	FALSE		Unclustered	0.5	TMEM89	13.6667	3	0	0	0.717276	FALSE	0	TMEM89	1002	0.333333
20142	3.5061	0.000359	0.285217	0	3	7	FALSE		Unclustered	0.5	LHFPL1	58.3333	3	0	0	0.74939	FALSE	0	LHFPL1	10944	0.333333
20238	3.41192	0.000125	0.29309	0	3	7	FALSE		Unclustered	0.5	SCARA5	40.6667	3	0	0	0.758808	FALSE	0	SCARA5	2786	0.339031
16681	4.59688	0	0.217539	1	2	8	FALSE	Cluster 31	Clustered	2	TMEM71	2.5	2	0	0	0.640312	FALSE	0	TMEM71	0	0.833333
18807	4.59688	0	0.217539	1	2	8	FALSE	Cluster 31	Seed	2	SPATA17	2.5	2	0	0	0.640312	FALSE	0	SPATA17	0	0.833333
16316	4.99797	0	0.200081	1	2	8	FALSE	Cluster 32	Clustered	2	FAM129A	3.5	2	0	0	0.600203	FALSE	0	FAM129A	0	0.7
18700	4.99797	0	0.200081	1	2	8	FALSE	Cluster 32	Seed	2	GSDMC	3.5	2	0	0	0.600203	FALSE	0	GSDMC	0	0.7
16198	4.97493	0	0.201008	1	2	9	FALSE	Cluster 33	Clustered	2	C15orf48	3	2	0	0	0.602507	FALSE	0	C15orf48	0	0.75
568	3.37195	0	0.296564	1	2	7	FALSE		Unclustered	2	IGFBP6	86	2	0	0	0.762805	FALSE	0	IGFBP6	0	0.677165
1390	4.58333	4.14e-05	0.218182	0	2	8	FALSE		Unclustered	0.666667	PTCD3	5	2	0	0	0.641667	FALSE	0	PTCD3	328	0.5
1789	4.10366	0.000128	0.243685	0	2	8	FALSE		Unclustered	0.666667	WDR34	10.5	2	0	0	0.689634	FALSE	0	WDR34	6772	0.5
2276	4.42547	6.05e-05	0.225964	0	2	8	FALSE		Unclustered	0.666667	COLEC10	7	2	0	0	0.657453	FALSE	0	COLEC10	1252	0.5
2321	3.97493	0	0.251577	1	2	8	FALSE		Unclustered	2	PRPS1L1	17.5	2	0	0	0.702507	FALSE	0	PRPS1L1	0	0.530303
2653	4.00068	1.1e-05	0.249958	0	2	7	FALSE		Unclustered	0.666667	HBG1	10.5	2	0	0	0.699932	FALSE	0	HBG1	116	0.5
3145	4.28388	0.000166	0.233433	0	2	7	FALSE		Unclustered	0.666667	PLP2	6.5	2	0	0	0.671612	FALSE	0	PLP2	3080	0.5
3604	4.23306	0	0.236236	1	2	8	FALSE		Unclustered	2	CSTA	10.5	2	0	0	0.676694	FALSE	0	CSTA	0	0.7
3850	4.05827	0	0.246411	1	2	7	FALSE		Unclustered	2	GAS1	7	2	0	0	0.694173	FALSE	0	GAS1	0	0.583333
3854	4.01355	2.53e-05	0.249156	0	2	8	FALSE		Unclustered	0.666667	CRAT	16.5	2	0	0	0.698645	FALSE	0	CRAT	754	0.534483
4910	3.83604	6.15e-05	0.260685	0	2	8	FALSE		Unclustered	0.666667	SLC25A27	12	2	0	0	0.716396	FALSE	0	SLC25A27	1578	0.5
5660	3.60976	5.27e-06	0.277027	0	2	7	FALSE		Unclustered	0.666667	C9orf3	49.5	2	0	0	0.739024	FALSE	0	C9orf3	264	0.515957
5835	3.85298	2.32e-05	0.259539	0	2	8	FALSE		Unclustered	0.666667	LOXL4	14	2	0	0	0.714702	FALSE	0	LOXL4	870	0.5
6125	3.66192	0	0.27308	1	2	7	FALSE		Unclustered	2	PSG8	28.5	2	0	0	0.733808	FALSE	0	PSG8	0	0.527778
7347	3.8706	0.000686	0.258358	0	2	7	FALSE		Unclustered	0.666667	HN1L	20.5	2	0	0	0.71294	FALSE	0	HN1L	37280	0.5
7364	3.93293	0	0.254264	1	2	8	FALSE		Unclustered	2	FOXI1	12.5	2	0	0	0.706707	FALSE	0	FOXI1	0	0.543478
8230	3.41802	9.88e-06	0.292567	0	2	7	FALSE		Unclustered	0.666667	NKD2	60.5	2	0	0	0.758198	FALSE	0	NKD2	534	0.512931
9257	3.7622	1.71e-05	0.265802	0	2	7	FALSE		Unclustered	0.666667	BCAP29	17.5	2	0	0	0.72378	FALSE	0	BCAP29	318	0.5
9873	4.16328	0	0.240195	1	2	7	FALSE		Unclustered	2	NUDT4	11.5	2	0	0	0.683672	FALSE	0	NUDT4	0	0.676471
10250	4.11314	1.82e-05	0.243123	0	2	7	FALSE		Unclustered	0.666667	PNPLA7	7	2	0	0	0.688686	FALSE	0	PNPLA7	728	0.5
10772	4.07656	5.26e-06	0.245305	0	2	8	FALSE		Unclustered	0.666667	PLCXD1	6.5	2	0	0	0.692344	FALSE	0	PLCXD1	74	0.5
10893	4.2561	2.82e-05	0.234957	0	2	8	FALSE		Unclustered	0.666667	RNF144A	6	2	0	0	0.67439	FALSE	0	RNF144A	620	0.5
11517	4.44241	0.00135501	0.225103	0	2	8	FALSE		Unclustered	0.666667	DHRS12	3.5	2	0	0	0.655759	FALSE	0	DHRS12	47324	0.5
11857	3.75542	1.44e-05	0.266282	0	2	7	FALSE		Unclustered	0.666667	FLVCR2	11.5	2	0	0	0.724458	FALSE	0	FLVCR2	238	0.5
11995	4.17954	5.82e-05	0.239261	0	2	8	FALSE		Unclustered	0.666667	SAMD3	5	2	0	0	0.682046	FALSE	0	SAMD3	2082	0.5
12000	4.80081	7.25e-05	0.208298	0	2	8	FALSE		Unclustered	0.666667	FANK1	4	2	0	0	0.619919	FALSE	0	FANK1	1898	0.5
12107	4.80691	4.97e-05	0.208034	0	2	9	FALSE		Unclustered	0.666667	UACA	6	2	0	0	0.619309	FALSE	0	UACA	396	0.5
12328	3.59824	1.91e-05	0.277914	0	2	7	FALSE		Unclustered	0.666667	SYNGR2	61.5	2	0	0	0.740176	FALSE	0	SYNGR2	934	0.5
12493	3.92005	0.000109	0.255099	0	2	7	FALSE		Unclustered	0.666667	PLEKHA7	15	2	0	0	0.707995	FALSE	0	PLEKHA7	1652	0.5
12669	3.51626	5.41e-05	0.284393	0	2	7	FALSE		Unclustered	0.666667	KRTAP1-1	79.5	2	0	0	0.748374	FALSE	0	KRTAP1-1	2356	0.5
12749	3.67412	2.78e-05	0.272174	0	2	8	FALSE		Unclustered	0.666667	LHFP	14.5	2	0	0	0.732588	FALSE	0	LHFP	1056	0.5
13073	4.28997	2.23e-05	0.233102	0	2	8	FALSE		Unclustered	0.666667	CCDC102B	7.5	2	0	0	0.671003	FALSE	0	CCDC102B	348	0.5
13213	3.8252	0.000557	0.261424	0	2	7	FALSE		Unclustered	0.666667	ECM2	27.5	2	0	0	0.71748	FALSE	0	ECM2	26596	0.5
13256	4.67073	7.4e-06	0.214099	0	2	8	FALSE		Unclustered	0.666667	GPR19	3.5	2	0	0	0.632927	FALSE	0	GPR19	70	0.5
13312	4.27304	0	0.234026	1	2	8	FALSE		Unclustered	2	SELM	9	2	0	0	0.672696	FALSE	0	SELM	0	0.6
13341	3.82114	1.21e-06	0.261702	0	2	7	FALSE		Unclustered	0.666667	EVI2A	38.5	2	0	0	0.717886	FALSE	0	EVI2A	34	0.513699
13377	4.23306	9.2e-05	0.236236	0	2	8	FALSE		Unclustered	0.666667	SMAGP	4.5	2	0	0	0.676694	FALSE	0	SMAGP	3366	0.5
13378	4.0752	0.000211	0.245387	0	2	7	FALSE		Unclustered	0.666667	TSNAXIP1	9	2	0	0	0.69248	FALSE	0	TSNAXIP1	5544	0.5
13399	3.99119	0	0.250552	1	2	8	FALSE		Unclustered	2	PPP1R1A	15.5	2	0	0	0.700881	FALSE	0	PPP1R1A	0	0.596154
13577	4.38279	0	0.228165	1	2	8	FALSE		Unclustered	2	EPG5	6	2	0	0	0.661721	FALSE	0	EPG5	0	0.6
13737	4.57791	2.6e-05	0.21844	0	2	8	FALSE		Unclustered	0.666667	ST3GAL5	4.5	2	0	0	0.642209	FALSE	0	ST3GAL5	294	0.5
13820	4.97696	0.00135501	0.200926	0	2	9	FALSE		Unclustered	0.666667	TMEM100	2.5	2	0	0	0.602304	FALSE	0	TMEM100	38428	0.5
13952	4.78997	9.57e-05	0.208769	0	2	8	FALSE		Unclustered	0.666667	C11orf80	5.5	2	0	0	0.621003	FALSE	0	C11orf80	648	0.5
14143	4.58198	5.87e-05	0.218246	0	2	9	FALSE		Unclustered	0.666667	VEPH1	4.5	2	0	0	0.641802	FALSE	0	VEPH1	850	0.5
14551	3.67412	1.13e-05	0.272174	0	2	8	FALSE		Unclustered	0.666667	LIMA1	22.5	2	0	0	0.732588	FALSE	0	LIMA1	216	0.5
14728	4.60569	2.67e-05	0.217123	0	2	9	FALSE		Unclustered	0.666667	LARP6	4	2	0	0	0.639431	FALSE	0	LARP6	244	0.5
14826	4.12737	1.89e-05	0.242285	0	2	8	FALSE		Unclustered	0.666667	RTP3	9	2	0	0	0.687263	FALSE	0	RTP3	372	0.533333
14872	4.11924	7.64e-05	0.242763	0	2	7	FALSE		Unclustered	0.666667	FAM65B	15.5	2	0	0	0.688076	FALSE	0	FAM65B	728	0.5
14912	4.39702	2.97e-05	0.227427	0	2	8	FALSE		Unclustered	0.666667	MFSD2A	4	2	0	0	0.660298	FALSE	0	MFSD2A	1182	0.5
14949	4.83401	3.17e-05	0.206868	0	2	9	FALSE		Unclustered	0.666667	EMILIN2	6	2	0	0	0.616599	FALSE	0	EMILIN2	202	0.5
15110	3.74458	4.75e-05	0.267053	0	2	7	FALSE		Unclustered	0.666667	TSPAN32	23.5	2	0	0	0.725542	FALSE	0	TSPAN32	832	0.5
15148	5.84282	0.00135501	0.17115	0	2	9	FALSE		Unclustered	0.666667	LCA5L	1.5	2	0	0	0.515718	FALSE	0	LCA5L	25260	0.5
15149	4.84485	0.00270819	0.206405	0	2	8	FALSE		Unclustered	0.666667	DSCR8	3	2	0	0	0.615515	FALSE	0	DSCR8	50516	0.5
15185	4.13211	2.48e-05	0.242007	0	2	8	FALSE		Unclustered	0.666667	EFCAB1	10.5	2	0	0	0.686789	FALSE	0	EFCAB1	334	0.5
15282	3.75813	4.1e-06	0.26609	0	2	6	FALSE		Unclustered	0.666667	GPR1	22	2	0	0	0.724187	FALSE	0	GPR1	76	0.512195
15343	3.48238	0	0.28716	1	2	6	FALSE		Unclustered	2	HYI	152.5	2	0	0	0.751762	FALSE	0	HYI	0	0.740291
15388	3.37602	5.71e-06	0.296207	0	2	7	FALSE		Unclustered	0.666667	ST5	112	2	0	0	0.762398	FALSE	0	ST5	348	0.504545
15689	3.65041	0.000434	0.273942	0	2	7	FALSE		Unclustered	0.666667	ENSG00000068781	54.5	2	0	0	0.734959	FALSE	0	ENSG00000068781	19900	0.5
15698	3.71951	0.000181	0.268852	0	2	7	FALSE		Unclustered	0.666667	DENND3	52	2	0	0	0.728049	FALSE	0	DENND3	11310	0.5
15739	3.83469	8.76e-05	0.260777	0	2	7	FALSE		Unclustered	0.666667	SLC45A4	19	2	0	0	0.716531	FALSE	0	SLC45A4	2226	0.5
15946	4.31978	2.17e-05	0.231493	0	2	8	FALSE		Unclustered	0.666667	NMT2	5.5	2	0	0	0.668022	FALSE	0	NMT2	326	0.5
16001	4.68089	0.00135501	0.213634	0	2	8	FALSE		Unclustered	0.666667	MEGF6	2	2	0	0	0.631911	FALSE	0	MEGF6	73094	0.5
16059	4.0061	2.3e-05	0.249619	0	2	8	FALSE		Unclustered	0.666667	TMEM155	8.5	2	0	0	0.69939	FALSE	0	TMEM155	274	0.5
16342	3.84214	1.87e-05	0.260272	0	2	7	FALSE		Unclustered	0.666667	KCNH6	20	2	0	0	0.715786	FALSE	0	KCNH6	486	0.5
16376	3.45867	1.61e-05	0.289128	0	2	7	FALSE		Unclustered	0.666667	MPPE1	86.5	2	0	0	0.754133	FALSE	0	MPPE1	1124	0.502941
16562	4.2981	2.23e-05	0.232661	0	2	7	FALSE		Unclustered	0.666667	FAM162B	5.5	2	0	0	0.67019	FALSE	0	FAM162B	408	0.5
16688	3.58604	1.98e-05	0.278859	0	2	7	FALSE		Unclustered	0.666667	HOXB5	34.5	2	0	0	0.741396	FALSE	0	HOXB5	438	0.5
16819	3.84756	1.42e-05	0.259905	0	2	8	FALSE		Unclustered	0.666667	LCTL	19	2	0	0	0.715244	FALSE	0	LCTL	322	0.514286
16978	4.38482	2.68e-05	0.228059	0	2	8	FALSE		Unclustered	0.666667	EMB	6.5	2	0	0	0.661518	FALSE	0	EMB	254	0.5
16994	4.50407	1.46e-05	0.222022	0	2	8	FALSE		Unclustered	0.666667	PITPNM2	3	2	0	0	0.649594	FALSE	0	PITPNM2	426	0.5
17049	3.52575	0	0.283628	1	2	8	FALSE		Unclustered	2	BRINP1	62	2	0	0	0.747425	FALSE	0	BRINP1	0	0.652632
17146	4.05827	6.19e-05	0.246411	0	2	8	FALSE		Unclustered	0.666667	OLFML2A	13.5	2	0	0	0.694173	FALSE	0	OLFML2A	2250	0.5
17168	3.56572	8.83e-05	0.280448	0	2	7	FALSE		Unclustered	0.666667	EFCAB12	75.5	2	0	0	0.743428	FALSE	0	EFCAB12	3440	0.5
17176	3.76152	0	0.26585	1	2	8	FALSE		Unclustered	2	TOX	21.5	2	0	0	0.723848	FALSE	0	TOX	0	0.565789
17303	4.37669	0	0.228483	1	2	8	FALSE		Unclustered	2	DCAF8L2	5.5	2	0	0	0.662331	FALSE	0	DCAF8L2	0	0.611111
17431	4.28184	1.98e-05	0.233544	0	2	8	FALSE		Unclustered	0.666667	CFAP69	8.5	2	0	0	0.671816	FALSE	0	CFAP69	170	0.5
17438	3.98984	3.72e-05	0.250637	0	2	8	FALSE		Unclustered	0.666667	ADAM32	8.5	2	0	0	0.701016	FALSE	0	ADAM32	492	0.5
17505	3.52642	0	0.283573	1	2	7	FALSE		Unclustered	2	HOPX	42.5	2	0	0	0.747358	FALSE	0	HOPX	0	0.590278
17697	3.46748	0.000644	0.288394	0	2	7	FALSE		Unclustered	0.666667	WDR86	106.5	2	0	0	0.753252	FALSE	0	WDR86	10600	0.5
17698	4.07791	2e-05	0.245223	0	2	8	FALSE		Unclustered	0.666667	SNX32	8	2	0	0	0.692209	FALSE	0	SNX32	250	0.5
17771	4.29065	3.08e-05	0.233065	0	2	8	FALSE		Unclustered	0.666667	STAC2	6	2	0	0	0.670935	FALSE	0	STAC2	568	0.5
17886	4.00949	2.05e-05	0.249409	0	2	8	FALSE		Unclustered	0.666667	DCLK2	7.5	2	0	0	0.699051	FALSE	0	DCLK2	490	0.5
17905	4.00203	3.74e-05	0.249873	0	2	7	FALSE		Unclustered	0.666667	FAM107B	14	2	0	0	0.699797	FALSE	0	FAM107B	430	0.5
17914	3.93293	9.53e-06	0.254264	0	2	8	FALSE		Unclustered	0.666667	ABCA6	11	2	0	0	0.706707	FALSE	0	ABCA6	178	0.526316
17917	4.28049	2.92e-05	0.233618	0	2	8	FALSE		Unclustered	0.666667	FAM89A	8.5	2	0	0	0.671951	FALSE	0	FAM89A	332	0.5
17972	4.22358	1.11e-05	0.236766	0	2	8	FALSE		Unclustered	0.666667	MEDAG	5	2	0	0	0.677642	FALSE	0	MEDAG	124	0.5
18246	4.64092	1.22e-05	0.215474	0	2	8	FALSE		Unclustered	0.666667	PADI1	4	2	0	0	0.635908	FALSE	0	PADI1	152	0.5
18357	3.9458	3.78e-06	0.253434	0	2	7	FALSE		Unclustered	0.666667	SHISA2	26	2	0	0	0.70542	FALSE	0	SHISA2	106	0.5
18358	3.53726	4.73e-05	0.282704	0	2	7	FALSE		Unclustered	0.666667	RASL11B	93.5	2	0	0	0.746274	FALSE	0	RASL11B	3268	0.5
18461	3.94377	1.87e-05	0.253565	0	2	8	FALSE		Unclustered	0.666667	TMEM237	17	2	0	0	0.705623	FALSE	0	TMEM237	372	0.5
18480	3.49797	0.00141452	0.28588	0	2	7	FALSE		Unclustered	0.666667	ACOXL	105	2	0	0	0.750203	FALSE	0	ACOXL	32568	0.5
18545	4.2229	6.74e-06	0.236804	0	2	7	FALSE		Unclustered	0.666667	UXT	8	2	0	0	0.67771	FALSE	0	UXT	78	0.5
18658	4.16057	1.38e-05	0.240352	0	2	7	FALSE		Unclustered	0.666667	ARL4C	11	2	0	0	0.683943	FALSE	0	ARL4C	208	0.5
18740	3.79133	4.54e-06	0.26376	0	2	7	FALSE		Unclustered	0.666667	CCDC126	21.5	2	0	0	0.720867	FALSE	0	CCDC126	108	0.5
18805	4.13279	5.14e-05	0.241967	0	2	8	FALSE		Unclustered	0.666667	SMIM5	5.5	2	0	0	0.686721	FALSE	0	SMIM5	1628	0.5
18939	4.17344	0.00135501	0.23961	0	2	8	FALSE		Unclustered	0.666667	SLC43A3	7	2	0	0	0.682656	FALSE	0	SLC43A3	53330	0.5
19081	3.60569	0.000155	0.277339	0	2	7	FALSE		Unclustered	0.666667	TOB1	64.5	2	0	0	0.739431	FALSE	0	TOB1	5240	0.5
19133	3.45325	5.08e-06	0.289582	0	2	7	FALSE		Unclustered	0.666667	EFCAB3	98.5	2	0	0	0.754675	FALSE	0	EFCAB3	166	0.505181
19198	4.27981	2.38e-05	0.233655	0	2	8	FALSE		Unclustered	0.666667	TEKT4	6.5	2	0	0	0.672019	FALSE	0	TEKT4	242	0.5
19238	4.26965	7.27e-05	0.234211	0	2	8	FALSE		Unclustered	0.666667	MTCL1	10	2	0	0	0.673035	FALSE	0	MTCL1	934	0.5
19271	3.47222	4.5e-05	0.288	0	2	7	FALSE		Unclustered	0.666667	WWC2	86	2	0	0	0.752778	FALSE	0	WWC2	1502	0.5
19350	3.36924	0.000295	0.296803	0	2	7	FALSE		Unclustered	0.666667	MAP9	114	2	0	0	0.763076	FALSE	0	MAP9	8646	0.502222
19516	4.19377	3.44e-06	0.238449	0	2	8	FALSE		Unclustered	0.666667	DCBLD2	7	2	0	0	0.680623	FALSE	0	DCBLD2	70	0.5
19540	3.99187	4.3e-05	0.250509	0	2	7	FALSE		Unclustered	0.666667	EPS8L2	9	2	0	0	0.700813	FALSE	0	EPS8L2	516	0.5
20048	4.36721	3.33e-05	0.228979	0	2	8	FALSE		Unclustered	0.666667	MAP6D1	5.5	2	0	0	0.663279	FALSE	0	MAP6D1	384	0.5
20149	3.82927	1.58e-05	0.261147	0	2	7	FALSE		Unclustered	0.666667	MPP4	22.5	2	0	0	0.717073	FALSE	0	MPP4	740	0.511905
20406	4.07182	2.37e-05	0.245591	0	2	7	FALSE		Unclustered	0.666667	RFTN2	10.5	2	0	0	0.692818	FALSE	0	RFTN2	242	0.5
20414	4.42073	0.00135501	0.226207	0	2	8	FALSE		Unclustered	0.666667	PCDHB6	7.5	2	0	0	0.657927	FALSE	0	PCDHB6	32136	0.5
20896	3.46883	9.3e-06	0.288281	0	2	7	FALSE		Unclustered	0.666667	SNCAIP	44.5	2	0	0	0.753117	FALSE	0	SNCAIP	370	0.505814
21227	4.54607	1.25e-05	0.21997	0	2	7	FALSE		Unclustered	0.666667	CPED1	2.5	2	0	0	0.645393	FALSE	0	CPED1	306	0.5
21243	4.07859	0.000161	0.245183	0	2	8	FALSE		Unclustered	0.666667	SAMD12	7	2	0	0	0.692141	FALSE	0	SAMD12	3962	0.5
21259	3.5481	0	0.281841	1	2	7	FALSE		Unclustered	2	ZDHHC2	128.5	2	0	0	0.74519	FALSE	0	ZDHHC2	0	0.747093
21982	3.87602	2.3e-07	0.257997	0	2	7	FALSE		Unclustered	0.666667	TRABD2A	13	2	0	0	0.712398	FALSE	0	TRABD2A	8	0.6
22652	4.01084	0.00135501	0.249324	0	2	8	FALSE		Unclustered	0.666667	REEP6	11.5	2	0	0	0.698916	FALSE	0	REEP6	44172	0.5
6164	3.67547	0	0.272074	0	1	7	FALSE		Unclustered	0	PSG2	52	1	0	0	0.732453	FALSE	0	PSG2	0	0
6518	3.67547	0	0.272074	0	1	7	FALSE		Unclustered	0	PSG5	52	1	0	0	0.732453	FALSE	0	PSG5	0	0
8086	3.75678	0	0.266186	0	1	7	FALSE		Unclustered	0	CCDC69	90	1	0	0	0.724322	FALSE	0	CCDC69	0	0
8405	4.37602	0	0.228518	0	1	8	FALSE		Unclustered	0	C14orf80	7	1	0	0	0.662398	FALSE	0	C14orf80	0	0
8874	3.92683	0	0.254658	0	1	8	FALSE		Unclustered	0	LEPROT	22	1	0	0	0.707317	FALSE	0	LEPROT	0	0
9416	3.65921	0	0.273283	0	1	8	FALSE		Unclustered	0	BOK	34	1	0	0	0.734079	FALSE	0	BOK	0	0
9713	4.15244	0	0.240822	0	1	8	FALSE		Unclustered	0	SLC51B	9	1	0	0	0.684756	FALSE	0	SLC51B	0	0
10397	4.18293	0	0.239067	0	1	8	FALSE		Unclustered	0	ABCC12	10	1	0	0	0.681707	FALSE	0	ABCC12	0	0
10903	4.60705	0	0.217059	0	1	8	FALSE		Unclustered	0	YPEL2	7	1	0	0	0.639295	FALSE	0	YPEL2	0	0
11322	4.31369	0	0.23182	0	1	8	FALSE		Unclustered	0	MRO	5	1	0	0	0.668631	FALSE	0	MRO	0	0
11485	4.19783	0	0.238218	0	1	8	FALSE		Unclustered	0	FRMD5	9	1	0	0	0.680217	FALSE	0	FRMD5	0	0
11518	5.44173	0	0.183765	0	1	9	FALSE		Unclustered	0	MXI1	2	1	0	0	0.555827	FALSE	0	MXI1	0	0
11561	3.83875	0	0.260501	0	1	7	FALSE		Unclustered	0	PEAR1	52	1	0	0	0.716125	FALSE	0	PEAR1	0	0
11656	5.16667	0	0.193548	0	1	9	FALSE		Unclustered	0	PRR19	4	1	0	0	0.583333	FALSE	0	PRR19	0	0
11821	4.45867	0	0.224282	0	1	8	FALSE		Unclustered	0	COMTD1	7	1	0	0	0.654133	FALSE	0	COMTD1	0	0
12698	4.20393	0	0.237873	0	1	7	FALSE		Unclustered	0	SGK223	14	1	0	0	0.679607	FALSE	0	SGK223	0	0
12770	4.24051	0	0.23582	0	1	8	FALSE		Unclustered	0	C3orf52	16	1	0	0	0.675949	FALSE	0	C3orf52	0	0
13006	4.63415	0	0.215789	0	1	9	FALSE		Unclustered	0	TRIM7	8	1	0	0	0.636585	FALSE	0	TRIM7	0	0
13180	4.07995	0	0.245101	0	1	8	FALSE		Unclustered	0	LRRC15	23	1	0	0	0.692005	FALSE	0	LRRC15	0	0
13821	5.97629	0	0.167328	0	1	10	FALSE		Unclustered	0	SUSD2	2	1	0	0	0.502371	FALSE	0	SUSD2	0	0
14635	3.99051	0	0.250594	0	1	7	FALSE		Unclustered	0	MYBPHL	21	1	0	0	0.700949	FALSE	0	MYBPHL	0	0
15044	3.37873	0	0.29597	0	1	7	FALSE		Unclustered	0	PIK3IP1	155	1	0	0	0.762127	FALSE	0	PIK3IP1	0	0
15075	3.78523	0	0.264185	0	1	7	FALSE		Unclustered	0	STAC	95	1	0	0	0.721477	FALSE	0	STAC	0	0
15114	4.18293	0	0.239067	0	1	8	FALSE		Unclustered	0	ANO3	10	1	0	0	0.681707	FALSE	0	ANO3	0	0
15258	5.08672	0	0.19659	0	1	9	FALSE		Unclustered	0	ABCB5	4	1	0	0	0.591328	FALSE	0	ABCB5	0	0
15385	4.29472	0	0.232844	0	1	8	FALSE		Unclustered	0	FAM169A	9	1	0	0	0.670528	FALSE	0	FAM169A	0	0
15678	4.48645	0	0.222893	0	1	8	FALSE		Unclustered	0	SH2D5	5	1	0	0	0.651355	FALSE	0	SH2D5	0	0
15707	1	0	1	0	1	1	FALSE		Unclustered	0	RIBC2	1	1	0	0	1	FALSE	0	RIBC2	0	0
15708	1	0	1	0	1	1	FALSE		Unclustered	0	C19orf57	1	1	0	0	1	FALSE	0	C19orf57	0	0
15781	4.57859	0	0.218408	0	1	8	FALSE		Unclustered	0	CD302	7	1	0	0	0.642141	FALSE	0	CD302	0	0
16000	5.68022	0	0.17605	0	1	9	FALSE		Unclustered	0	MAN1C1	2	1	0	0	0.531978	FALSE	0	MAN1C1	0	0
16099	4.0664	0	0.245918	0	1	8	FALSE		Unclustered	0	ENOX1	23	1	0	0	0.69336	FALSE	0	ENOX1	0	0
16202	4.8252	0	0.207245	0	1	9	FALSE		Unclustered	0	SLC16A6	7	1	0	0	0.61748	FALSE	0	SLC16A6	0	0
16478	3.73577	0	0.267682	0	1	7	FALSE		Unclustered	0	PPP1R36	99	1	0	0	0.726423	FALSE	0	PPP1R36	0	0
16542	4.42818	0	0.225826	0	1	7	FALSE		Unclustered	0	NIM1K	4	1	0	0	0.657182	FALSE	0	NIM1K	0	0
16619	4.13753	0	0.24169	0	1	7	FALSE		Unclustered	0	C1QTNF1	22	1	0	0	0.686247	FALSE	0	C1QTNF1	0	0
16884	4.72696	0	0.211552	0	1	7	FALSE		Unclustered	0	C6orf165	6	1	0	0	0.627304	FALSE	0	C6orf165	0	0
16957	4.23916	0	0.235896	0	1	8	FALSE		Unclustered	0	CRLF1	5	1	0	0	0.676084	FALSE	0	CRLF1	0	0
17242	3.75136	0	0.26657	0	1	7	FALSE		Unclustered	0	MALL	69	1	0	0	0.724865	FALSE	0	MALL	0	0
17254	3.64905	0	0.274044	0	1	7	FALSE		Unclustered	0	C21orf58	135	1	0	0	0.735095	FALSE	0	C21orf58	0	0
17354	5.08062	0	0.196826	0	1	9	FALSE		Unclustered	0	SECTM1	4	1	0	0	0.591938	FALSE	0	SECTM1	0	0
17511	3.91057	0	0.255717	0	1	7	FALSE		Unclustered	0	FAM107A	34	1	0	0	0.708943	FALSE	0	FAM107A	0	0
17545	5.35569	0	0.186717	0	1	9	FALSE		Unclustered	0	PCDH18	4	1	0	0	0.564431	FALSE	0	PCDH18	0	0
17621	3.59621	0	0.278071	0	1	7	FALSE		Unclustered	0	SCHIP1	161	1	0	0	0.740379	FALSE	0	SCHIP1	0	0
17633	4.40786	0	0.226868	0	1	8	FALSE		Unclustered	0	FHOD3	12	1	0	0	0.659214	FALSE	0	FHOD3	0	0
17748	4.64702	0	0.215192	0	1	8	FALSE		Unclustered	0	FAM183A	4	1	0	0	0.635298	FALSE	0	FAM183A	0	0
17774	4.42073	0	0.226207	0	1	8	FALSE		Unclustered	0	DMRTA1	7	1	0	0	0.657927	FALSE	0	DMRTA1	0	0
18391	3.81843	0	0.261888	0	1	7	FALSE		Unclustered	0	CAMK2N1	66	1	0	0	0.718157	FALSE	0	CAMK2N1	0	0
18541	3.52642	0	0.283573	0	1	7	FALSE		Unclustered	0	C8orf4	78	1	0	0	0.747358	FALSE	0	C8orf4	0	0
18617	5.06707	0	0.197353	0	1	9	FALSE		Unclustered	0	PM20D2	3	1	0	0	0.593293	FALSE	0	PM20D2	0	0
18747	6.84214	0	0.146153	0	1	10	FALSE		Unclustered	0	SH3BGRL2	2	1	0	0	0.415786	FALSE	0	SH3BGRL2	0	0
18930	4.20799	0	0.237643	0	1	8	FALSE		Unclustered	0	PRSS12	7	1	0	0	0.679201	FALSE	0	PRSS12	0	0
18940	5.17276	0	0.19332	0	1	9	FALSE		Unclustered	0	ITFG3	2	1	0	0	0.582724	FALSE	0	ITFG3	0	0
19157	1	0	1	0	1	1	FALSE		Unclustered	0	KRTAP2-2	1	1	0	0	1	FALSE	0	KRTAP2-2	0	0
19158	1	0	1	0	1	1	FALSE		Unclustered	0	KRTAP4-2	1	1	0	0	1	FALSE	0	KRTAP4-2	0	0
19222	4.51762	0	0.221356	0	1	8	FALSE		Unclustered	0	SLC9B1	4	1	0	0	0.648238	FALSE	0	SLC9B1	0	0
19751	4.64702	0	0.215192	0	1	8	FALSE		Unclustered	0	FAM183B	4	1	0	0	0.635298	FALSE	0	FAM183B	0	0
19814	4.23645	0	0.236047	0	1	8	FALSE		Unclustered	0	CCDC85C	5	1	0	0	0.676355	FALSE	0	CCDC85C	0	0
19864	3.85976	0	0.259084	0	1	8	FALSE		Unclustered	0	PRDM8	21	1	0	0	0.714024	FALSE	0	PRDM8	0	0
19894	5.01152	0	0.19954	0	1	8	FALSE		Unclustered	0	PPIP5K1	4	1	0	0	0.598848	FALSE	0	PPIP5K1	0	0
20074	4.00678	0	0.249577	0	1	7	FALSE		Unclustered	0	OSBPL3	20	1	0	0	0.699322	FALSE	0	OSBPL3	0	0
20093	4.48916	0	0.222759	0	1	8	FALSE		Unclustered	0	SMCO2	7	1	0	0	0.651084	FALSE	0	SMCO2	0	0
20230	3.67344	0	0.272224	0	1	7	FALSE		Unclustered	0	FMO4	113	1	0	0	0.732656	FALSE	0	FMO4	0	0
20249	4.9519	0	0.201943	0	1	9	FALSE		Unclustered	0	FAM65C	4	1	0	0	0.60481	FALSE	0	FAM65C	0	0
20332	4.74051	0	0.210948	0	1	8	FALSE		Unclustered	0	ANKRD29	7	1	0	0	0.625949	FALSE	0	ANKRD29	0	0
20360	5.42615	0	0.184293	0	1	9	FALSE		Unclustered	0	C16orf71	4	1	0	0	0.557385	FALSE	0	C16orf71	0	0
20371	4.63415	0	0.215789	0	1	9	FALSE		Unclustered	0	TRIML2	8	1	0	0	0.636585	FALSE	0	TRIML2	0	0
20382	4.14702	0	0.241137	0	1	8	FALSE		Unclustered	0	OLAH	7	1	0	0	0.685298	FALSE	0	OLAH	0	0
20413	5.42005	0	0.1845	0	1	9	FALSE		Unclustered	0	LOC728763	2	1	0	0	0.557995	FALSE	0	LOC728763	0	0
20596	4.18835	0	0.238758	0	1	8	FALSE		Unclustered	0	DENND2A	18	1	0	0	0.681165	FALSE	0	DENND2A	0	0
20686	4.2832	0	0.23347	0	1	8	FALSE		Unclustered	0	ZNF695	7	1	0	0	0.67168	FALSE	0	ZNF695	0	0
21000	4.43157	0	0.225654	0	1	8	FALSE		Unclustered	0	C1QTNF4	6	1	0	0	0.656843	FALSE	0	C1QTNF4	0	0
21029	3.67344	0	0.272224	0	1	7	FALSE		Unclustered	0	FMO2	113	1	0	0	0.732656	FALSE	0	FMO2	0	0
21138	4.44986	0	0.224726	0	1	8	FALSE		Unclustered	0	ZNF530	5	1	0	0	0.655014	FALSE	0	ZNF530	0	0
21186	4.26016	0	0.234733	0	1	8	FALSE		Unclustered	0	LYPD6	14	1	0	0	0.673984	FALSE	0	LYPD6	0	0
21195	4.25136	0	0.235219	0	1	8	FALSE		Unclustered	0	THAP10	19	1	0	0	0.674864	FALSE	0	THAP10	0	0
21310	3.74593	0	0.266956	0	1	7	FALSE		Unclustered	0	MOB3B	95	1	0	0	0.725406	FALSE	0	MOB3B	0	0
21521	5.08062	0	0.196826	0	1	9	FALSE		Unclustered	0	GPR155	4	1	0	0	0.591938	FALSE	0	GPR155	0	0
21740	4.46951	0	0.223738	0	1	8	FALSE		Unclustered	0	SPIN4	7	1	0	0	0.653049	FALSE	0	SPIN4	0	0
21815	4.13144	0	0.242047	0	1	8	FALSE		Unclustered	0	FCRLA	6	1	0	0	0.686856	FALSE	0	FCRLA	0	0
21857	4.44377	0	0.225034	0	1	8	FALSE		Unclustered	0	PRR32	9	1	0	0	0.655623	FALSE	0	PRR32	0	0
21900	4.05488	0	0.246617	0	1	7	FALSE		Unclustered	0	DMBT1	18	1	0	0	0.694512	FALSE	0	DMBT1	0	0
21906	4.00542	0	0.249662	0	1	7	FALSE		Unclustered	0	VMO1	14	1	0	0	0.699458	FALSE	0	VMO1	0	0
21916	3.73577	0	0.267682	0	1	7	FALSE		Unclustered	0	SIDT2	99	1	0	0	0.726423	FALSE	0	SIDT2	0	0
22015	4.76491	0	0.209868	0	1	8	FALSE		Unclustered	0	PKNOX2	5	1	0	0	0.623509	FALSE	0	PKNOX2	0	0
22063	3.83198	0	0.260962	0	1	8	FALSE		Unclustered	0	TRMT2B	21	1	0	0	0.716802	FALSE	0	TRMT2B	0	0
22208	4.08062	0	0.245061	0	1	8	FALSE		Unclustered	0	LGMN	24	1	0	0	0.691938	FALSE	0	LGMN	0	0
22402	4.86924	0	0.205371	0	1	8	FALSE		Unclustered	0	HTRA3	5	1	0	0	0.613076	FALSE	0	HTRA3	0	0
22561	4.5603	0	0.219284	0	1	8	FALSE		Unclustered	0	RTKN2	7	1	0	0	0.64397	FALSE	0	RTKN2	0	0
22651	5.01016	0	0.199594	0	1	9	FALSE		Unclustered	0	TMEM56	2	1	0	0	0.598984	FALSE	0	TMEM56	0	0
22725	4.37669	0	0.228483	0	1	8	FALSE		Unclustered	0	FAM19A5	4	1	0	0	0.662331	FALSE	0	FAM19A5	0	0
22782	4.35366	0	0.229692	0	1	8	FALSE		Unclustered	0	LRRN4CL	10	1	0	0	0.664634	FALSE	0	LRRN4CL	0	0
22796	4.07588	0	0.245346	0	1	8	FALSE		Unclustered	0	CCDC109B	14	1	0	0	0.692412	FALSE	0	CCDC109B	0	0
