# Supplementary material for: Identification of key genes of human bone marrow stromal cells adipogenesis at an early stage
Source: PeerJ. 2020 Jul 21;8:e9484. doi: 10.7717/peerj.9484 (PMC7380279; doi:10.7717/peerj.9484)
Supplement: Supplemental Information 5 [file peerj-08-9484-s005.xlsx]

## Sheet: Ct Value of BMSCs from OVX mice
		Key genes
		GAPDH	ACSL1	S1PR3	ZBTB16	GPC3
Contorl	1	19.1282	23.0315	27.6179	26.8399	30.2469
	2	18.3389	23.2072	27.5109	27.4918	29.9014
	3	18.2765	23.1737	26.9126	27.0773	29.7611
	4	18.1667	23.6103	26.9548	27.6093	29.9828
	5	19.3917	24.982	27.5291	28.0656	29.6664
OVX	1	19.3903	23.6512	27.7186	27.5757	31.8586
	2	19.0929	22.5278	26.4235	25.6766	30.8679
	3	19.6825	24.0713	27.4722	27.5755	32.6733
	4	21.3219	25.7129	29.0278	28.5289	33.8842
	5	19.9606	25.2038	28.5578	28.8274	32.8012
	6	19.2436	22.4581	26.0459	25.9559	29.9569

## Sheet: Ct Value of BMSCs cell culture
		Adipogenic marker				Key genes
Group	Sample	GAPDH	CEBPA	PPARG	ADIPOQ	GAPDH	ACSL1	S1PR3	ZBTB16	GPC3
Contorl	1	16.3353	26.1625	26.0544	29.6235	17.9288	24.1236	23.817	29.1159	30.3378
	2	15.9864	25.1556	25.319	29.6458	15.114	22.8023	21.843	27.273	26.6557
	3	15.9743	25.4056	26.0512	29.9054	15.2869	22.7549	22.0745	27.6078	32.5058
Adipogenesis	1	15.4081	24.0773	23.2803	23.4226	16.5219	20.4663	21.3737	25.7774	30.0173
	2	15.8866	24.1817	23.2332	22.036	15.5297	21.5274	21.1538	25.9597	25.9215
	3	15.9836	23.8107	23.2843	22.5118	15.3471	21.2697	21.0565	25.8186	28.988
