# Supplementary material for: Identification of key genes of human bone marrow stromal cells adipogenesis at an early stage
Source: PeerJ. 2020 Jul 21;8:e9484. doi: 10.7717/peerj.9484 (PMC7380279; doi:10.7717/peerj.9484)
Supplement: Supplemental Information 6 — Sheet 1: Oil Red O staining area and Total area of proximal tibia sections of mice calculated by ImageJ software (n = 4). Sheet 2: Oil Red O staining positive cell counts and total cell counts of BMSCs cultured in growth medium or adipogenic induction medium (n = 3). Five fields were randomly selected and counted for each culture well. [file peerj-08-9484-s006.xlsx]

## Sheet: ORO staining of mice tibia
Group	Number	ORO staining area	Total area	ORO staining area fraction
Control	1	75770	1392640	0.0544075
	2	50950	1392640	0.0365852
	3	98591	1392640	0.0707943
	4	29138	1392640	0.0209229
OVX	1	151379	1392640	0.108699
	2	280902	1392640	0.201705
	3	178962	1392640	0.128506
	4	225437	1392640	0.161877

## Sheet: ORO staining of BMSCs
Sample	View	Total cell counts	ORO positive cell counts	ORO Positive cell/Total cell
Contorl-1	1	452	7	0.0154867
	2	434	9	0.0207373
	3	377	5	0.0132626
	4	423	11	0.0260047
	5	428	15	0.0350467
Contorl-2	1	244	8	0.0327869
	2	230	12	0.0521739
	3	277	10	0.0361011
	4	298	19	0.0637584
	5	311	18	0.0578778
Contorl-3	1	266	11	0.0413534
	2	256	13	0.0507812
	3	197	13	0.0659898
	4	200	7	0.035
	5	176	9	0.0511364
Adipogenesis-1	1	102	35	0.343137
	2	61	20	0.327869
	3	78	37	0.474359
	4	73	33	0.452055
	5	67	17	0.253731
Adipogenesis-2	1	90	40	0.444444
	2	69	25	0.362319
	3	98	38	0.387755
	4	92	33	0.358696
	5	90	30	0.333333
Adipogenesis-3	1	167	45	0.269461
	2	63	39	0.619048
	3	58	26	0.448276
	4	66	33	0.5
	5	88	35	0.397727
